# Supplementary material for: Poly[[tetra-μ-cyanido-κ8 C:N-dodeca-cyanido-κ12 C-tris­(N,N-di­methyl­formamide-κO)tris­(methanol-κO)tris­(3,4,7,8-tetra­methyl-1,10-phenanthroline-κ2 N,N′)trimanganese(II)ditungstate(V)] dihydrate]
Source: Acta Crystallogr Sect E Struct Rep Online. 2014 Apr 5;70(Pt 5):m170–1. doi: 10.1107/S1600536814007235 (PMC4011295; doi:10.1107/S1600536814007235)
Supplement: Supplementary file 1 [file e-70-0m170-sup1.cif]

##############################################################################
#                                                                            #
# This CIF contains the data in a paper accepted for publication in          #
# Acta Crystallographica Section E. It conforms to the requirements of       #
# Notes for Authors for Acta Crystallographica Section E, and has been       #
# peer reviewed under the auspices of the IUCr Commission on Journals.       #
#                                                                            #
# Full details of the Crystallographic Information File format               #
# are given in the paper "The Crystallographic Information File (CIF):       #
# a New Standard Archive File for Crystallography" by S. R. Hall, F. H.      #
# Allen and I. D. Brown [Acta Cryst. (1991), A47, 655-685].                  #
#                                                                            #
# The current version of the core CIF dictionary is obtainable from          #
# ftp://ftp.iucr.org/pub/cif_core.dic.                                       #
#                                                                            #
# Software is freely available for graphical display of the structure(s)     #
# in this CIF. For information consult the CIF software page                 #
# http://www.iucr.org/resources/cif/software.                                #
#                                                                            #
# This file may be used for bona fide research purposes within the           #
# scientific community so long as proper attribution is given to the journal # 
# article from which it was obtained.                                        #
#                                                                            #
##############################################################################
data_I
_audit_creation_method     SHELXL-2013
_database_code_depnum_ccdc_archive     'CCDC 994877'
_chemical_name_systematic
;\
Poly[[tetra-\m-cyanido-\k^8^<i>C</i>:<i>N</i>-dodeca-cyanido-\k^12^<i>C</i>-\
tris(<i>N</i>,<i>N</i>-dimethylformamide-\k<i>O</i>)tris(methanol-\
\k<i>O</i>)tris(3,4,7,8-tetramethyl-1,10-phenanthroline-\
\k^2^<i>N</i>,<i>N</i>')trimanganese(II)ditungstate(V)] dihydrate]
;
_chemical_name_common     ?
_chemical_formula_moiety     'C76 H81 Mn3 N25 O6 W2, 2(H2 O)'
_chemical_formula_sum     'C76 H85 Mn3 N25 O8 W2'
_chemical_formula_iupac
                  '[Mn3 W2 (C N)16 (C16 H16 N2)3 (C3 H7 N O)3 (C H4 O)3], 2H2 O'
_chemical_formula_weight     2009.20
_chemical_melting_point     ?
_symmetry_cell_setting     triclinic
_symmetry_space_group_name_H-M     'P -1'
_symmetry_space_group_name_Hall     '-P 1'
_shelx_space_group_comment
;
The symmetry employed for this shelxl refinement is uniquely defined
by the following loop, which should always be used as a source of
symmetry information in preference to the above space-group names.
They are only intended as comments.
;
loop_
    _symmetry_equiv_pos_as_xyz
    'x, y, z'
    '-x, -y, -z'
_cell_length_a     15.5038(17)
_cell_length_b     16.4958(18)
_cell_length_c     21.4067(13)
_cell_angle_alpha     70.008(2)
_cell_angle_beta     82.663(3)
_cell_angle_gamma     66.129(2)
_cell_volume     4704.4(8)
_cell_formula_units_Z     2
_cell_measurement_reflns_used     9991
_cell_measurement_theta_min     2.49
_cell_measurement_theta_max     27.26
_cell_measurement_temperature     291(2)
_exptl_crystal_description     block
_exptl_crystal_colour     brown
_exptl_crystal_size_max     0.240
_exptl_crystal_size_mid     0.200
_exptl_crystal_size_min     0.180
_exptl_crystal_density_diffrn     1.418
_exptl_crystal_density_meas     ?
_exptl_crystal_density_method     ?
_exptl_crystal_F_000     2006
_exptl_absorpt_coefficient_mu     2.888
_exptl_absorpt_correction_type     multi-scan
_exptl_absorpt_process_details     '(SADABS; Bruker, 2004)'
_shelx_estimated_absorpt_T_min     0.544
_shelx_estimated_absorpt_T_max     0.624
_exptl_absorpt_correction_T_min     0.50
_exptl_absorpt_correction_T_max     0.60
_exptl_special_details     ?
_diffrn_ambient_temperature     291(2)
_diffrn_radiation_type     MoK\a
_diffrn_radiation_wavelength     0.71073
_diffrn_radiation_source     'sealed tube'
_diffrn_radiation_monochromator     'graphite'
_diffrn_measurement_device_type     'Bruker SMART APEXII'
_diffrn_measurement_method     'phi and omega scans'
_diffrn_detector_area_resol_mean     ?
_diffrn_reflns_number     35664
_diffrn_reflns_av_R_equivalents     0.0164
_diffrn_reflns_theta_min     1.425
_diffrn_reflns_theta_max     25.998
_diffrn_reflns_theta_full     25.242
_diffrn_measured_fraction_theta_max     0.969
_diffrn_measured_fraction_theta_full     0.984
_diffrn_reflns_limit_h_min     -18
_diffrn_reflns_limit_h_max     18
_diffrn_reflns_limit_k_min     -20
_diffrn_reflns_limit_k_max     20
_diffrn_reflns_limit_l_min     -26
_diffrn_reflns_limit_l_max     26
_refine_special_details
;
;
_reflns_number_total     17934
_reflns_number_gt     14773
_reflns_threshold_expression     I>2\s(I)
_refine_ls_structure_factor_coef     Fsqd
_refine_ls_matrix_type     full
_refine_ls_R_factor_all     0.0478
_refine_ls_R_factor_gt     0.0461
_refine_ls_wR_factor_gt     0.1163
_refine_ls_wR_factor_ref     0.1167
_refine_ls_goodness_of_fit_ref     1.045
_refine_ls_restrained_S_all     1.045
_refine_ls_number_reflns     17934
_refine_ls_number_parameters     1078
_refine_ls_number_restraints     2
_refine_ls_hydrogen_treatment     constr
_refine_ls_weighting_scheme     calc
_refine_ls_weighting_details
;
 w=1/[\s^2^(Fo^2^)+(0.07P)^2^+1.88P]
 where P=(Fo^2^+2Fc^2^)/3
;
_atom_sites_solution_hydrogens     mixed
_atom_sites_solution_primary     ?
_atom_sites_solution_secondary     ?
_refine_ls_shift/su_max     0.002
_refine_ls_shift/su_mean     0.000
_refine_diff_density_max     1.382
_refine_diff_density_min     -0.917
_refine_ls_extinction_method     none
_refine_ls_extinction_coef     .
loop_
    _atom_type_symbol
    _atom_type_description
    _atom_type_scat_dispersion_real
    _atom_type_scat_dispersion_imag
    _atom_type_scat_source
    'C' 'C' 0.0033 0.0016
                         'International Tables Vol C Tables 4.2.6.8 and 6.1.1.4'
    'H' 'H' 0.0000 0.0000
                         'International Tables Vol C Tables 4.2.6.8 and 6.1.1.4'
    'N' 'N' 0.0061 0.0033
                         'International Tables Vol C Tables 4.2.6.8 and 6.1.1.4'
    'O' 'O' 0.0106 0.0060
                         'International Tables Vol C Tables 4.2.6.8 and 6.1.1.4'
    'Mn' 'Mn' 0.3368 0.7283
                         'International Tables Vol C Tables 4.2.6.8 and 6.1.1.4'
    'W' 'W' -0.8490 6.8722
                         'International Tables Vol C Tables 4.2.6.8 and 6.1.1.4'
_computing_data_collection     'APEX2 (Bruker, 2004)'
_computing_cell_refinement     'SAINT (Bruker, 2004)'
_computing_data_reduction     'SAINT (Bruker, 2004)'
_computing_structure_solution     'SHELXS97 (Sheldrick, 2008)'
_computing_structure_refinement     'SHELXL2013 (Sheldrick, 2008)'
_computing_molecular_graphics     'DIAMOND (Brandenburg, 2006)'
_computing_publication_material     'SHELXTL (Sheldrick, 2008)'
loop_
    _atom_site_type_symbol
    _atom_site_label
    _atom_site_fract_x
    _atom_site_fract_y
    _atom_site_fract_z
    _atom_site_U_iso_or_equiv
    _atom_site_adp_type
    _atom_site_calc_flag
    _atom_site_occupancy
    _atom_site_disorder_assembly
    _atom_site_disorder_group
    C C1 0.1521(3) 0.8254(4) 0.0296(3) 0.0359(12) Uani d 1 . .
    C C2 0.3782(3) 0.7348(3) 0.1466(2) 0.0310(11) Uani d 1 . .
    C C3 0.3539(4) 0.9040(4) 0.0708(3) 0.0429(13) Uani d 1 . .
    C C4 0.1993(4) 0.8160(3) 0.1541(3) 0.0354(12) Uani d 1 . .
    C C5 0.2751(4) 0.8947(4) -0.0439(3) 0.0396(13) Uani d 1 . .
    C C6 0.2926(4) 0.6808(4) 0.0810(3) 0.0389(12) Uani d 1 . .
    C C7 0.4185(4) 0.7582(4) 0.0219(3) 0.0457(14) Uani d 1 . .
    C C8 0.1791(4) 0.9644(4) 0.0506(3) 0.0357(12) Uani d 1 . .
    C C9 0.5504(3) 0.7187(4) 0.3507(2) 0.0358(12) Uani d 1 . .
    C C10 0.6241(4) 0.8491(4) 0.4541(3) 0.0377(12) Uani d 1 . .
    C C11 0.5441(3) 0.7372(3) 0.5347(2) 0.0301(11) Uani d 1 . .
    C C12 0.6920(4) 0.7414(3) 0.3850(3) 0.0344(11) Uani d 1 . .
    C C13 0.6214(3) 0.6260(4) 0.4708(3) 0.0342(11) Uani d 1 . .
    C C14 0.4292(4) 0.7417(3) 0.4451(2) 0.0325(11) Uani d 1 . .
    C C15 0.5299(3) 0.8921(4) 0.3384(3) 0.0351(11) Uani d 1 . .
    C C16 0.4397(4) 0.8921(4) 0.4495(3) 0.0351(11) Uani d 1 . .
    C C17 -0.2202(4) 0.8318(4) -0.0874(3) 0.0410(13) Uani d 1 . .
    H H17 -0.2451 0.8893 -0.0800 0.049 Uiso calc 1 . .
    C C18 -0.2813(4) 0.8061(4) -0.1164(3) 0.0391(12) Uani d 1 . .
    C C19 -0.2414(4) 0.7213(4) -0.1306(2) 0.0404(13) Uani d 1 . .
    C C20 -0.1446(4) 0.6640(4) -0.1161(2) 0.0373(12) Uani d 1 . .
    C C21 -0.0995(4) 0.5785(4) -0.1275(3) 0.0459(14) Uani d 1 . .
    H H21 -0.1331 0.5579 -0.1472 0.055 Uiso calc 1 . .
    C C22 -0.0097(4) 0.5256(4) -0.1110(3) 0.0471(14) Uani d 1 . .
    H H22 0.0183 0.4710 -0.1223 0.057 Uiso calc 1 . .
    C C23 0.0461(4) 0.5482(3) -0.0768(2) 0.0350(11) Uani d 1 . .
    C C24 0.1423(4) 0.4928(3) -0.0594(3) 0.0403(12) Uani d 1 . .
    C C25 0.1892(4) 0.5245(4) -0.0273(3) 0.0394(12) Uani d 1 . .
    C C26 0.1365(4) 0.6138(4) -0.0141(3) 0.0395(12) Uani d 1 . .
    H H26 0.1668 0.6342 0.0084 0.047 Uiso calc 1 . .
    C C27 0.0028(3) 0.6366(4) -0.0651(3) 0.0355(11) Uani d 1 . .
    C C28 -0.0929(4) 0.6942(4) -0.0845(2) 0.0373(12) Uani d 1 . .
    C C29 -0.3840(4) 0.8691(4) -0.1280(3) 0.0490(15) Uani d 1 . .
    H H29A -0.3984 0.8918 -0.1746 0.073 Uiso calc 1 . .
    H H29B -0.3972 0.9210 -0.1125 0.073 Uiso calc 1 . .
    H H29C -0.4218 0.8346 -0.1042 0.073 Uiso calc 1 . .
    C C30 -0.2991(4) 0.6941(4) -0.1652(3) 0.0499(15) Uani d 1 . .
    H H30A -0.3647 0.7325 -0.1636 0.075 Uiso calc 1 . .
    H H30B -0.2892 0.6295 -0.1434 0.075 Uiso calc 1 . .
    H H30C -0.2800 0.7029 -0.2107 0.075 Uiso calc 1 . .
    C C31 0.1926(4) 0.4025(4) -0.0733(3) 0.0524(15) Uani d 1 . .
    H H31A 0.2113 0.4146 -0.1190 0.079 Uiso calc 1 . .
    H H31B 0.1514 0.3695 -0.0648 0.079 Uiso calc 1 . .
    H H31C 0.2475 0.3651 -0.0451 0.079 Uiso calc 1 . .
    C C32 0.2883(4) 0.4722(4) -0.0034(3) 0.0499(15) Uani d 1 . .
    H H32A 0.2964 0.4102 0.0248 0.075 Uiso calc 1 . .
    H H32B 0.3032 0.5039 0.0213 0.075 Uiso calc 1 . .
    H H32C 0.3295 0.4688 -0.0407 0.075 Uiso calc 1 . .
    C C33 0.5531(4) 0.4911(4) 0.1545(3) 0.0396(13) Uani d 1 . .
    H H33 0.4911 0.5346 0.1478 0.048 Uiso calc 1 . .
    C C34 0.5804(4) 0.4181(4) 0.1271(3) 0.0458(14) Uani d 1 . .
    C C35 0.6719(4) 0.3496(4) 0.1393(3) 0.0416(13) Uani d 1 . .
    C C36 0.7347(4) 0.3573(4) 0.1769(2) 0.0355(11) Uani d 1 . .
    C C37 0.8265(4) 0.2962(4) 0.1901(3) 0.0396(12) Uani d 1 . .
    H H37 0.8478 0.2457 0.1741 0.048 Uiso calc 1 . .
    C C38 0.8898(4) 0.3034(4) 0.2252(3) 0.0468(14) Uani d 1 . .
    H H38 0.9518 0.2602 0.2315 0.056 Uiso calc 1 . .
    C C39 0.8564(3) 0.3825(4) 0.2529(2) 0.0345(11) Uani d 1 . .
    C C40 0.9163(4) 0.3951(4) 0.2905(3) 0.0391(12) Uani d 1 . .
    C C41 0.8787(4) 0.4701(4) 0.3136(2) 0.0357(11) Uani d 1 . .
    C C42 0.7823(4) 0.5281(4) 0.3031(3) 0.0384(12) Uani d 1 . .
    H H42 0.7566 0.5759 0.3219 0.046 Uiso calc 1 . .
    C C43 0.7631(3) 0.4459(3) 0.2411(2) 0.0314(11) Uani d 1 . .
    C C44 0.7007(3) 0.4341(3) 0.2017(2) 0.0321(11) Uani d 1 . .
    C C45 0.5094(4) 0.4124(4) 0.0877(3) 0.0490(15) Uani d 1 . .
    H H45A 0.5329 0.4133 0.0439 0.073 Uiso calc 1 . .
    H H45B 0.4507 0.4648 0.0847 0.073 Uiso calc 1 . .
    H H45C 0.4998 0.3554 0.1098 0.073 Uiso calc 1 . .
    C C46 0.7036(4) 0.2726(4) 0.1097(3) 0.0451(14) Uani d 1 . .
    H H46A 0.6978 0.2180 0.1419 0.068 Uiso calc 1 . .
    H H46B 0.7683 0.2585 0.0967 0.068 Uiso calc 1 . .
    H H46C 0.6652 0.2919 0.0714 0.068 Uiso calc 1 . .
    C C47 1.0180(4) 0.3308(4) 0.3010(3) 0.0486(15) Uani d 1 . .
    H H47A 1.0508 0.3560 0.3195 0.073 Uiso calc 1 . .
    H H47B 1.0454 0.3246 0.2592 0.073 Uiso calc 1 . .
    H H47C 1.0232 0.2705 0.3310 0.073 Uiso calc 1 . .
    C C48 0.9371(4) 0.4916(4) 0.3514(3) 0.0416(13) Uani d 1 . .
    H H48A 0.9800 0.4343 0.3807 0.062 Uiso calc 1 . .
    H H48B 0.8965 0.5299 0.3770 0.062 Uiso calc 1 . .
    H H48C 0.9721 0.5244 0.3208 0.062 Uiso calc 1 . .
    C C49 0.9022(4) 0.7775(3) 0.4635(2) 0.0354(11) Uani d 1 . .
    H H49 0.8532 0.7790 0.4417 0.042 Uiso calc 1 . .
    C C50 0.9923(3) 0.7061(4) 0.4656(2) 0.0333(11) Uani d 1 . .
    C C51 1.0648(4) 0.7027(4) 0.4979(3) 0.0420(13) Uani d 1 . .
    C C52 1.0468(2) 0.7745(2) 0.52851(17) 0.0415(13) Uani d 1 . .
    C C53 1.11751(17) 0.7759(2) 0.56158(18) 0.0437(14) Uani d 1 . .
    H H53 1.1782 0.7304 0.5644 0.052 Uiso calc 1 . .
    C C54 1.09746(18) 0.8453(2) 0.59036(16) 0.0388(12) Uani d 1 . .
    H H54 1.1448 0.8462 0.6125 0.047 Uiso calc 1 . .
    C C55 1.0067(2) 0.9133(2) 0.58607(16) 0.0323(11) Uani d 1 . .
    C C59 0.93601(15) 0.9120(2) 0.55300(17) 0.0328(11) Uani d 1 . .
    C C60 0.95606(18) 0.8426(2) 0.52422(17) 0.0356(12) Uani d 1 . .
    C C56 0.9821(4) 0.9883(4) 0.6154(3) 0.0386(12) Uani d 1 . .
    C C57 0.8944(3) 1.0571(4) 0.6045(2) 0.0335(11) Uani d 1 . .
    C C58 0.8272(4) 1.0498(4) 0.5679(3) 0.0371(12) Uani d 1 . .
    H H58 0.7672 1.0970 0.5604 0.045 Uiso calc 1 . .
    C C61 1.0044(4) 0.6359(4) 0.4306(3) 0.0426(13) Uani d 1 . .
    H H61A 1.0507 0.6388 0.3964 0.064 Uiso calc 1 . .
    H H61B 0.9453 0.6507 0.4111 0.064 Uiso calc 1 . .
    H H61C 1.0249 0.5740 0.4623 0.064 Uiso calc 1 . .
    C C62 1.1618(4) 0.6307(4) 0.4991(3) 0.0408(13) Uani d 1 . .
    H H62A 1.1618 0.5900 0.4760 0.061 Uiso calc 1 . .
    H H62B 1.1819 0.5948 0.5443 0.061 Uiso calc 1 . .
    H H62C 1.2041 0.6609 0.4777 0.061 Uiso calc 1 . .
    C C63 1.0555(4) 0.9869(4) 0.6562(3) 0.0439(13) Uani d 1 . .
    H H63A 1.0461 1.0499 0.6515 0.066 Uiso calc 1 . .
    H H63B 1.1173 0.9560 0.6410 0.066 Uiso calc 1 . .
    H H63C 1.0498 0.9538 0.7021 0.066 Uiso calc 1 . .
    C C64 0.8631(4) 1.1363(4) 0.6303(3) 0.0445(13) Uani d 1 . .
    H H64A 0.8487 1.1161 0.6766 0.067 Uiso calc 1 . .
    H H64B 0.8079 1.1854 0.6062 0.067 Uiso calc 1 . .
    H H64C 0.9125 1.1591 0.6250 0.067 Uiso calc 1 . .
    C C65 -0.1503(5) 0.7056(5) 0.2047(4) 0.070(2) Uani d 1 . .
    H H65A -0.1856 0.7061 0.1707 0.106 Uiso calc 1 . .
    H H65B -0.1891 0.7108 0.2429 0.106 Uiso calc 1 . .
    H H65C -0.0957 0.6481 0.2168 0.106 Uiso calc 1 . .
    C C66 -0.1321(6) 0.8402(5) 0.2256(3) 0.069(2) Uani d 1 . .
    H H66A -0.0717 0.8377 0.2342 0.103 Uiso calc 1 . .
    H H66B -0.1588 0.8142 0.2667 0.103 Uiso calc 1 . .
    H H66C -0.1733 0.9041 0.2052 0.103 Uiso calc 1 . .
    C C67 -0.0962(5) 0.8135(4) 0.1114(3) 0.0544(16) Uani d 1 . .
    H H67 -0.0901 0.8709 0.0949 0.065 Uiso calc 1 . .
    C C68 0.0515(3) 0.9458(4) -0.1466(3) 0.0381(12) Uani d 1 . .
    H H68A -0.0014 1.0033 -0.1492 0.057 Uiso calc 1 . .
    H H68B 0.0816 0.9508 -0.1890 0.057 Uiso calc 1 . .
    H H68C 0.0956 0.9339 -0.1137 0.057 Uiso calc 1 . .
    C C69 0.6410(5) 0.8428(4) 0.0452(3) 0.0575(17) Uani d 1 . .
    H H69A 0.7080 0.8242 0.0395 0.086 Uiso calc 1 . .
    H H69B 0.6091 0.8997 0.0103 0.086 Uiso calc 1 . .
    H H69C 0.6228 0.7945 0.0435 0.086 Uiso calc 1 . .
    C C70 0.6049(4) 0.9500(4) 0.1132(3) 0.0505(15) Uani d 1 . .
    H H70A 0.5856 0.9536 0.1569 0.076 Uiso calc 1 . .
    H H70B 0.5581 0.9990 0.0812 0.076 Uiso calc 1 . .
    H H70C 0.6642 0.9569 0.1033 0.076 Uiso calc 1 . .
    C C71 0.6026(4) 0.7898(4) 0.1670(3) 0.0419(13) Uani d 1 . .
    H H71 0.5832 0.8049 0.2060 0.050 Uiso calc 1 . .
    C C72 0.5586(6) 0.4704(6) 0.3905(3) 0.076(2) Uani d 1 . .
    H H72A 0.6139 0.4141 0.3948 0.114 Uiso calc 1 . .
    H H72B 0.5104 0.4558 0.4193 0.114 Uiso calc 1 . .
    H H72C 0.5739 0.5139 0.4027 0.114 Uiso calc 1 . .
    C C73 0.5550(4) 1.1644(4) 0.2629(3) 0.0566(16) Uani d 1 . .
    H H73A 0.5153 1.2081 0.2849 0.085 Uiso calc 1 . .
    H H73B 0.5216 1.1293 0.2573 0.085 Uiso calc 1 . .
    H H73C 0.5720 1.1977 0.2201 0.085 Uiso calc 1 . .
    C C74 0.7089(4) 1.0296(5) 0.2743(3) 0.0578(17) Uani d 1 . .
    H H74A 0.7720 1.0144 0.2872 0.087 Uiso calc 1 . .
    H H74B 0.7029 1.0549 0.2267 0.087 Uiso calc 1 . .
    H H74C 0.6954 0.9741 0.2895 0.087 Uiso calc 1 . .
    C C75 0.6556(4) 1.0941(4) 0.3687(3) 0.0411(13) Uani d 1 . .
    H H75 0.6065 1.1348 0.3866 0.049 Uiso calc 1 . .
    C C76 0.6534(4) 0.8406(4) 0.6353(3) 0.0442(13) Uani d 1 . .
    H H76A 0.6257 0.8946 0.6498 0.066 Uiso calc 1 . .
    H H76B 0.6650 0.7850 0.6731 0.066 Uiso calc 1 . .
    H H76C 0.6109 0.8435 0.6049 0.066 Uiso calc 1 . .
    Mn Mn1 -0.03069(5) 0.81206(5) -0.02729(3) 0.02748(16) Uani d 1 . .
    Mn Mn2 0.56980(5) 0.60947(5) 0.24169(3) 0.02728(16) Uani d 1 . .
    Mn Mn3 0.74155(5) 0.94644(5) 0.50428(4) 0.02783(16) Uani d 1 . .
    N N1 0.0866(3) 0.8243(3) 0.0120(2) 0.0336(9) Uani d 1 . .
    N N2 0.4310(3) 0.6892(3) 0.1902(2) 0.0380(10) Uani d 1 . .
    N N3 0.3941(3) 0.9495(3) 0.0763(2) 0.0441(11) Uani d 1 . .
    N N4 0.1516(3) 0.8172(3) 0.1998(2) 0.0467(12) Uani d 1 . .
    N N5 0.2666(3) 0.9319(3) -0.0990(2) 0.0387(10) Uani d 1 . .
    N N6 0.2984(3) 0.6095(3) 0.0904(2) 0.0465(12) Uani d 1 . .
    N N7 0.4890(3) 0.7237(3) 0.0028(2) 0.0462(11) Uani d 1 . .
    N N8 0.1279(3) 1.0414(3) 0.04165(19) 0.0287(9) Uani d 1 . .
    N N9 0.5485(3) 0.6895(3) 0.3092(2) 0.0389(10) Uani d 1 . .
    N N10 0.6631(3) 0.8854(3) 0.4688(2) 0.0378(10) Uani d 1 . .
    N N11 0.5381(3) 0.7220(3) 0.5902(2) 0.0447(11) Uani d 1 . .
    N N12 0.7669(3) 0.7213(3) 0.3624(2) 0.0446(11) Uani d 1 . .
    N N13 0.6539(3) 0.5467(3) 0.4967(2) 0.0537(14) Uani d 1 . .
    N N14 0.3619(3) 0.7270(3) 0.4550(2) 0.0439(11) Uani d 1 . .
    N N15 0.5146(3) 0.9545(3) 0.2906(2) 0.0469(12) Uani d 1 . .
    N N16 0.3781(3) 0.9527(3) 0.4608(2) 0.0380(10) Uani d 1 . .
    N N17 -0.1326(3) 0.7784(3) -0.0715(2) 0.0351(10) Uani d 1 . .
    N N18 0.0488(3) 0.6653(3) -0.0330(2) 0.0369(10) Uani d 1 . .
    N N19 0.6115(3) 0.5017(3) 0.1901(2) 0.0362(10) Uani d 1 . .
    N N20 0.7263(3) 0.5166(3) 0.26685(19) 0.0342(10) Uani d 1 . .
    N N21 0.8853(3) 0.8417(3) 0.4914(2) 0.0353(10) Uani d 1 . .
    N N22 0.8461(3) 0.9800(3) 0.5443(2) 0.0334(9) Uani d 1 . .
    N N23 -0.1205(4) 0.7845(4) 0.1795(3) 0.0560(13) Uani d 1 . .
    N N24 0.6151(3) 0.8585(3) 0.1104(2) 0.0462(11) Uani d 1 . .
    N N25 0.6421(3) 1.0991(3) 0.3038(2) 0.0452(11) Uani d 1 . .
    O O1 -0.0828(3) 0.7703(3) 0.07290(18) 0.0450(9) Uani d 1 . .
    O O2 0.0193(2) 0.8697(2) -0.12824(16) 0.0358(8) Uani d 1 . .
    H H2B -0.0315 0.8889 -0.1590 0.043 Uiso d 1 . .
    O O3 0.6160(3) 0.7103(2) 0.16782(18) 0.0409(9) Uani d 1 . .
    O O4 0.5258(3) 0.5103(3) 0.32424(17) 0.0441(9) Uani d 1 . .
    H H4B 0.5367 0.4582 0.3087 0.053 Uiso d 1 . .
    O O5 0.7262(2) 1.0410(3) 0.40470(17) 0.0413(9) Uani d 1 . .
    O O6 0.7408(3) 0.8384(3) 0.60266(18) 0.0430(9) Uani d 1 . .
    H H6B 0.7790 0.8422 0.6333 0.052 Uiso d 1 . .
    O O1W 0.1213(11) 0.5827(10) 0.2403(7) 0.068(5) Uani d 0.310(9) . .
    H H1WA 0.0723 0.5730 0.2375 0.101 Uiso d 0.310(9) . .
    H H1WC 0.1161 0.6025 0.2729 0.101 Uiso d 0.310(9) . .
    O O2W 0.6638(11) 0.2913(11) 0.3608(8) 0.060(5) Uani d 0.275(9) . .
    H H2WA 0.6680 0.2473 0.3970 0.090 Uiso d 0.275(9) . .
    H H2WB 0.6954 0.2685 0.3310 0.090 Uiso d 0.275(9) . .
    O O3W 0.6552(8) 0.6032(7) 0.7210(5) 0.061(4) Uani d 0.415(9) . .
    H H3WA 0.7098 0.5793 0.7385 0.092 Uiso d 0.415(9) . .
    H H3WC 0.6157 0.5928 0.7508 0.092 Uiso d 0.415(9) . .
    O O4W 0.8202(8) 0.6538(7) 0.6107(5) 0.042(3) Uani d 0.335(9) . .
    H H4WD 0.7795 0.6403 0.6381 0.050 Uiso d 0.335(9) . .
    H H4WB 0.8648 0.6038 0.6082 0.062 Uiso d 0.335(9) . .
    O O5W 0.2852(10) 0.6327(9) 0.3382(6) 0.049(4) Uani d 0.288(9) . .
    H H5WA 0.2558 0.6154 0.3178 0.073 Uiso d 0.288(9) . .
    H H5WB 0.2457 0.6725 0.3554 0.073 Uiso d 0.288(9) . .
    O O6W 0.7496(6) 1.0023(5) 0.7488(4) 0.028(3) Uani d 0.377(9) . .
    H H6WB 0.6909 1.0140 0.7492 0.042 Uiso d 0.377(9) . .
    H H6WC 0.7735 0.9904 0.7134 0.042 Uiso d 0.377(9) . .
    W W1 0.28113(2) 0.82252(2) 0.06363(2) 0.03084(7) Uani d 1 . .
    W W2 0.55316(2) 0.77498(2) 0.42800(2) 0.02667(7) Uani d 1 . .
loop_
    _atom_site_aniso_label
    _atom_site_aniso_U_11
    _atom_site_aniso_U_22
    _atom_site_aniso_U_33
    _atom_site_aniso_U_12
    _atom_site_aniso_U_13
    _atom_site_aniso_U_23
    C1 0.025(3) 0.046(3) 0.041(3) -0.011(2) -0.006(2) -0.020(2)
    C2 0.026(2) 0.039(3) 0.031(3) -0.015(2) -0.006(2) -0.010(2)
    C3 0.037(3) 0.037(3) 0.048(3) -0.015(2) -0.020(3) 0.003(3)
    C4 0.033(3) 0.034(3) 0.029(3) -0.006(2) -0.013(2) -0.003(2)
    C5 0.049(3) 0.035(3) 0.032(3) -0.011(3) -0.008(2) -0.009(2)
    C6 0.032(3) 0.040(3) 0.046(3) -0.012(2) -0.009(2) -0.015(3)
    C7 0.028(3) 0.068(4) 0.037(3) -0.012(3) -0.012(2) -0.016(3)
    C8 0.036(3) 0.034(3) 0.041(3) -0.020(2) 0.004(2) -0.008(2)
    C9 0.033(3) 0.044(3) 0.033(3) -0.010(2) -0.002(2) -0.020(2)
    C10 0.042(3) 0.036(3) 0.038(3) -0.021(2) -0.008(2) -0.005(2)
    C11 0.031(3) 0.033(3) 0.030(3) -0.014(2) -0.005(2) -0.012(2)
    C12 0.031(3) 0.037(3) 0.034(3) -0.011(2) -0.007(2) -0.011(2)
    C13 0.028(3) 0.035(3) 0.035(3) -0.006(2) 0.006(2) -0.015(2)
    C14 0.032(3) 0.025(2) 0.033(3) -0.003(2) -0.013(2) -0.006(2)
    C15 0.030(3) 0.035(3) 0.034(3) -0.008(2) 0.002(2) -0.009(2)
    C16 0.031(3) 0.034(3) 0.039(3) -0.007(2) -0.008(2) -0.014(2)
    C17 0.027(3) 0.044(3) 0.054(4) -0.014(2) -0.003(2) -0.017(3)
    C18 0.034(3) 0.055(3) 0.032(3) -0.027(3) -0.002(2) -0.006(2)
    C19 0.052(3) 0.048(3) 0.028(3) -0.030(3) -0.007(2) -0.004(2)
    C20 0.048(3) 0.049(3) 0.023(3) -0.026(3) 0.001(2) -0.013(2)
    C21 0.059(4) 0.057(4) 0.039(3) -0.036(3) 0.002(3) -0.021(3)
    C22 0.053(4) 0.051(3) 0.039(3) -0.021(3) -0.005(3) -0.013(3)
    C23 0.043(3) 0.033(3) 0.032(3) -0.017(2) 0.004(2) -0.012(2)
    C24 0.048(3) 0.027(3) 0.040(3) -0.009(2) -0.005(2) -0.009(2)
    C25 0.043(3) 0.038(3) 0.032(3) -0.013(2) -0.005(2) -0.006(2)
    C26 0.039(3) 0.036(3) 0.040(3) -0.016(2) -0.009(2) -0.002(2)
    C27 0.030(3) 0.038(3) 0.034(3) -0.011(2) 0.006(2) -0.011(2)
    C28 0.038(3) 0.051(3) 0.033(3) -0.023(3) 0.003(2) -0.020(2)
    C29 0.032(3) 0.071(4) 0.034(3) -0.017(3) -0.001(2) -0.008(3)
    C30 0.045(3) 0.065(4) 0.047(4) -0.027(3) -0.002(3) -0.019(3)
    C31 0.064(4) 0.037(3) 0.052(4) -0.019(3) 0.019(3) -0.017(3)
    C32 0.049(3) 0.040(3) 0.055(4) -0.022(3) -0.007(3) 0.001(3)
    C33 0.033(3) 0.041(3) 0.047(3) -0.009(2) -0.017(2) -0.016(3)
    C34 0.049(3) 0.037(3) 0.045(3) -0.005(3) -0.019(3) -0.013(3)
    C35 0.057(4) 0.030(3) 0.033(3) -0.014(3) -0.017(3) -0.001(2)
    C36 0.038(3) 0.037(3) 0.032(3) -0.012(2) 0.004(2) -0.015(2)
    C37 0.036(3) 0.044(3) 0.032(3) -0.014(3) 0.012(2) -0.010(2)
    C38 0.033(3) 0.049(3) 0.058(4) -0.014(3) 0.007(3) -0.021(3)
    C39 0.032(3) 0.044(3) 0.029(3) -0.021(2) -0.002(2) -0.007(2)
    C40 0.033(3) 0.046(3) 0.034(3) -0.011(2) -0.006(2) -0.010(2)
    C41 0.036(3) 0.041(3) 0.029(3) -0.020(2) 0.002(2) -0.004(2)
    C42 0.035(3) 0.049(3) 0.035(3) -0.019(2) -0.003(2) -0.013(2)
    C43 0.030(3) 0.032(3) 0.035(3) -0.016(2) 0.005(2) -0.011(2)
    C44 0.031(3) 0.030(3) 0.031(3) -0.010(2) 0.000(2) -0.007(2)
    C45 0.048(3) 0.038(3) 0.067(4) -0.012(3) -0.019(3) -0.023(3)
    C46 0.049(3) 0.034(3) 0.056(4) -0.012(3) -0.012(3) -0.019(3)
    C47 0.041(3) 0.037(3) 0.050(4) -0.003(3) -0.016(3) -0.001(3)
    C48 0.030(3) 0.052(3) 0.039(3) -0.018(3) -0.007(2) -0.005(3)
    C49 0.032(3) 0.036(3) 0.030(3) -0.006(2) 0.002(2) -0.009(2)
    C50 0.025(2) 0.043(3) 0.029(3) -0.015(2) 0.019(2) -0.013(2)
    C51 0.026(3) 0.052(3) 0.037(3) -0.007(2) 0.005(2) -0.012(3)
    C52 0.033(3) 0.027(3) 0.049(3) -0.003(2) -0.010(2) -0.001(2)
    C53 0.035(3) 0.042(3) 0.040(3) 0.006(2) -0.011(2) -0.018(3)
    C54 0.023(3) 0.047(3) 0.037(3) -0.005(2) -0.007(2) -0.011(2)
    C55 0.023(2) 0.044(3) 0.022(2) -0.009(2) 0.0001(19) -0.007(2)
    C59 0.018(2) 0.039(3) 0.037(3) -0.009(2) 0.008(2) -0.013(2)
    C60 0.027(3) 0.042(3) 0.040(3) -0.016(2) -0.001(2) -0.012(2)
    C56 0.037(3) 0.035(3) 0.035(3) -0.009(2) -0.006(2) -0.005(2)
    C57 0.035(3) 0.038(3) 0.030(3) -0.018(2) 0.011(2) -0.013(2)
    C58 0.036(3) 0.043(3) 0.039(3) -0.018(2) 0.005(2) -0.020(2)
    C61 0.041(3) 0.040(3) 0.043(3) -0.010(3) 0.008(2) -0.018(3)
    C62 0.032(3) 0.043(3) 0.035(3) -0.006(2) 0.010(2) -0.011(2)
    C63 0.043(3) 0.048(3) 0.043(3) -0.024(3) 0.000(3) -0.009(3)
    C64 0.035(3) 0.054(3) 0.047(3) -0.014(3) 0.003(2) -0.025(3)
    C65 0.083(5) 0.069(5) 0.070(5) -0.047(4) 0.004(4) -0.015(4)
    C66 0.092(6) 0.077(5) 0.050(4) -0.043(4) 0.023(4) -0.030(4)
    C67 0.082(5) 0.048(3) 0.036(3) -0.029(3) 0.010(3) -0.015(3)
    C68 0.025(3) 0.045(3) 0.042(3) -0.012(2) -0.007(2) -0.011(3)
    C69 0.058(4) 0.054(4) 0.047(4) -0.013(3) 0.016(3) -0.016(3)
    C70 0.042(3) 0.062(4) 0.054(4) -0.029(3) 0.011(3) -0.018(3)
    C71 0.042(3) 0.053(4) 0.030(3) -0.016(3) -0.001(2) -0.014(3)
    C72 0.097(6) 0.085(5) 0.038(4) -0.050(5) -0.012(4) 0.012(4)
    C73 0.037(3) 0.057(4) 0.053(4) -0.007(3) -0.007(3) -0.002(3)
    C74 0.054(4) 0.062(4) 0.038(3) -0.001(3) 0.003(3) -0.021(3)
    C75 0.031(3) 0.050(3) 0.042(3) -0.013(3) 0.012(2) -0.022(3)
    C76 0.045(3) 0.067(4) 0.029(3) -0.029(3) 0.002(2) -0.017(3)
    Mn1 0.0281(4) 0.0317(4) 0.0259(4) -0.0128(3) -0.0077(3) -0.0086(3)
    Mn2 0.0288(4) 0.0307(4) 0.0254(4) -0.0115(3) -0.0082(3) -0.0098(3)
    Mn3 0.0246(4) 0.0327(4) 0.0286(4) -0.0085(3) -0.0055(3) -0.0136(3)
    N1 0.025(2) 0.040(2) 0.035(2) -0.0101(18) -0.0076(18) -0.0114(19)
    N2 0.031(2) 0.042(3) 0.036(2) -0.010(2) -0.006(2) -0.009(2)
    N3 0.038(3) 0.045(3) 0.047(3) -0.019(2) -0.007(2) -0.006(2)
    N4 0.046(3) 0.042(3) 0.031(3) -0.001(2) -0.002(2) -0.005(2)
    N5 0.037(2) 0.039(3) 0.033(3) -0.015(2) 0.002(2) -0.004(2)
    N6 0.042(3) 0.038(3) 0.056(3) -0.006(2) -0.017(2) -0.017(2)
    N7 0.035(3) 0.057(3) 0.048(3) -0.016(2) 0.007(2) -0.024(2)
    N8 0.031(2) 0.034(2) 0.026(2) -0.0136(19) -0.0083(17) -0.0106(18)
    N9 0.038(2) 0.059(3) 0.024(2) -0.018(2) 0.0104(18) -0.024(2)
    N10 0.030(2) 0.036(2) 0.054(3) -0.0117(19) -0.007(2) -0.021(2)
    N11 0.042(3) 0.055(3) 0.027(3) -0.025(2) 0.000(2) 0.008(2)
    N12 0.036(3) 0.054(3) 0.036(3) -0.013(2) -0.002(2) -0.009(2)
    N13 0.041(3) 0.047(3) 0.043(3) 0.018(2) -0.008(2) -0.018(2)
    N14 0.036(3) 0.046(3) 0.046(3) -0.017(2) 0.003(2) -0.010(2)
    N15 0.051(3) 0.040(3) 0.037(3) -0.014(2) -0.003(2) 0.000(2)
    N16 0.030(2) 0.037(2) 0.045(3) -0.005(2) -0.0068(19) -0.017(2)
    N17 0.031(2) 0.043(2) 0.036(2) -0.017(2) -0.0013(18) -0.015(2)
    N18 0.038(3) 0.037(2) 0.035(2) -0.011(2) 0.0029(19) -0.015(2)
    N19 0.035(2) 0.041(2) 0.038(2) -0.0100(19) -0.0023(19) -0.023(2)
    N20 0.031(2) 0.046(3) 0.023(2) -0.0094(19) 0.0031(17) -0.0163(19)
    N21 0.018(2) 0.043(2) 0.043(3) -0.0078(18) 0.0027(18) -0.019(2)
    N22 0.0155(19) 0.036(2) 0.044(3) -0.0046(17) -0.0061(17) -0.012(2)
    N23 0.073(4) 0.056(3) 0.046(3) -0.032(3) 0.014(3) -0.020(3)
    N24 0.045(3) 0.044(3) 0.044(3) -0.013(2) 0.006(2) -0.015(2)
    N25 0.036(3) 0.049(3) 0.043(3) -0.013(2) 0.004(2) -0.013(2)
    O1 0.048(2) 0.056(2) 0.036(2) -0.025(2) 0.0110(17) -0.0169(19)
    O2 0.0311(19) 0.046(2) 0.0271(18) -0.0147(16) 0.0024(14) -0.0084(16)
    O3 0.045(2) 0.036(2) 0.040(2) -0.0166(17) 0.0114(17) -0.0139(17)
    O4 0.043(2) 0.048(2) 0.0297(19) -0.0183(18) -0.0015(16) 0.0025(17)
    O5 0.032(2) 0.049(2) 0.033(2) -0.0107(17) 0.0025(16) -0.0085(17)
    O6 0.042(2) 0.045(2) 0.038(2) -0.0149(18) 0.0020(17) -0.0115(17)
    O1W 0.075(11) 0.060(10) 0.062(10) -0.031(8) 0.007(8) -0.010(8)
    O2W 0.066(11) 0.059(10) 0.056(10) -0.021(8) 0.019(8) -0.030(8)
    O3W 0.072(8) 0.070(8) 0.044(6) -0.031(6) 0.017(5) -0.023(5)
    O4W 0.040(7) 0.032(6) 0.043(7) -0.009(5) -0.017(5) 0.001(5)
    O5W 0.052(9) 0.042(8) 0.038(8) -0.007(7) 0.021(6) -0.017(6)
    O6W 0.027(5) 0.030(5) 0.027(5) -0.016(4) -0.012(4) 0.001(4)
    W1 0.02969(12) 0.03556(12) 0.02926(12) -0.01160(9) -0.00575(8) -0.01186(9)
    W2 0.02480(11) 0.03159(11) 0.02509(11) -0.00796(8) -0.00767(8) -0.01161(8)
_geom_special_details
;
All e.s.d.'s (except the e.s.d. in the dihedral angle between two l.s. planes)
are estimated using the full covariance matrix. The cell e.s.d.'s are taken
into account individually in the estimation of e.s.d.'s in distances, angles
and torsion angles; correlations between e.s.d.'s in cell parameters are only
used when they are defined by crystal symmetry. An approximate (isotropic)
treatment of cell e.s.d.'s is used for estimating e.s.d.'s involving l.s.
planes.
;
loop_
    _geom_bond_atom_site_label_1
    _geom_bond_atom_site_label_2
    _geom_bond_site_symmetry_2
    _geom_bond_distance
    _geom_bond_publ_flag
    C1 N1 . 1.138(6) ?
    C1 W1 . 2.192(5) ?
    C2 N2 . 1.152(6) ?
    C2 W1 . 2.162(5) ?
    C3 N3 . 1.193(6) ?
    C3 W1 . 2.125(5) ?
    C4 N4 . 1.149(7) ?
    C4 W1 . 2.172(6) ?
    C5 N5 . 1.125(6) ?
    C5 W1 . 2.193(5) ?
    C6 N6 . 1.091(6) ?
    C6 W1 . 2.173(6) ?
    C7 N7 . 1.107(7) ?
    C7 W1 . 2.190(6) ?
    C8 N8 . 1.156(6) ?
    C8 W1 . 2.174(5) ?
    C9 N9 . 1.154(6) ?
    C9 W2 . 2.168(5) ?
    C10 N10 . 1.137(6) ?
    C10 W2 . 2.175(5) ?
    C11 N11 . 1.127(6) ?
    C11 W2 . 2.154(5) ?
    C12 N12 . 1.160(6) ?
    C12 W2 . 2.161(5) ?
    C13 N13 . 1.147(7) ?
    C13 W2 . 2.145(5) ?
    C14 N14 . 1.143(6) ?
    C14 W2 . 2.160(5) ?
    C15 N15 . 1.145(6) ?
    C15 W2 . 2.149(5) ?
    C16 N16 . 1.142(6) ?
    C16 W2 . 2.166(5) ?
    C17 N17 . 1.296(6) ?
    C17 C18 . 1.455(7) ?
    C17 H17 . 0.9300 ?
    C18 C19 . 1.406(8) ?
    C18 C29 . 1.503(7) ?
    C19 C20 . 1.419(8) ?
    C19 C30 . 1.507(7) ?
    C20 C21 . 1.390(8) ?
    C20 C28 . 1.427(7) ?
    C21 C22 . 1.324(8) ?
    C21 H21 . 0.9300 ?
    C22 C23 . 1.425(7) ?
    C22 H22 . 0.9300 ?
    C23 C24 . 1.417(7) ?
    C23 C27 . 1.434(7) ?
    C24 C25 . 1.397(7) ?
    C24 C31 . 1.490(7) ?
    C25 C26 . 1.472(7) ?
    C25 C32 . 1.482(7) ?
    C26 N18 . 1.305(6) ?
    C26 H26 . 0.9300 ?
    C27 N18 . 1.350(6) ?
    C27 C28 . 1.422(7) ?
    C28 N17 . 1.384(6) ?
    C29 H29A . 0.9600 ?
    C29 H29B . 0.9600 ?
    C29 H29C . 0.9600 ?
    C30 H30A . 0.9600 ?
    C30 H30B . 0.9600 ?
    C30 H30C . 0.9600 ?
    C31 H31A . 0.9600 ?
    C31 H31B . 0.9600 ?
    C31 H31C . 0.9600 ?
    C32 H32A . 0.9600 ?
    C32 H32B . 0.9600 ?
    C32 H32C . 0.9600 ?
    C33 N19 . 1.351(6) ?
    C33 C34 . 1.409(7) ?
    C33 H33 . 0.9300 ?
    C34 C35 . 1.397(8) ?
    C34 C45 . 1.518(7) ?
    C35 C36 . 1.406(7) ?
    C35 C46 . 1.491(7) ?
    C36 C37 . 1.367(7) ?
    C36 C44 . 1.419(7) ?
    C37 C38 . 1.372(8) ?
    C37 H37 . 0.9300 ?
    C38 C39 . 1.492(7) ?
    C38 H38 . 0.9300 ?
    C39 C43 . 1.392(7) ?
    C39 C40 . 1.420(7) ?
    C40 C41 . 1.369(7) ?
    C40 C47 . 1.496(7) ?
    C41 C42 . 1.408(7) ?
    C41 C48 . 1.497(7) ?
    C42 N20 . 1.341(6) ?
    C42 H42 . 0.9300 ?
    C43 N20 . 1.345(6) ?
    C43 C44 . 1.470(7) ?
    C44 N19 . 1.368(6) ?
    C45 H45A . 0.9600 ?
    C45 H45B . 0.9600 ?
    C45 H45C . 0.9600 ?
    C46 H46A . 0.9600 ?
    C46 H46B . 0.9600 ?
    C46 H46C . 0.9600 ?
    C47 H47A . 0.9600 ?
    C47 H47B . 0.9600 ?
    C47 H47C . 0.9600 ?
    C48 H48A . 0.9600 ?
    C48 H48B . 0.9600 ?
    C48 H48C . 0.9600 ?
    C49 N21 . 1.309(6) ?
    C49 C50 . 1.410(7) ?
    C49 H49 . 0.9300 ?
    C50 C51 . 1.366(7) ?
    C50 C61 . 1.521(7) ?
    C51 C52 . 1.459(6) ?
    C51 C62 . 1.489(7) ?
    C52 C53 . 1.3900 ?
    C52 C60 . 1.3900 ?
    C53 C54 . 1.3900 ?
    C53 H53 . 0.9300 ?
    C54 C55 . 1.3900 ?
    C54 H54 . 0.9300 ?
    C55 C59 . 1.3900 ?
    C55 C56 . 1.468(6) ?
    C59 N22 . 1.377(4) ?
    C59 C60 . 1.3900 ?
    C60 N21 . 1.384(4) ?
    C56 C57 . 1.358(7) ?
    C56 C63 . 1.510(7) ?
    C57 C58 . 1.444(7) ?
    C57 C64 . 1.470(7) ?
    C58 N22 . 1.323(6) ?
    C58 H58 . 0.9300 ?
    C61 H61A . 0.9600 ?
    C61 H61B . 0.9600 ?
    C61 H61C . 0.9600 ?
    C62 H62A . 0.9600 ?
    C62 H62B . 0.9600 ?
    C62 H62C . 0.9600 ?
    C63 H63A . 0.9600 ?
    C63 H63B . 0.9600 ?
    C63 H63C . 0.9600 ?
    C64 H64A . 0.9600 ?
    C64 H64B . 0.9600 ?
    C64 H64C . 0.9600 ?
    C65 N23 . 1.463(8) ?
    C65 H65A . 0.9600 ?
    C65 H65B . 0.9600 ?
    C65 H65C . 0.9600 ?
    C66 N23 . 1.514(8) ?
    C66 H66A . 0.9600 ?
    C66 H66B . 0.9600 ?
    C66 H66C . 0.9600 ?
    C67 O1 . 1.212(6) ?
    C67 N23 . 1.424(7) ?
    C67 H67 . 0.9300 ?
    C68 O2 . 1.449(6) ?
    C68 H68A . 0.9600 ?
    C68 H68B . 0.9600 ?
    C68 H68C . 0.9600 ?
    C69 N24 . 1.482(7) ?
    C69 H69A . 0.9600 ?
    C69 H69B . 0.9600 ?
    C69 H69C . 0.9600 ?
    C70 N24 . 1.473(7) ?
    C70 H70A . 0.9600 ?
    C70 H70B . 0.9600 ?
    C70 H70C . 0.9600 ?
    C71 O3 . 1.237(6) ?
    C71 N24 . 1.403(7) ?
    C71 H71 . 0.9300 ?
    C72 O4 . 1.407(7) ?
    C72 H72A . 0.9600 ?
    C72 H72B . 0.9600 ?
    C72 H72C . 0.9600 ?
    C73 N25 . 1.494(7) ?
    C73 H73A . 0.9600 ?
    C73 H73B . 0.9600 ?
    C73 H73C . 0.9600 ?
    C74 N25 . 1.467(7) ?
    C74 H74A . 0.9600 ?
    C74 H74B . 0.9600 ?
    C74 H74C . 0.9600 ?
    C75 O5 . 1.241(6) ?
    C75 N25 . 1.401(7) ?
    C75 H75 . 0.9300 ?
    C76 O6 . 1.437(6) ?
    C76 H76A . 0.9600 ?
    C76 H76B . 0.9600 ?
    C76 H76C . 0.9600 ?
    Mn1 O1 . 2.174(4) ?
    Mn1 N1 . 2.203(4) ?
    Mn1 N8 2_575 2.207(4) ?
    Mn1 O2 . 2.222(3) ?
    Mn1 N18 . 2.269(4) ?
    Mn1 N17 . 2.270(4) ?
    Mn2 O3 . 2.158(4) ?
    Mn2 N9 . 2.185(4) ?
    Mn2 O4 . 2.210(3) ?
    Mn2 N2 . 2.213(4) ?
    Mn2 N19 . 2.242(4) ?
    Mn2 N20 . 2.299(4) ?
    Mn3 O5 . 2.142(4) ?
    Mn3 N16 2_676 2.183(4) ?
    Mn3 N10 . 2.196(4) ?
    Mn3 O6 . 2.248(4) ?
    Mn3 N22 . 2.253(4) ?
    Mn3 N21 . 2.254(4) ?
    N8 Mn1 2_575 2.208(4) ?
    N16 Mn3 2_676 2.183(4) ?
    O2 H2B . 0.9700 ?
    O4 H4B . 0.9700 ?
    O6 H6B . 0.9700 ?
    O1W H1WA . 0.8500 ?
    O1W H1WC . 0.8500 ?
    O2W H2WA . 0.8500 ?
    O2W H2WB . 0.8500 ?
    O3W H3WA . 0.8501 ?
    O3W H3WC . 0.8501 ?
    O4W H4WD . 0.8500 ?
    O4W H4WB . 0.8500 ?
    O5W H5WA . 0.8500 ?
    O5W H5WB . 0.8501 ?
    O6W H6WB . 0.8500 ?
    O6W H6WC . 0.8500 ?
loop_
    _geom_angle_atom_site_label_1
    _geom_angle_atom_site_label_2
    _geom_angle_atom_site_label_3
    _geom_angle_site_symmetry_1
    _geom_angle_site_symmetry_3
    _geom_angle
    _geom_angle_publ_flag
    N1 C1 W1 . . 178.0(5) ?
    N2 C2 W1 . . 178.6(5) ?
    N3 C3 W1 . . 178.5(5) ?
    N4 C4 W1 . . 175.9(4) ?
    N5 C5 W1 . . 175.8(5) ?
    N6 C6 W1 . . 179.3(5) ?
    N7 C7 W1 . . 177.7(5) ?
    N8 C8 W1 . . 176.7(5) ?
    N9 C9 W2 . . 179.4(5) ?
    N10 C10 W2 . . 178.0(5) ?
    N11 C11 W2 . . 176.5(4) ?
    N12 C12 W2 . . 178.4(5) ?
    N13 C13 W2 . . 175.7(5) ?
    N14 C14 W2 . . 177.3(5) ?
    N15 C15 W2 . . 177.7(5) ?
    N16 C16 W2 . . 178.0(4) ?
    N17 C17 C18 . . 123.2(5) ?
    N17 C17 H17 . . 118.4 ?
    C18 C17 H17 . . 118.4 ?
    C19 C18 C17 . . 117.8(5) ?
    C19 C18 C29 . . 122.9(5) ?
    C17 C18 C29 . . 119.2(5) ?
    C18 C19 C20 . . 119.6(4) ?
    C18 C19 C30 . . 120.4(5) ?
    C20 C19 C30 . . 119.9(5) ?
    C21 C20 C19 . . 123.6(5) ?
    C21 C20 C28 . . 118.7(5) ?
    C19 C20 C28 . . 117.5(5) ?
    C22 C21 C20 . . 121.7(5) ?
    C22 C21 H21 . . 119.1 ?
    C20 C21 H21 . . 119.1 ?
    C21 C22 C23 . . 123.3(6) ?
    C21 C22 H22 . . 118.3 ?
    C23 C22 H22 . . 118.3 ?
    C24 C23 C22 . . 123.9(5) ?
    C24 C23 C27 . . 119.1(4) ?
    C22 C23 C27 . . 116.7(5) ?
    C25 C24 C23 . . 117.9(5) ?
    C25 C24 C31 . . 120.4(5) ?
    C23 C24 C31 . . 121.7(5) ?
    C24 C25 C26 . . 118.5(5) ?
    C24 C25 C32 . . 124.1(5) ?
    C26 C25 C32 . . 117.3(5) ?
    N18 C26 C25 . . 122.4(5) ?
    N18 C26 H26 . . 118.8 ?
    C25 C26 H26 . . 118.8 ?
    N18 C27 C28 . . 118.6(5) ?
    N18 C27 C23 . . 121.8(5) ?
    C28 C27 C23 . . 119.5(5) ?
    N17 C28 C27 . . 117.8(4) ?
    N17 C28 C20 . . 122.3(5) ?
    C27 C28 C20 . . 119.9(5) ?
    C18 C29 H29A . . 109.5 ?
    C18 C29 H29B . . 109.5 ?
    H29A C29 H29B . . 109.5 ?
    C18 C29 H29C . . 109.5 ?
    H29A C29 H29C . . 109.5 ?
    H29B C29 H29C . . 109.5 ?
    C19 C30 H30A . . 109.5 ?
    C19 C30 H30B . . 109.5 ?
    H30A C30 H30B . . 109.5 ?
    C19 C30 H30C . . 109.5 ?
    H30A C30 H30C . . 109.5 ?
    H30B C30 H30C . . 109.5 ?
    C24 C31 H31A . . 109.5 ?
    C24 C31 H31B . . 109.5 ?
    H31A C31 H31B . . 109.5 ?
    C24 C31 H31C . . 109.5 ?
    H31A C31 H31C . . 109.5 ?
    H31B C31 H31C . . 109.5 ?
    C25 C32 H32A . . 109.5 ?
    C25 C32 H32B . . 109.5 ?
    H32A C32 H32B . . 109.5 ?
    C25 C32 H32C . . 109.5 ?
    H32A C32 H32C . . 109.5 ?
    H32B C32 H32C . . 109.5 ?
    N19 C33 C34 . . 123.9(5) ?
    N19 C33 H33 . . 118.0 ?
    C34 C33 H33 . . 118.0 ?
    C35 C34 C33 . . 118.8(5) ?
    C35 C34 C45 . . 121.2(5) ?
    C33 C34 C45 . . 119.9(5) ?
    C34 C35 C36 . . 119.1(5) ?
    C34 C35 C46 . . 120.1(5) ?
    C36 C35 C46 . . 120.7(5) ?
    C37 C36 C35 . . 124.2(5) ?
    C37 C36 C44 . . 118.1(5) ?
    C35 C36 C44 . . 117.7(5) ?
    C36 C37 C38 . . 125.3(5) ?
    C36 C37 H37 . . 117.4 ?
    C38 C37 H37 . . 117.4 ?
    C37 C38 C39 . . 118.3(5) ?
    C37 C38 H38 . . 120.9 ?
    C39 C38 H38 . . 120.9 ?
    C43 C39 C40 . . 119.2(5) ?
    C43 C39 C38 . . 118.4(4) ?
    C40 C39 C38 . . 122.4(5) ?
    C41 C40 C39 . . 117.7(5) ?
    C41 C40 C47 . . 121.9(5) ?
    C39 C40 C47 . . 120.3(5) ?
    C40 C41 C42 . . 119.8(5) ?
    C40 C41 C48 . . 121.8(5) ?
    C42 C41 C48 . . 118.4(5) ?
    N20 C42 C41 . . 122.1(5) ?
    N20 C42 H42 . . 118.9 ?
    C41 C42 H42 . . 118.9 ?
    N20 C43 C39 . . 122.1(4) ?
    N20 C43 C44 . . 118.1(4) ?
    C39 C43 C44 . . 119.7(4) ?
    N19 C44 C36 . . 123.9(4) ?
    N19 C44 C43 . . 115.9(4) ?
    C36 C44 C43 . . 120.2(4) ?
    C34 C45 H45A . . 109.5 ?
    C34 C45 H45B . . 109.5 ?
    H45A C45 H45B . . 109.5 ?
    C34 C45 H45C . . 109.5 ?
    H45A C45 H45C . . 109.5 ?
    H45B C45 H45C . . 109.5 ?
    C35 C46 H46A . . 109.5 ?
    C35 C46 H46B . . 109.5 ?
    H46A C46 H46B . . 109.5 ?
    C35 C46 H46C . . 109.5 ?
    H46A C46 H46C . . 109.5 ?
    H46B C46 H46C . . 109.5 ?
    C40 C47 H47A . . 109.5 ?
    C40 C47 H47B . . 109.5 ?
    H47A C47 H47B . . 109.5 ?
    C40 C47 H47C . . 109.5 ?
    H47A C47 H47C . . 109.5 ?
    H47B C47 H47C . . 109.5 ?
    C41 C48 H48A . . 109.5 ?
    C41 C48 H48B . . 109.5 ?
    H48A C48 H48B . . 109.5 ?
    C41 C48 H48C . . 109.5 ?
    H48A C48 H48C . . 109.5 ?
    H48B C48 H48C . . 109.5 ?
    N21 C49 C50 . . 122.2(5) ?
    N21 C49 H49 . . 118.9 ?
    C50 C49 H49 . . 118.9 ?
    C51 C50 C49 . . 119.5(5) ?
    C51 C50 C61 . . 122.7(5) ?
    C49 C50 C61 . . 117.8(5) ?
    C50 C51 C52 . . 118.7(4) ?
    C50 C51 C62 . . 121.3(5) ?
    C52 C51 C62 . . 120.0(4) ?
    C53 C52 C60 . . 120.0 ?
    C53 C52 C51 . . 121.7(3) ?
    C60 C52 C51 . . 118.3(3) ?
    C54 C53 C52 . . 120.0 ?
    C54 C53 H53 . . 120.0 ?
    C52 C53 H53 . . 120.0 ?
    C53 C54 C55 . . 120.0 ?
    C53 C54 H54 . . 120.0 ?
    C55 C54 H54 . . 120.0 ?
    C59 C55 C54 . . 120.0 ?
    C59 C55 C56 . . 118.0(3) ?
    C54 C55 C56 . . 122.0(3) ?
    N22 C59 C55 . . 122.6(3) ?
    N22 C59 C60 . . 117.3(3) ?
    C55 C59 C60 . . 120.0 ?
    N21 C60 C59 . . 119.6(3) ?
    N21 C60 C52 . . 120.4(3) ?
    C59 C60 C52 . . 120.0 ?
    C57 C56 C55 . . 119.0(4) ?
    C57 C56 C63 . . 122.0(5) ?
    C55 C56 C63 . . 119.0(4) ?
    C56 C57 C58 . . 118.1(5) ?
    C56 C57 C64 . . 123.4(5) ?
    C58 C57 C64 . . 118.4(5) ?
    N22 C58 C57 . . 123.9(5) ?
    N22 C58 H58 . . 118.0 ?
    C57 C58 H58 . . 118.0 ?
    C50 C61 H61A . . 109.5 ?
    C50 C61 H61B . . 109.5 ?
    H61A C61 H61B . . 109.5 ?
    C50 C61 H61C . . 109.5 ?
    H61A C61 H61C . . 109.5 ?
    H61B C61 H61C . . 109.5 ?
    C51 C62 H62A . . 109.5 ?
    C51 C62 H62B . . 109.5 ?
    H62A C62 H62B . . 109.5 ?
    C51 C62 H62C . . 109.5 ?
    H62A C62 H62C . . 109.5 ?
    H62B C62 H62C . . 109.5 ?
    C56 C63 H63A . . 109.5 ?
    C56 C63 H63B . . 109.5 ?
    H63A C63 H63B . . 109.5 ?
    C56 C63 H63C . . 109.5 ?
    H63A C63 H63C . . 109.5 ?
    H63B C63 H63C . . 109.5 ?
    C57 C64 H64A . . 109.5 ?
    C57 C64 H64B . . 109.5 ?
    H64A C64 H64B . . 109.5 ?
    C57 C64 H64C . . 109.5 ?
    H64A C64 H64C . . 109.5 ?
    H64B C64 H64C . . 109.5 ?
    N23 C65 H65A . . 109.5 ?
    N23 C65 H65B . . 109.5 ?
    H65A C65 H65B . . 109.5 ?
    N23 C65 H65C . . 109.5 ?
    H65A C65 H65C . . 109.5 ?
    H65B C65 H65C . . 109.5 ?
    N23 C66 H66A . . 109.5 ?
    N23 C66 H66B . . 109.5 ?
    H66A C66 H66B . . 109.5 ?
    N23 C66 H66C . . 109.5 ?
    H66A C66 H66C . . 109.5 ?
    H66B C66 H66C . . 109.5 ?
    O1 C67 N23 . . 125.9(6) ?
    O1 C67 H67 . . 117.0 ?
    N23 C67 H67 . . 117.0 ?
    O2 C68 H68A . . 109.5 ?
    O2 C68 H68B . . 109.5 ?
    H68A C68 H68B . . 109.5 ?
    O2 C68 H68C . . 109.5 ?
    H68A C68 H68C . . 109.5 ?
    H68B C68 H68C . . 109.5 ?
    N24 C69 H69A . . 109.5 ?
    N24 C69 H69B . . 109.5 ?
    H69A C69 H69B . . 109.5 ?
    N24 C69 H69C . . 109.5 ?
    H69A C69 H69C . . 109.5 ?
    H69B C69 H69C . . 109.5 ?
    N24 C70 H70A . . 109.5 ?
    N24 C70 H70B . . 109.5 ?
    H70A C70 H70B . . 109.5 ?
    N24 C70 H70C . . 109.5 ?
    H70A C70 H70C . . 109.5 ?
    H70B C70 H70C . . 109.5 ?
    O3 C71 N24 . . 123.4(5) ?
    O3 C71 H71 . . 118.3 ?
    N24 C71 H71 . . 118.3 ?
    O4 C72 H72A . . 109.5 ?
    O4 C72 H72B . . 109.5 ?
    H72A C72 H72B . . 109.5 ?
    O4 C72 H72C . . 109.5 ?
    H72A C72 H72C . . 109.5 ?
    H72B C72 H72C . . 109.5 ?
    N25 C73 H73A . . 109.5 ?
    N25 C73 H73B . . 109.5 ?
    H73A C73 H73B . . 109.5 ?
    N25 C73 H73C . . 109.5 ?
    H73A C73 H73C . . 109.5 ?
    H73B C73 H73C . . 109.5 ?
    N25 C74 H74A . . 109.5 ?
    N25 C74 H74B . . 109.5 ?
    H74A C74 H74B . . 109.5 ?
    N25 C74 H74C . . 109.5 ?
    H74A C74 H74C . . 109.5 ?
    H74B C74 H74C . . 109.5 ?
    O5 C75 N25 . . 126.7(5) ?
    O5 C75 H75 . . 116.7 ?
    N25 C75 H75 . . 116.7 ?
    O6 C76 H76A . . 109.5 ?
    O6 C76 H76B . . 109.5 ?
    H76A C76 H76B . . 109.5 ?
    O6 C76 H76C . . 109.5 ?
    H76A C76 H76C . . 109.5 ?
    H76B C76 H76C . . 109.5 ?
    O1 Mn1 N1 . . 90.22(15) ?
    O1 Mn1 N8 . 2_575 90.16(15) ?
    N1 Mn1 N8 . 2_575 94.90(14) ?
    O1 Mn1 O2 . . 173.74(14) ?
    N1 Mn1 O2 . . 87.02(14) ?
    N8 Mn1 O2 2_575 . 84.48(14) ?
    O1 Mn1 N18 . . 96.27(15) ?
    N1 Mn1 N18 . . 97.25(15) ?
    N8 Mn1 N18 2_575 . 166.21(14) ?
    O2 Mn1 N18 . . 89.66(14) ?
    O1 Mn1 N17 . . 93.12(15) ?
    N1 Mn1 N17 . . 170.42(16) ?
    N8 Mn1 N17 2_575 . 94.07(14) ?
    O2 Mn1 N17 . . 90.49(14) ?
    N18 Mn1 N17 . . 73.47(15) ?
    O3 Mn2 N9 . . 88.29(15) ?
    O3 Mn2 O4 . . 174.77(14) ?
    N9 Mn2 O4 . . 86.86(16) ?
    O3 Mn2 N2 . . 86.21(15) ?
    N9 Mn2 N2 . . 97.96(16) ?
    O4 Mn2 N2 . . 96.40(15) ?
    O3 Mn2 N19 . . 98.63(15) ?
    N9 Mn2 N19 . . 167.68(17) ?
    O4 Mn2 N19 . . 85.80(16) ?
    N2 Mn2 N19 . . 92.69(15) ?
    O3 Mn2 N20 . . 87.44(15) ?
    N9 Mn2 N20 . . 97.24(15) ?
    O4 Mn2 N20 . . 91.22(14) ?
    N2 Mn2 N20 . . 163.32(15) ?
    N19 Mn2 N20 . . 73.05(14) ?
    O5 Mn3 N16 . 2_676 92.69(15) ?
    O5 Mn3 N10 . . 85.73(16) ?
    N16 Mn3 N10 2_676 . 98.12(16) ?
    O5 Mn3 O6 . . 169.83(14) ?
    N16 Mn3 O6 2_676 . 87.63(15) ?
    N10 Mn3 O6 . . 84.16(16) ?
    O5 Mn3 N22 . . 99.45(15) ?
    N16 Mn3 N22 2_676 . 92.17(15) ?
    N10 Mn3 N22 . . 168.27(15) ?
    O6 Mn3 N22 . . 90.68(15) ?
    O5 Mn3 N21 . . 96.53(15) ?
    N16 Mn3 N21 2_676 . 164.33(15) ?
    N10 Mn3 N21 . . 95.18(15) ?
    O6 Mn3 N21 . . 85.51(15) ?
    N22 Mn3 N21 . . 73.86(15) ?
    C1 N1 Mn1 . . 174.2(4) ?
    C2 N2 Mn2 . . 157.7(4) ?
    C8 N8 Mn1 . 2_575 178.5(4) ?
    C9 N9 Mn2 . . 168.2(4) ?
    C10 N10 Mn3 . . 175.6(4) ?
    C16 N16 Mn3 . 2_676 171.7(5) ?
    C17 N17 C28 . . 119.5(4) ?
    C17 N17 Mn1 . . 126.1(4) ?
    C28 N17 Mn1 . . 114.4(3) ?
    C26 N18 C27 . . 120.1(4) ?
    C26 N18 Mn1 . . 124.4(4) ?
    C27 N18 Mn1 . . 115.2(3) ?
    C33 N19 C44 . . 116.4(4) ?
    C33 N19 Mn2 . . 125.7(4) ?
    C44 N19 Mn2 . . 117.4(3) ?
    C42 N20 C43 . . 118.8(4) ?
    C42 N20 Mn2 . . 126.0(3) ?
    C43 N20 Mn2 . . 115.2(3) ?
    C49 N21 C60 . . 121.0(4) ?
    C49 N21 Mn3 . . 125.5(3) ?
    C60 N21 Mn3 . . 113.0(3) ?
    C58 N22 C59 . . 118.2(4) ?
    C58 N22 Mn3 . . 126.9(3) ?
    C59 N22 Mn3 . . 114.2(3) ?
    C67 N23 C65 . . 119.4(5) ?
    C67 N23 C66 . . 123.1(5) ?
    C65 N23 C66 . . 116.8(5) ?
    C71 N24 C70 . . 121.4(5) ?
    C71 N24 C69 . . 122.3(5) ?
    C70 N24 C69 . . 116.3(5) ?
    C75 N25 C74 . . 121.0(5) ?
    C75 N25 C73 . . 124.2(5) ?
    C74 N25 C73 . . 114.2(5) ?
    C67 O1 Mn1 . . 123.5(4) ?
    C68 O2 Mn1 . . 123.7(3) ?
    C68 O2 H2B . . 106.5 ?
    Mn1 O2 H2B . . 106.5 ?
    C71 O3 Mn2 . . 127.4(3) ?
    C72 O4 Mn2 . . 127.3(4) ?
    C72 O4 H4B . . 105.9 ?
    Mn2 O4 H4B . . 105.2 ?
    C75 O5 Mn3 . . 131.7(3) ?
    C76 O6 Mn3 . . 120.4(3) ?
    C76 O6 H6B . . 106.9 ?
    Mn3 O6 H6B . . 107.0 ?
    H1WA O1W H1WC . . 109.5 ?
    H2WA O2W H2WB . . 109.5 ?
    H3WA O3W H3WC . . 109.5 ?
    H4WD O4W H4WB . . 109.5 ?
    H5WA O5W H5WB . . 109.5 ?
    H6WB O6W H6WC . . 109.5 ?
    C3 W1 C2 . . 74.74(18) ?
    C3 W1 C4 . . 101.0(2) ?
    C2 W1 C4 . . 72.33(18) ?
    C3 W1 C6 . . 144.32(19) ?
    C2 W1 C6 . . 74.05(18) ?
    C4 W1 C6 . . 85.6(2) ?
    C3 W1 C8 . . 71.71(19) ?
    C2 W1 C8 . . 126.01(19) ?
    C4 W1 C8 . . 74.08(19) ?
    C6 W1 C8 . . 142.57(18) ?
    C3 W1 C7 . . 78.1(2) ?
    C2 W1 C7 . . 73.20(19) ?
    C4 W1 C7 . . 144.41(19) ?
    C6 W1 C7 . . 76.7(2) ?
    C8 W1 C7 . . 135.9(2) ?
    C3 W1 C1 . . 145.66(19) ?
    C2 W1 C1 . . 135.46(19) ?
    C4 W1 C1 . . 79.52(19) ?
    C6 W1 C1 . . 69.94(19) ?
    C8 W1 C1 . . 75.59(18) ?
    C7 W1 C1 . . 121.09(19) ?
    C3 W1 C5 . . 86.2(2) ?
    C2 W1 C5 . . 142.7(2) ?
    C4 W1 C5 . . 143.97(19) ?
    C6 W1 C5 . . 109.0(2) ?
    C8 W1 C5 . . 74.9(2) ?
    C7 W1 C5 . . 71.6(2) ?
    C1 W1 C5 . . 75.3(2) ?
    C13 W2 C15 . . 145.16(19) ?
    C13 W2 C11 . . 70.73(18) ?
    C15 W2 C11 . . 143.17(18) ?
    C13 W2 C14 . . 81.68(18) ?
    C15 W2 C14 . . 108.03(18) ?
    C11 W2 C14 . . 79.00(18) ?
    C13 W2 C12 . . 75.69(19) ?
    C15 W2 C12 . . 78.12(19) ?
    C11 W2 C12 . . 117.69(18) ?
    C14 W2 C12 . . 144.27(18) ?
    C13 W2 C16 . . 139.58(19) ?
    C15 W2 C16 . . 74.13(19) ?
    C11 W2 C16 . . 73.61(19) ?
    C14 W2 C16 . . 73.39(18) ?
    C12 W2 C16 . . 139.65(19) ?
    C13 W2 C9 . . 74.57(19) ?
    C15 W2 C9 . . 76.4(2) ?
    C11 W2 C9 . . 138.27(19) ?
    C14 W2 C9 . . 73.65(19) ?
    C12 W2 C9 . . 73.89(18) ?
    C16 W2 C9 . . 125.42(18) ?
    C13 W2 C10 . . 112.44(19) ?
    C15 W2 C10 . . 79.54(19) ?
    C11 W2 C10 . . 75.67(18) ?
    C14 W2 C10 . . 144.3(2) ?
    C12 W2 C10 . . 71.0(2) ?
    C16 W2 C10 . . 75.58(19) ?
    C9 W2 C10 . . 140.6(2) ?
loop_
    _geom_torsion_atom_site_label_1
    _geom_torsion_atom_site_label_2
    _geom_torsion_atom_site_label_3
    _geom_torsion_atom_site_label_4
    _geom_torsion_site_symmetry_1
    _geom_torsion_site_symmetry_2
    _geom_torsion_site_symmetry_3
    _geom_torsion_site_symmetry_4
    _geom_torsion
    _geom_torsion_publ_flag
    N17 C17 C18 C19 . . . . -3.2(8) ?
    N17 C17 C18 C29 . . . . 175.0(5) ?
    C17 C18 C19 C20 . . . . 0.5(7) ?
    C29 C18 C19 C20 . . . . -177.7(5) ?
    C17 C18 C19 C30 . . . . -175.5(5) ?
    C29 C18 C19 C30 . . . . 6.3(8) ?
    C18 C19 C20 C21 . . . . 179.0(5) ?
    C30 C19 C20 C21 . . . . -5.0(8) ?
    C18 C19 C20 C28 . . . . 2.7(7) ?
    C30 C19 C20 C28 . . . . 178.7(5) ?
    C19 C20 C21 C22 . . . . -177.6(5) ?
    C28 C20 C21 C22 . . . . -1.3(8) ?
    C20 C21 C22 C23 . . . . 4.1(9) ?
    C21 C22 C23 C24 . . . . -179.4(6) ?
    C21 C22 C23 C27 . . . . -5.0(8) ?
    C22 C23 C24 C25 . . . . 178.4(5) ?
    C27 C23 C24 C25 . . . . 4.1(8) ?
    C22 C23 C24 C31 . . . . -2.6(8) ?
    C27 C23 C24 C31 . . . . -177.0(5) ?
    C23 C24 C25 C26 . . . . -0.6(8) ?
    C31 C24 C25 C26 . . . . -179.6(5) ?
    C23 C24 C25 C32 . . . . 177.2(5) ?
    C31 C24 C25 C32 . . . . -1.8(9) ?
    C24 C25 C26 N18 . . . . -2.0(8) ?
    C32 C25 C26 N18 . . . . -180.0(5) ?
    C24 C23 C27 N18 . . . . -5.4(8) ?
    C22 C23 C27 N18 . . . . 179.9(5) ?
    C24 C23 C27 C28 . . . . 177.9(5) ?
    C22 C23 C27 C28 . . . . 3.1(7) ?
    N18 C27 C28 N17 . . . . 2.4(7) ?
    C23 C27 C28 N17 . . . . 179.2(5) ?
    N18 C27 C28 C20 . . . . -177.5(5) ?
    C23 C27 C28 C20 . . . . -0.7(8) ?
    C21 C20 C28 N17 . . . . 179.8(5) ?
    C19 C20 C28 N17 . . . . -3.7(8) ?
    C21 C20 C28 C27 . . . . -0.3(8) ?
    C19 C20 C28 C27 . . . . 176.2(5) ?
    N19 C33 C34 C35 . . . . 2.9(9) ?
    N19 C33 C34 C45 . . . . -179.9(5) ?
    C33 C34 C35 C36 . . . . -1.9(9) ?
    C45 C34 C35 C36 . . . . -179.0(5) ?
    C33 C34 C35 C46 . . . . -178.6(5) ?
    C45 C34 C35 C46 . . . . 4.2(9) ?
    C34 C35 C36 C37 . . . . -177.8(5) ?
    C46 C35 C36 C37 . . . . -1.1(9) ?
    C34 C35 C36 C44 . . . . 1.2(8) ?
    C46 C35 C36 C44 . . . . 177.9(5) ?
    C35 C36 C37 C38 . . . . 178.3(5) ?
    C44 C36 C37 C38 . . . . -0.7(8) ?
    C36 C37 C38 C39 . . . . 1.6(9) ?
    C37 C38 C39 C43 . . . . -0.9(8) ?
    C37 C38 C39 C40 . . . . 179.2(5) ?
    C43 C39 C40 C41 . . . . -0.1(8) ?
    C38 C39 C40 C41 . . . . 179.8(5) ?
    C43 C39 C40 C47 . . . . -176.9(5) ?
    C38 C39 C40 C47 . . . . 3.0(8) ?
    C39 C40 C41 C42 . . . . 3.9(8) ?
    C47 C40 C41 C42 . . . . -179.4(5) ?
    C39 C40 C41 C48 . . . . -177.6(5) ?
    C47 C40 C41 C48 . . . . -0.8(8) ?
    C40 C41 C42 N20 . . . . -4.9(8) ?
    C48 C41 C42 N20 . . . . 176.5(5) ?
    C40 C39 C43 N20 . . . . -3.1(8) ?
    C38 C39 C43 N20 . . . . 176.9(5) ?
    C40 C39 C43 C44 . . . . 179.4(5) ?
    C38 C39 C43 C44 . . . . -0.5(7) ?
    C37 C36 C44 N19 . . . . 177.8(5) ?
    C35 C36 C44 N19 . . . . -1.3(8) ?
    C37 C36 C44 C43 . . . . -0.8(7) ?
    C35 C36 C44 C43 . . . . -179.8(5) ?
    N20 C43 C44 N19 . . . . 5.2(7) ?
    C39 C43 C44 N19 . . . . -177.3(5) ?
    N20 C43 C44 C36 . . . . -176.2(5) ?
    C39 C43 C44 C36 . . . . 1.4(7) ?
    N21 C49 C50 C51 . . . . 0.4(8) ?
    N21 C49 C50 C61 . . . . -179.1(5) ?
    C49 C50 C51 C52 . . . . -1.0(7) ?
    C61 C50 C51 C52 . . . . 178.4(4) ?
    C49 C50 C51 C62 . . . . -177.7(5) ?
    C61 C50 C51 C62 . . . . 1.8(8) ?
    C50 C51 C52 C53 . . . . -179.3(4) ?
    C62 C51 C52 C53 . . . . -2.6(6) ?
    C50 C51 C52 C60 . . . . 1.0(6) ?
    C62 C51 C52 C60 . . . . 177.7(4) ?
    C60 C52 C53 C54 . . . . 0.0 ?
    C51 C52 C53 C54 . . . . -179.7(4) ?
    C52 C53 C54 C55 . . . . 0.0 ?
    C53 C54 C55 C59 . . . . 0.0 ?
    C53 C54 C55 C56 . . . . -179.7(4) ?
    C54 C55 C59 N22 . . . . -176.7(4) ?
    C56 C55 C59 N22 . . . . 3.0(4) ?
    C54 C55 C59 C60 . . . . 0.0 ?
    C56 C55 C59 C60 . . . . 179.7(4) ?
    N22 C59 C60 N21 . . . . -3.1(4) ?
    C55 C59 C60 N21 . . . . -180.0(4) ?
    N22 C59 C60 C52 . . . . 176.9(4) ?
    C55 C59 C60 C52 . . . . 0.0 ?
    C53 C52 C60 N21 . . . . 180.0(4) ?
    C51 C52 C60 N21 . . . . -0.3(4) ?
    C53 C52 C60 C59 . . . . 0.0 ?
    C51 C52 C60 C59 . . . . 179.7(4) ?
    C59 C55 C56 C57 . . . . -5.4(6) ?
    C54 C55 C56 C57 . . . . 174.4(4) ?
    C59 C55 C56 C63 . . . . 175.1(4) ?
    C54 C55 C56 C63 . . . . -5.1(6) ?
    C55 C56 C57 C58 . . . . 3.9(7) ?
    C63 C56 C57 C58 . . . . -176.6(5) ?
    C55 C56 C57 C64 . . . . -178.7(5) ?
    C63 C56 C57 C64 . . . . 0.8(8) ?
    C56 C57 C58 N22 . . . . 0.1(8) ?
    C64 C57 C58 N22 . . . . -177.5(5) ?
    C18 C17 N17 C28 . . . . 2.4(8) ?
    C18 C17 N17 Mn1 . . . . 179.3(4) ?
    C27 C28 N17 C17 . . . . -178.7(5) ?
    C20 C28 N17 C17 . . . . 1.2(8) ?
    C27 C28 N17 Mn1 . . . . 4.1(6) ?
    C20 C28 N17 Mn1 . . . . -176.1(4) ?
    C25 C26 N18 C27 . . . . 0.9(8) ?
    C25 C26 N18 Mn1 . . . . -171.3(4) ?
    C28 C27 N18 C26 . . . . 179.5(5) ?
    C23 C27 N18 C26 . . . . 2.8(8) ?
    C28 C27 N18 Mn1 . . . . -7.6(6) ?
    C23 C27 N18 Mn1 . . . . 175.7(4) ?
    C34 C33 N19 C44 . . . . -2.9(8) ?
    C34 C33 N19 Mn2 . . . . -175.0(4) ?
    C36 C44 N19 C33 . . . . 2.1(8) ?
    C43 C44 N19 C33 . . . . -179.3(5) ?
    C36 C44 N19 Mn2 . . . . 174.8(4) ?
    C43 C44 N19 Mn2 . . . . -6.6(6) ?
    C41 C42 N20 C43 . . . . 1.7(8) ?
    C41 C42 N20 Mn2 . . . . -177.1(4) ?
    C39 C43 N20 C42 . . . . 2.3(7) ?
    C44 C43 N20 C42 . . . . 179.8(4) ?
    C39 C43 N20 Mn2 . . . . -178.8(4) ?
    C44 C43 N20 Mn2 . . . . -1.3(6) ?
    C50 C49 N21 C60 . . . . 0.3(8) ?
    C50 C49 N21 Mn3 . . . . -170.8(4) ?
    C59 C60 N21 C49 . . . . 179.7(4) ?
    C52 C60 N21 C49 . . . . -0.3(6) ?
    C59 C60 N21 Mn3 . . . . -8.2(4) ?
    C52 C60 N21 Mn3 . . . . 171.80(18) ?
    C57 C58 N22 C59 . . . . -2.6(7) ?
    C57 C58 N22 Mn3 . . . . 167.4(4) ?
    C55 C59 N22 C58 . . . . 0.9(6) ?
    C60 C59 N22 C58 . . . . -175.9(4) ?
    C55 C59 N22 Mn3 . . . . -170.35(18) ?
    C60 C59 N22 Mn3 . . . . 12.8(4) ?
    O1 C67 N23 C65 . . . . -12.7(10) ?
    O1 C67 N23 C66 . . . . 177.2(7) ?
    O3 C71 N24 C70 . . . . -175.5(5) ?
    O3 C71 N24 C69 . . . . 3.2(8) ?
    O5 C75 N25 C74 . . . . 8.6(9) ?
    O5 C75 N25 C73 . . . . 179.7(5) ?
    N23 C67 O1 Mn1 . . . . -172.9(5) ?
    N24 C71 O3 Mn2 . . . . -164.4(4) ?
    N25 C75 O5 Mn3 . . . . -127.9(5) ?
_shelx_hkl_checksum     26017
_shelx_hkl_file
;
   0   0   2 5017.77    0.07
   0   0  -3  188.16    1.08
   0   0  -3  188.16    2.03
   0   0  -3  188.16    1.87
   0   0  -4    4.84    1.12
   0   0  -4   10.18    1.97
   0   0  -4    4.83    1.87
   0   0  -5   88.94    1.61
   0   0  -5   88.94    2.76
   0   0  -6 1215.39    7.25
   0   0  -6 1215.33   12.53
   0   0  -7   20.93    1.44
   0   0  -7   20.93    2.56
   0   0  -8  772.83    5.71
   0   0  -8  772.82   10.27
   0   0   8  772.86   10.27
   0   0  -9   93.95    2.26
   0   0  -9   93.95    4.20
   0   0   9   93.95    4.33
   0   0 -10  167.38    6.27
   0   0  10  167.38    6.30
   0   0 -11  174.39    7.58
   0   0  11  174.40    7.61
   0   0 -12  205.13    7.41
   0   0  12  205.14    3.97
   0   0  12  205.15    7.74
   0   0 -13   63.48    4.92
   0   0  13   63.48    5.18
   0   0 -14  360.25   11.12
   0   0  14  360.27   11.15
   0   0 -15   22.18    3.08
   0   0  15   22.18    5.18
   0   0 -16  643.03   14.93
   0   0  16  643.06   14.89
   0   0 -17   56.07    6.86
   0   0  17   56.07    6.89
   0   0 -18    2.67    3.22
   0   0  18    2.67    2.89
   0   0 -19    2.15    3.22
   0   0  19    2.15    2.76
   0   0 -20   79.68    9.38
   0   0  20   79.69    9.94
   0   0 -21    1.80    3.44
   0   0  21    2.45    3.18
   0   0 -22  177.81   14.04
   0   0  22  177.83   14.04
   0   0 -23   62.98   10.14
   0   0  23   62.98   10.33
   0   0 -24   37.33   10.01
   0   0  24   37.33   10.20
   0   0  25   48.97   11.28
   0  -1  25   13.60    4.63
   0  -1  24   56.68   11.19
   0  -1  23    4.01    4.53
   0   1 -23    4.01    4.63
   0  -1  22  154.92   13.35
   0   1 -22  154.91   13.25
   0  -1  21  155.66   12.92
   0   1 -21  155.66   12.92
   0  -1  20   40.55    8.86
   0   1 -20   40.54    8.46
   0  -1  19  184.36   11.78
   0   1 -19  184.35   11.65
   0  -1  18   90.16    8.96
   0   1 -18   90.16    8.86
   0  -1  17  210.19   11.81
   0   1 -17  210.17   11.74
   0  -1  16  114.14    8.40
   0   1 -16  114.14    8.43
   0  -1  15    4.98    5.61
   0   1 -15    4.97    3.18
   0  -1  14  146.06    8.92
   0   1 -14  146.06    8.82
   0  -1  13  149.07    8.33
   0   1 -13  149.06    8.27
   0  -1  12    2.13    2.13
   0   1 -12    2.13    2.30
   0  -1  11 1257.26   16.57
   0   1 -11 1257.26   17.03
   0  -1  10    1.06    1.64
   0   1 -10    1.06    1.71
   0  -1   9  110.38    6.07
   0   1  -9  110.38    5.84
   0  -1   8    7.09    1.48
   0   1  -8    7.09    2.53
   0  -1   7  486.25    8.96
   0   1  -7  486.27    9.32
   0  -1   6  303.90    6.10
   0   1  -6  303.91    6.27
   0  -1   5 1759.00   10.86
   0   1  -5 1759.06   11.32
   0  -1   4   57.08    3.18
   0   1  -4   57.08    3.08
   0  -1   3 1115.48    8.07
   0   1  -3 1115.61    8.59
   0  -1   1 1182.39    0.07
   0  -1   0  472.20    0.07
   0  -1  -3 1010.53    5.15
   0  -1  -3 1010.61    6.00
   0  -1  -3 1010.48    5.38
   0  -1  -4  541.94    3.64
   0  -1  -4  583.57    4.79
   0  -1  -4  541.93    4.36
   0  -1  -5 1516.12    7.68
   0  -1  -5 1516.28   10.40
   0  -1  -5 1516.08    9.68
   0  -1  -6    7.57    1.54
   0  -1  -6    7.57    2.20
   0  -1  -6    7.57    2.07
   0  -1  -7  207.78    3.48
   0  -1  -7  207.79    4.95
   0  -1  -7  207.77    4.72
   0  -1  -8  469.36    5.12
   0  -1  -8  469.40    7.58
   0  -1  -8  336.70    7.35
   0  -1  -9 1529.48    9.35
   0  -1  -9 1529.58   14.07
   0  -1  -9 1529.48   13.94
   0  -1 -10   66.69    2.76
   0  -1 -10   66.70    4.59
   0  -1 -10   66.69    4.13
   0  -1 -11 2328.15   15.42
   0  -1 -11 2328.33   24.01
   0  -1 -11 2328.11   23.91
   0  -1 -12   99.44    3.51
   0  -1 -12   99.44    5.58
   0  -1 -13  698.83    7.64
   0  -1 -13  698.82   12.40
   0   1  13  698.87   12.53
   0  -1 -14   50.73    5.38
   0   1  14   50.74    5.61
   0  -1 -15    3.09    2.43
   0   1  15    3.09    2.20
   0  -1 -16   73.79    7.71
   0   1  16   73.80    7.94
   0  -1 -17  241.05   11.88
   0   1  17  260.89   12.14
   0  -1 -18   21.29    6.36
   0   1  18   21.29    6.69
   0  -1 -19  347.42   13.45
   0   1  19  347.45   13.38
   0  -1 -20   23.64    6.99
   0   1  20   27.41    7.45
   0  -1 -21   32.66    7.68
   0   1  21   32.67    8.04
   0  -1 -22  118.93   11.51
   0   1  22  118.94   11.68
   0  -1 -23   47.70    9.84
   0   1  23   47.71   10.40
   0  -1 -24   34.46    9.91
   0   1  24   34.46    9.74
   0   1  25  188.59   15.84
   0   1  26    5.27    4.20
   0  -2  24    6.66    4.30
   0  -2  23    1.13    4.00
   0   2 -23    1.13    4.33
   0  -2  22   55.99   10.99
   0   2 -22   55.99   10.27
   0  -2  21   79.82   11.38
   0   2 -21   79.82   11.25
   0  -2  20   25.91    9.61
   0   2 -20   25.90    8.99
   0  -2  19  368.68   15.52
   0   2 -19  368.67   15.35
   0  -2  18    0.06    2.79
   0   2 -18    0.05    3.22
   0  -2  17   71.64    9.05
   0   2 -17   71.64    8.69
   0  -2  16   92.80    8.53
   0   2 -16   92.80    8.33
   0  -2  15   38.77    6.36
   0   2 -15   26.30    5.87
   0  -2  14   71.03    6.53
   0   2 -14   71.02    5.97
   0  -2  13  723.68   13.25
   0   2 -13  723.70   13.71
   0  -2  12    0.74    2.10
   0   2 -12    0.06    2.03
   0  -2  11  172.08    8.30
   0   2 -11  172.08    8.23
   0  -2  10  564.23    9.64
   0   2 -10  564.25    9.91
   0  -2   9   97.86    5.31
   0   2  -9   97.86    4.99
   0  -2   8 1104.55   12.43
   0   2  -8 1104.59   12.66
   0  -2   7  658.28    8.23
   0   2  -7  658.32    8.56
   0  -2   6  212.35    5.54
   0   2  -6  212.36    5.31
   0  -2   5 1682.99   12.63
   0   2  -5 1683.12   12.99
   0  -2   4   19.75    2.89
   0   2  -4   19.75    2.49
   0  -2   3  190.65    2.62
   0  -2   3  190.63    4.66
   0   2  -3  190.65    4.46
   0  -2   2 3308.28   17.45
   0  -2   2 3308.59   21.59
   0   2  -2 3308.48   21.75
   0  -2   1  333.81    3.94
   0  -2   0 2079.15    6.92
   0  -2  -1   22.44    0.98
   0  -2  -2  303.15    4.40
   0  -2  -2  303.25    4.86
   0  -2  -2  303.15    2.82
   0  -2  -3 1595.10    9.94
   0  -2  -3 1595.52   13.15
   0  -2  -3 1595.16   13.52
   0  -2  -4  639.30    7.41
   0  -2  -4  639.51    8.46
   0  -2  -4  639.31    7.02
   0  -2  -5  206.27    2.46
   0  -2  -5  206.29    2.92
   0  -2  -5  206.27    2.53
   0  -2  -6  751.60    5.61
   0  -2  -6  751.69    6.95
   0  -2  -6  751.60    6.17
   0  -2  -7    2.66    1.80
   0  -2  -7    2.66    2.26
   0  -2  -7    2.65    1.97
   0  -2  -8 1369.94   12.99
   0  -2  -8 1370.25   16.99
   0  -2  -8 1369.91   15.71
   0  -2  -9  694.89    7.35
   0  -2  -9  694.97    9.91
   0  -2  -9  694.88    9.28
   0  -2 -10   39.85    2.23
   0  -2 -10   39.86    3.22
   0  -2 -10   39.85    2.79
   0  -2 -11  371.29    6.86
   0  -2 -11  371.33    9.45
   0  -2 -11  371.28    9.09
   0  -2 -12  116.68    4.40
   0  -2 -12  116.70    6.33
   0  -2 -12  116.68    6.13
   0  -2 -13  235.98    5.51
   0  -2 -13  235.99    8.07
   0  -2 -13  235.97    7.74
   0  -2 -14  803.33   10.27
   0  -2 -14  803.38   14.96
   0  -2 -14  803.33   14.99
   0  -2 -15    6.34    2.26
   0  -2 -16   64.69    6.63
   0  -2 -17    6.67    2.69
   0   2  17    6.87    2.43
   0  -2 -18   90.57    7.74
   0   2  18   90.59    8.17
   0  -2 -19   45.53    6.92
   0   2  19   45.53    6.92
   0  -2 -20  789.97   19.81
   0   2  20  790.06   20.04
   0  -2 -21    9.16    4.26
   0   2  21    9.17    7.41
   0  -2 -22  555.11   17.32
   0   2  22  555.16   17.42
   0  -2 -23    5.50    4.26
   0   2  23    5.50    3.71
   0  -2 -24  114.59   12.73
   0   2  24  114.60   12.70
   0  -2 -25    1.73    4.36
   0   2  25    0.17    3.84
   0   2  26   27.67   10.63
   0  -3  23    6.49    4.72
   0  -3  22  128.27   13.48
   0   3 -22  128.26   12.66
   0  -3  21   16.22    4.59
   0   3 -21   16.22    5.28
   0  -3  20   87.03   11.12
   0   3 -20   87.01   10.50
   0  -3  18  130.46   10.83
   0   3 -18  130.46   10.76
   0  -3  17   31.34    7.84
   0   3 -17   31.34    4.33
   0  -3  16  235.61   11.94
   0   3 -16  235.61   11.71
   0  -3  15    1.97    2.56
   0   3 -15    1.97    2.72
   0  -3  14  187.82   10.60
   0   3 -14  187.82   10.24
   0  -3  13   77.27    7.28
   0   3 -13   77.27    6.50
   0  -3  12   91.76    6.69
   0   3 -12   91.76    6.23
   0  -3  11   18.92    5.61
   0   3 -11   18.92    4.95
   0  -3  10  499.68   10.17
   0   3 -10  499.72   10.37
   0  -3   9   73.30    6.07
   0   3  -9   73.30    5.54
   0  -3   8 1612.12   15.68
   0   3  -8 1612.22   15.94
   0  -3   7   96.99    4.82
   0   3  -7   96.99    4.26
   0  -3   6  172.18    5.28
   0   3  -6  172.19    4.89
   0  -3   4  156.41    2.79
   0  -3   4  156.39    4.82
   0   3  -4  156.41    4.40
   0  -3   3  113.61    2.36
   0  -3   3  113.61    3.94
   0   3  -3  113.61    3.12
   0  -3   2 1600.23    8.79
   0  -3   2 1600.12   11.51
   0   3  -2 1600.21    9.61
   0  -3   1   15.56    1.51
   0  -3   1   15.56    1.94
   0   3  -1   15.56    1.18
   0  -3   0 1734.37    8.04
   0  -3   0 1734.43    9.25
   0   3   0 1734.29    4.76
   0  -3  -1 2448.13   18.44
   0  -3  -1 2666.46   31.52
   0  -3  -2  733.46    6.40
   0  -3  -2  733.58    7.05
   0  -3  -3 2692.81   12.73
   0  -3  -3 2693.31   13.71
   0  -3  -3 2692.98   13.78
   0  -3  -4  740.92    7.68
   0  -3  -4  741.08    8.27
   0  -3  -4  740.96    6.13
   0  -3  -5   68.04    3.35
   0  -3  -5   68.06    3.77
   0  -3  -5   68.04    2.95
   0  -3  -6  463.00    7.58
   0  -3  -6  463.14    8.66
   0  -3  -6  463.01    7.18
   0  -3  -7    3.74    0.89
   0  -3  -7    3.74    0.95
   0  -3  -7    3.74    0.85
   0  -3  -8   21.65    2.00
   0  -3  -8   21.65    2.46
   0  -3  -8   21.65    2.23
   0  -3  -9  679.76    8.56
   0  -3  -9  679.88   10.53
   0  -3  -9  679.76    9.55
   0  -3 -10   16.71    2.20
   0  -3 -10   16.71    3.02
   0  -3 -10   16.71    2.59
   0  -3 -11  401.55    6.92
   0  -3 -11  581.79    8.92
   0  -3 -11  401.55    8.30
   0  -3 -12  105.52    4.40
   0  -3 -12  105.54    6.00
   0  -3 -12  105.52    5.54
   0  -3 -13  451.81    7.71
   0  -3 -13  451.85   10.14
   0  -3 -13  451.81    9.71
   0  -3 -14   70.94    5.31
   0  -3 -14   70.96    7.45
   0  -3 -14   70.94    7.12
   0  -3 -15  383.88    8.17
   0  -3 -15  383.93   11.42
   0  -3 -15  383.89   11.22
   0  -3 -16   22.03    5.25
   0  -3 -16   22.03    4.66
   0  -3 -17  470.20   12.10
   0  -3 -17  470.18   11.88
   0  -3 -18   91.84    8.10
   0  -3 -19  447.61   14.99
   0   3  19  447.67   15.42
   0  -3 -20  114.62   10.63
   0   3  20  114.64   10.92
   0  -3 -21    6.26    3.84
   0   3  21    6.27    7.12
   0  -3 -22  133.33   10.89
   0   3  22  133.35   11.19
   0  -3 -23   84.36   10.17
   0   3  23   84.37   10.50
   0  -3 -24   11.32    4.36
   0   3  24   11.32    3.84
   0  -3 -25   93.92   12.66
   0   3  25   93.93   12.63
   0  -4  22   15.65    5.08
   0   4 -22   15.65    5.35
   0  -4  21  111.77   12.99
   0   4 -21  111.76   12.10
   0  -4  20    0.25    3.74
   0   4 -20    0.23    3.87
   0  -4  19  268.38   16.01
   0   4 -19  268.36   15.16
   0  -4  18    3.35    3.64
   0   4 -18    3.35    4.07
   0   4 -17    8.40    3.77
   0  -4  16   77.49    9.28
   0   4 -16   77.48    8.53
   0  -4  15   69.21    8.04
   0   4 -15   69.22    7.41
   0  -4  14    0.16    2.82
   0   4 -14    0.05    2.59
   0  -4  13  557.77   15.68
   0   4 -13  557.80   15.52
   0  -4  12   19.69    6.00
   0   4 -12   19.69    5.12
   0  -4  11  610.37   11.38
   0   4 -11  610.38   10.89
   0  -4  10    2.27    2.36
   0  -4   9   54.06    5.84
   0   4  -9   54.06    4.92
   0  -4   8  204.72    8.40
   0   4  -8  204.73    7.77
   0  -4   7  528.33    9.15
   0   4  -7  528.38    8.89
   0  -4   6   68.28    4.99
   0   4  -6   68.29    4.49
   0  -4   5 1619.99    8.07
   0  -4   5 1619.85   13.19
   0   4  -5 1619.97   12.50
   0  -4   4   46.87    2.03
   0  -4   4   32.80    3.41
   0   4  -4   46.87    2.82
   0  -4   3  517.68    5.45
   0  -4   3  517.65    7.35
   0   4  -3  517.67    6.20
   0  -4   2  584.41    6.10
   0  -4   2  584.39    7.81
   0   4  -2  584.41    6.04
   0  -4   1  105.60    2.16
   0  -4   1  105.59    2.66
   0   4  -1  105.60    1.77
   0  -4   0  237.84    3.41
   0  -4   0  237.85    3.90
   0   4   0  237.85    2.16
   0  -4  -1 1707.02   11.32
   0  -4  -1 1707.22   12.86
   0  -4  -2    5.33    1.64
   0  -4  -2    5.33    1.84
   0  -4  -3  895.09    8.79
   0  -4  -3  895.28    9.68
   0  -4  -4  120.14    3.51
   0  -4  -4  120.16    3.81
   0  -4  -4  120.15    2.33
   0  -4  -5   42.76    2.43
   0  -4  -5   44.35    2.62
   0  -4  -5   44.34    1.84
   0  -4  -6   38.21    3.25
   0  -4  -6   38.23    3.54
   0  -4  -6   38.21    2.66
   0  -4  -7  564.31    7.35
   0  -4  -7  564.41    8.17
   0  -4  -7  564.33    6.63
   0  -4  -8  784.19    8.04
   0  -4  -8  784.30    9.22
   0  -4  -8  784.20    7.74
   0  -4  -9  617.69    9.42
   0  -4  -9  617.83   10.99
   0  -4  -9  617.71    9.58
   0  -4 -10   25.36    2.62
   0  -4 -10   25.36    3.18
   0  -4 -10   25.36    2.69
   0  -4 -11 1156.04   13.06
   0  -4 -11 1156.27   15.88
   0  -4 -11 1156.06   14.27
   0  -4 -12  483.00   10.01
   0  -4 -12  483.12   12.40
   0  -4 -12  483.01   11.35
   0  -4 -13    2.91    4.26
   0  -4 -13    2.90    3.77
   0  -4 -14  716.16   10.07
   0  -4 -14  716.25   12.86
   0  -4 -14  716.16   12.07
   0  -4 -15   68.95    6.00
   0  -4 -15   68.97    8.17
   0  -4 -15   68.95    7.51
   0  -4 -16  167.26    6.72
   0  -4 -16  167.29    8.89
   0  -4 -16  167.26    8.56
   0  -4 -17  525.25   12.40
   0  -4 -17  525.20   11.88
   0  -4 -18    1.38    2.62
   0  -4 -18    1.38    2.46
   0  -4 -19   63.18    8.14
   0  -4 -19   63.17    7.32
   0  -4 -20  164.06   10.83
   0  -4 -21   10.86    3.64
   0  -4 -22  175.75   12.24
   0   4  22  175.78   12.60
   0  -4 -23   23.13    8.04
   0   4  23   23.14    8.30
   0  -4 -24   17.56    8.36
   0   4  24   24.29    8.63
   0  -4 -25    4.28    4.20
   0   4  25    2.58    3.61
   0  -5  21   74.95   13.09
   0   5 -21   74.94   11.84
   0  -5  20    5.18    4.13
   0   5 -20    5.18    4.17
   0  -5  19    1.00    3.77
   0   5 -19    0.86    3.94
   0  -5  18   41.80   10.14
   0   5 -18   41.80    9.02
   0  -5  17    0.08    3.41
   0   5 -17    0.08    3.51
   0  -5  16  141.51   12.66
   0   5 -16  141.51   11.71
   0  -5  15   60.45    8.73
   0   5 -15   60.44    7.94
   0  -5  14   17.54    7.68
   0   5 -14   17.53    6.53
   0  -5  13   16.83    3.81
   0   5 -13   16.83    5.77
   0  -5  12   59.88    7.35
   0   5 -12   59.89    6.46
   0  -5  11   28.32    6.27
   0   5 -11   28.33    5.02
   0  -5  10  949.91   15.25
   0   5 -10  949.96   14.66
   0  -5   9    0.11    2.03
   0   5  -9    0.11    1.77
   0  -5   8  727.04   13.29
   0   5  -8  727.10   12.79
   0  -5   7    7.97    4.30
   0   5  -7    7.97    3.58
   0  -5   6  501.53    5.90
   0  -5   6  501.49   10.20
   0   5  -6  501.52    9.15
   0  -5   5  118.76    3.61
   0  -5   5  118.74    5.68
   0   5  -5  118.76    4.99
   0  -5   4 1034.21    8.33
   0  -5   4 1034.12   11.32
   0   5  -4 1034.20    9.97
   0  -5   3    3.26    1.97
   0  -5   3    3.26    1.54
   0   5  -3    3.27    2.10
   0  -5   2 1843.98   14.37
   0  -5   2 1843.86   17.35
   0   5  -2 1843.98   13.12
   0  -5   1  149.36    4.23
   0  -5   1  149.36    5.08
   0   5  -1  149.35    3.28
   0  -5   0  777.89    8.99
   0  -5   0  777.92   10.20
   0   5   0  777.90    5.64
   0  -5  -1  244.00    4.69
   0  -5  -1  244.01    5.15
   0  -5  -2    0.59    0.92
   0  -5  -2    0.59    0.95
   0  -5  -3   83.46    4.92
   0  -5  -3   83.49    5.31
   0  -5  -4   68.74    3.84
   0  -5  -4   68.76    4.13
   0  -5  -5    1.03    0.95
   0  -5  -5    1.03    0.95
   0  -5  -5    1.03    0.62
   0  -5  -6 3040.81   19.52
   0  -5  -6 4348.29   21.13
   0  -5  -6 3041.07   14.80
   0  -5  -7    1.99    1.02
   0  -5  -7    1.99    0.85
   0  -5  -8   22.08    2.95
   0  -5  -8   23.67    3.28
   0  -5  -8   23.67    2.59
   0  -5  -9  125.46    4.72
   0  -5  -9  125.48    5.28
   0  -5  -9  125.46    4.26
   0  -5 -10    2.74    2.49
   0  -5 -10    2.73    1.61
   0  -5 -10    2.73    1.48
   0  -5 -11  140.98    5.38
   0  -5 -11  141.01    6.27
   0  -5 -11  140.99    5.41
   0  -5 -12 1153.45   14.89
   0  -5 -12 1153.72   17.71
   0  -5 -12 1153.50   15.71
   0  -5 -13   14.16    1.94
   0  -5 -13   14.17    4.07
   0  -5 -13   14.16    3.48
   0  -5 -14  566.20   10.89
   0  -5 -14  566.31   13.32
   0  -5 -14  566.21   12.10
   0  -5 -15   14.95    2.00
   0  -5 -15   14.95    2.33
   0  -5 -15   14.95    2.30
   0  -5 -16   58.21    4.79
   0  -5 -16   58.23    6.30
   0  -5 -16   58.21    5.71
   0  -5 -17  121.13    6.89
   0  -5 -17  121.15    8.76
   0  -5 -17  121.13    8.27
   0  -5 -18  125.59    9.94
   0  -5 -18  125.56    9.35
   0  -5 -19    1.21    2.95
   0  -5 -19    1.20    2.85
   0  -5 -20  311.76   15.29
   0  -5 -20  311.71   14.63
   0  -5 -21    3.18    3.51
   0  -5 -21    3.25    3.22
   0  -5 -22  408.84   16.66
   0  -5 -23  172.25   12.56
   0   5  23  172.29   13.15
   0  -5 -24    8.96    4.43
   0   5  24    8.97    8.43
   0  -5 -25   66.53   11.12
   0  -5 -26   41.76    9.87
   0   6 -21   69.80   12.14
   0  -6  20    1.93    4.40
   0   6 -20    1.85    4.36
   0  -6  19   28.57   10.83
   0   6 -19   28.56    9.51
   0  -6  18   27.52   10.20
   0   6 -18   27.51    8.82
   0  -6  17   22.65    4.79
   0   6 -17   22.65    4.89
   0  -6  16   99.33   10.40
   0   6 -16   99.34    9.38
   0  -6  15  165.40   12.14
   0   6 -15  165.42   11.25
   0  -6  14    1.37    3.15
   0   6 -14    1.37    3.48
   0  -6  13  165.51   10.56
   0   6 -13  165.52    9.51
   0  -6  12   27.06    4.00
   0   6 -12   27.06    5.97
   0  -6  11  238.31   11.78
   0   6 -11  238.32   10.56
   0  -6  10  166.92    8.14
   0   6 -10  166.94    7.25
   0  -6   9    7.22    3.18
   0   6  -9    7.22    4.63
   0  -6   8   77.84    6.46
   0   6  -8   77.85    5.45
   0  -6   7  108.69    3.38
   0  -6   7  108.67    6.46
   0   6  -7  108.68    5.48
   0  -6   6   68.39    3.54
   0  -6   6   68.38    6.00
   0   6  -6   68.39    5.08
   0  -6   5  566.45    7.68
   0  -6   5  566.39   10.79
   0   6  -5  566.44    9.48
   0  -6   4  148.98    3.51
   0  -6   4  148.97    4.76
   0   6  -4  148.98    3.87
   0  -6   3    1.25    2.39
   0  -6   3    1.24    3.31
   0   6  -3    1.24    2.33
   0  -6   2    4.56    2.26
   0  -6   2    4.56    3.05
   0  -6   1  591.01    7.15
   0  -6   1  591.00    8.20
   0   6  -1  591.01    5.38
   0  -6   0  201.46    4.86
   0  -6   0  201.46    5.48
   0  -6  -1 2845.71   17.09
   0  -6  -1 2845.92   19.26
   0  -6  -2   23.95    4.04
   0  -6  -2   23.96    4.46
   0  -6  -3 1829.79   15.35
   0  -6  -3 1830.08   16.83
   0  -6  -4  114.68    5.61
   0  -6  -4  114.73    6.30
   0  -6  -5  218.61    6.23
   0  -6  -5  218.65    6.66
   0  -6  -6   61.03    5.45
   0  -6  -6   61.07    5.84
   0  -6  -6   61.05    3.61
   0  -6  -7 1559.06   16.17
   0  -6  -7 1559.43   17.35
   0  -6  -7 1559.25   12.17
   0  -6  -8   40.07    3.77
   0  -6  -8   40.08    4.04
   0  -6  -8   40.07    2.92
   0  -6  -9 2206.23   20.11
   0  -6  -9 2206.80   22.11
   0  -6  -9 2206.41   17.26
   0  -6 -10   82.11    6.10
   0  -6 -10   82.15    6.82
   0  -6 -10   82.12    5.41
   0  -6 -11  915.71   14.56
   0  -6 -11  915.96   16.30
   0  -6 -11  915.77   13.65
   0  -6 -12  154.61    6.43
   0  -6 -12  154.65    7.51
   0  -6 -12  154.62    6.27
   0  -6 -13    5.49    1.67
   0  -6 -13    5.49    1.80
   0  -6 -13    5.48    1.61
   0  -6 -14   67.64    5.77
   0  -6 -14   67.66    6.95
   0  -6 -14   67.64    6.00
   0  -6 -15  483.96   10.01
   0  -6 -15  484.05   12.10
   0  -6 -15  483.98   10.73
   0  -6 -16  101.32    5.68
   0  -6 -16  101.34    7.09
   0  -6 -16  101.32    6.23
   0  -6 -17  582.68   11.81
   0  -6 -17  582.78   14.40
   0  -6 -17  582.70   13.32
   0  -6 -18   33.48    4.72
   0  -6 -18   33.48    6.17
   0  -6 -18   33.47    5.48
   0  -6 -19   92.03    8.40
   0  -6 -19   92.01    7.81
   0  -6 -20    2.06    3.35
   0  -6 -20    2.06    3.35
   0  -6 -21  134.66   11.68
   0  -6 -21  134.63   10.69
   0  -6 -22   53.12    9.25
   0  -6 -22   53.11    8.43
   0  -6 -23  408.74   16.86
   0  -6 -23  408.68   15.09
   0  -6 -24    8.79    3.71
   0  -6 -25  126.48   12.50
   0  -6 -26    8.24    4.23
   0   7 -20   15.97    5.64
   0  -7  19   61.36   12.27
   0   7 -19   61.36   10.63
   0  -7  18   51.15   10.89
   0   7 -18   51.15    9.45
   0  -7  17   14.54    4.86
   0   7 -17   14.54    4.69
   0  -7  16   68.36   10.92
   0   7 -16   68.36    9.32
   0  -7  15  197.12   13.02
   0   7 -15  197.14   12.14
   0  -7  14    2.45    3.84
   0   7 -14    2.45    3.81
   0  -7  13  553.56   16.80
   0   7 -13  553.59   15.68
   0  -7  12    7.15    3.38
   0   7 -12    7.15    3.15
   0  -7  11   95.62    8.33
   0   7 -11   95.62    6.95
   0  -7  10  275.37   11.28
   0   7 -10  275.40   10.60
   0  -7   9   51.26    7.05
   0   7  -9   51.26    5.68
   0  -7   8  273.88   10.92
   0   7  -8  311.54    9.84
   0  -7   7  508.52   12.01
   0   7  -7  508.60   11.12
   0  -7   6    9.98    2.69
   0  -7   6    9.06    2.16
   0   7  -6    9.98    1.97
   0  -7   5   36.54    3.18
   0  -7   5   36.53    4.82
   0   7  -5   41.30    3.77
   0  -7   4  717.17    8.53
   0  -7   4  717.12   10.99
   0   7  -4  717.18    8.99
   0  -7   3    5.19    3.02
   0  -7   3    5.19    4.17
   0   7  -3    5.19    2.82
   0  -7   2 1400.12   12.92
   0  -7   2 1400.04   15.02
   0   7  -2 1400.12   10.66
   0  -7   1  192.81    5.71
   0  -7   1  192.80    6.50
   0   7  -1  192.81    4.10
   0  -7   0  480.59    8.27
   0  -7   0  480.59    9.15
   0  -7  -1  102.17    4.46
   0  -7  -1  102.17    4.95
   0  -7  -2   21.30    2.72
   0  -7  -2   21.30    2.95
   0  -7  -3   20.92    1.74
   0  -7  -3   20.93    2.99
   0  -7  -4  505.33    9.09
   0  -7  -4  505.42   10.01
   0  -7  -5   29.08    3.31
   0  -7  -5   43.93    3.64
   0  -7  -6  298.87    8.17
   0  -7  -6  411.80    8.76
   0  -7  -7   64.59    3.94
   0  -7  -7   64.60    4.36
   0  -7  -7   64.60    2.59
   0  -7  -8  578.12    9.68
   0  -7  -8  578.23   10.46
   0  -7  -8  578.18    7.12
   0  -7  -9  254.33    7.71
   0  -7  -9  335.57    8.43
   0  -7  -9  254.36    6.07
   0  -7 -10  528.63   10.37
   0  -7 -10  528.73   11.19
   0  -7 -10  528.67    8.56
   0  -7 -11    5.89    2.00
   0  -7 -11    5.89    2.10
   0  -7 -11    5.89    1.80
   0  -7 -12 1319.90   17.32
   0  -7 -12 1320.22   19.29
   0  -7 -12 1320.00   15.88
   0  -7 -13   15.03    4.26
   0  -7 -13   28.50    4.95
   0  -7 -13   15.03    3.84
   0  -7 -14  694.59   14.20
   0  -7 -14  694.78   16.37
   0  -7 -14  694.64   14.01
   0  -7 -15   58.79    5.87
   0  -7 -15   58.82    7.15
   0  -7 -15   58.80    5.97
   0  -7 -16    5.86    2.43
   0  -7 -16    5.86    2.72
   0  -7 -16    5.86    2.56
   0  -7 -17   53.95    5.02
   0  -7 -17   53.96    6.40
   0  -7 -17   53.96    5.41
   0  -7 -18  173.92    8.36
   0  -7 -18  173.97   10.40
   0  -7 -18  173.94    9.28
   0  -7 -19   10.48    2.53
   0  -7 -19   10.48    2.85
   0  -7 -19   10.48    2.85
   0  -7 -20  690.37   21.19
   0  -7 -20  690.25   19.85
   0  -7 -21    0.48    3.15
   0  -7 -21    0.48    2.95
   0  -7 -22  174.95   12.53
   0  -7 -22  174.92   11.61
   0  -7 -23   32.68    7.77
   0  -7 -24   15.10    4.59
   0  -7 -25   36.66    8.89
   0  -7 -26  119.08   12.89
   0   8 -19   18.78    5.45
   0  -8  18  128.15   13.78
   0   8 -18  128.15   11.94
   0  -8  17   11.95    4.76
   0   8 -17   11.95    4.82
   0  -8  16   31.18   10.30
   0   8 -16   31.18    8.63
   0  -8  15   12.50    4.40
   0   8 -15   12.50    4.33
   0  -8  14   57.84    9.32
   0   8 -14   57.84    8.23
   0  -8  13    2.31    3.67
   0  -8  12  158.97   11.25
   0   8 -12  159.00   10.14
   0  -8  11    1.31    3.18
   0   8 -11    1.43    2.89
   0  -8  10   59.21    7.87
   0   8 -10   59.21    6.20
   0  -8   9   30.86    7.09
   0   8  -9   48.48    5.64
   0  -8   8  209.93    9.38
   0   8  -8  209.96    7.97
   0  -8   7  167.64    9.09
   0   8  -7  167.66    7.48
   0  -8   6  170.65    8.27
   0   8  -6  170.67    6.79
   0  -8   5   65.48    4.43
   0  -8   5   65.47    6.59
   0   8  -5   65.48    4.92
   0  -8   4  857.66   10.10
   0  -8   4  857.59   12.53
   0   8  -4  857.66    9.94
   0  -8   3   37.96    3.51
   0  -8   3   37.96    2.33
   0  -8   2 1257.20   14.14
   0  -8   2 1257.11   16.07
   0   8  -2 1257.19   11.15
   0  -8   1  673.89   10.01
   0  -8   1  673.85   11.09
   0   8  -1  673.90    7.02
   0  -8   0  219.41    6.59
   0  -8   0  219.40    7.18
   0  -8  -1  669.97   10.50
   0  -8  -1  670.00   11.61
   0  -8  -2   47.54    4.04
   0  -8  -2   47.54    4.26
   0  -8  -3  113.17    5.81
   0  -8  -3  113.19    6.27
   0  -8  -4  546.36    9.32
   0  -8  -4  546.43   10.17
   0  -8  -5   80.78    4.95
   0  -8  -5   80.79    5.18
   0  -8  -6  193.87    7.22
   0  -8  -6  193.92    7.81
   0  -8  -7  926.19   12.79
   0  -8  -7  926.35   13.74
   0  -8  -8    6.87    3.77
   0  -8  -8   13.81    4.43
   0  -8  -8    6.87    2.59
   0  -8  -9 1455.25   18.37
   0  -8  -9 1455.61   19.81
   0  -8  -9 1455.44   13.25
   0  -8 -10  648.25   12.79
   0  -8 -10  648.42   13.94
   0  -8 -10  648.34    9.97
   0  -8 -11  205.20    7.84
   0  -8 -11  205.25    8.66
   0  -8 -11  205.23    6.53
   0  -8 -12  276.32    9.45
   0  -8 -12  375.40   10.43
   0  -8 -12  375.35    8.07
   0  -8 -13   14.76    4.26
   0  -8 -13   14.77    4.99
   0  -8 -13   14.76    3.64
   0  -8 -14    3.75    2.39
   0  -8 -14    3.75    2.53
   0  -8 -14    3.75    2.20
   0  -8 -15  460.26   11.02
   0  -8 -15  460.36   12.60
   0  -8 -15  460.30   10.69
   0  -8 -16    1.57    2.53
   0  -8 -16    1.57    2.76
   0  -8 -16    1.57    4.30
   0  -8 -17   81.86    6.86
   0  -8 -17   81.88    8.04
   0  -8 -17   81.87    6.92
   0  -8 -18   86.23    6.76
   0  -8 -18   86.26    8.23
   0  -8 -18   86.24    7.02
   0  -8 -19    1.05    2.46
   0  -8 -19    1.05    2.92
   0  -8 -19    1.05    2.69
   0  -8 -20   40.03    7.02
   0  -8 -20   40.04    8.07
   0  -8 -20   40.04    6.92
   0  -8 -21  505.08   16.60
   0  -8 -21  505.01   15.09
   0  -8 -22    4.40    3.12
   0  -8 -23  302.34   14.70
   0  -8 -24   41.58    8.36
   0  -8 -25   67.11   10.24
   0  -8 -26   15.27    5.02
   0  -8 -27    3.28    4.30
   0  -9  17   14.74    5.68
   0  -9  16    0.73    4.43
   0  -9  15  111.00   13.12
   0   9 -15  111.01   11.94
   0  -9  14    3.23    3.90
   0   9 -14    3.23    3.67
   0  -9  13  110.77   11.09
   0   9 -13  110.78    9.64
   0  -9  12   70.35    9.97
   0   9 -12   70.35    8.27
   0  -9  11    9.23    3.90
   0   9 -11    9.24    6.36
   0  -9  10   63.10    9.19
   0   9 -10   63.10    7.51
   0  -9   9  159.94   10.24
   0   9  -9  159.97    8.96
   0  -9   8  146.65    8.69
   0   9  -8  146.67    7.45
   0  -9   7  524.28   12.79
   0   9  -7  524.34   11.06
   0  -9   6    1.52    2.49
   0   9  -6    1.52    1.87
   0  -9   5  139.78    6.50
   0  -9   5  139.77    8.89
   0   9  -5  139.78    6.79
   0  -9   4   20.93    3.54
   0  -9   4   20.93    2.79
   0   9  -4   20.93    3.51
   0  -9   3    4.74    1.61
   0  -9   3    4.82    1.97
   0   9  -3    4.82    1.54
   0  -9   2   34.87    4.13
   0  -9   2   34.87    5.18
   0  -9   1  334.64    8.36
   0  -9   1  334.62    9.25
   0   9  -1  334.64    5.71
   0  -9   0  430.38    8.56
   0  -9   0  430.37    9.35
   0  -9  -1  781.08   11.81
   0  -9  -1  781.08   12.66
   0  -9  -2  149.36    7.71
   0  -9  -2  149.36    8.10
   0  -9  -3   61.44    4.46
   0  -9  -3   61.43    4.56
   0  -9  -4  311.60    8.89
   0  -9  -4  380.94    9.51
   0  -9  -5  213.21    7.38
   0  -9  -5  213.25    8.10
   0  -9  -6  144.18    6.53
   0  -9  -6  144.20    7.09
   0  -9  -7  927.29   13.35
   0  -9  -7  927.45   14.43
   0  -9  -8  167.68    6.00
   0  -9  -8  167.71    6.53
   0  -9  -9  796.10   14.83
   0  -9  -9  796.30   16.04
   0  -9 -10  222.00    8.23
   0  -9 -10  222.06    8.96
   0  -9 -10  222.03    5.97
   0  -9 -11  189.63    7.58
   0  -9 -11  189.67    8.20
   0  -9 -11  189.65    5.71
   0  -9 -12  246.96    9.68
   0  -9 -12  409.39   10.63
   0  -9 -12  247.00    7.81
   0  -9 -13  104.00    6.43
   0  -9 -13  104.02    7.25
   0  -9 -13  104.01    5.51
   0  -9 -14  177.13    7.81
   0  -9 -14  177.17    8.82
   0  -9 -14  177.14    6.92
   0  -9 -15  104.96    6.95
   0  -9 -15  104.99    7.94
   0  -9 -15  104.97    6.33
   0  -9 -16   19.63    5.02
   0  -9 -16   19.63    6.00
   0  -9 -16   19.63    4.59
   0  -9 -17   86.61    7.87
   0  -9 -17   86.64    8.99
   0  -9 -17   86.62    7.41
   0  -9 -18  432.68   12.17
   0  -9 -18  432.77   14.11
   0  -9 -18  432.71   11.94
   0  -9 -19   17.13    5.77
   0  -9 -19   17.14    7.09
   0  -9 -19   17.13    5.74
   0  -9 -20  561.49   15.55
   0  -9 -20  561.61   18.11
   0  -9 -20  561.53   16.01
   0  -9 -21   60.45    7.41
   0  -9 -22   56.39    8.33
   0  -9 -23  149.41   13.91
   0 -10  16   24.84    6.43
   0 -10  15   26.55   11.51
   0 -10  14   56.54   11.15
   0 -10  13   15.27    4.46
   0 -10  12  194.61   13.25
   0 -10  11    2.98    3.87
   0 -10  10  566.00   15.09
   0 -10   9   70.20    9.22
   0 -10   8  146.33    9.91
   0 -10   7    2.80    2.99
   0 -10   6   71.27    7.74
   0 -10   5   24.85    6.69
   0 -10   4  545.32   11.42
   0 -10   4  545.26   13.91
   0 -10   3    2.81    1.80
   0 -10   3    2.81    2.23
   0 -10   2   95.61    6.13
   0 -10   2   95.59    7.18
   0 -10   1  212.28    8.23
   0 -10   1  212.26    8.96
   0 -10   0   19.74    2.36
   0 -10  -1   85.95    5.90
   0 -10  -1   85.95    6.43
   0 -10  -2 1041.64   15.25
   0 -10  -2 1041.68   16.37
   0 -10  -3  152.50    6.59
   0 -10  -3  152.51    7.05
   0 -10  -4  651.02   10.92
   0 -10  -4  651.07   11.71
   0 -10  -5   19.89    4.53
   0 -10  -5   19.89    4.76
   0 -10  -6  274.62   10.37
   0 -10  -6  274.67   10.96
   0 -10  -7   12.96    2.16
   0 -10  -7   12.96    2.07
   0 -10  -8    1.29    1.94
   0 -10  -8    2.97    2.00
   0 -10  -9   17.85    4.33
   0 -10  -9   17.86    4.92
   0 -10 -10  157.05    7.77
   0 -10 -10  157.09    8.43
   0 -10 -11   83.40    5.22
   0 -10 -11   83.42    5.74
   0 -10 -12  759.25   16.40
   0 -10 -12  759.47   17.85
   0 -10 -13  214.92    9.22
   0 -10 -13  214.98   10.10
   0 -10 -14    9.84    2.46
   0 -10 -14    9.85    2.69
   0 -10 -15  140.04    8.66
   0 -10 -15  140.09    9.58
   0 -10 -16  136.59    8.63
   0 -10 -16  136.64    9.87
   0 -10 -17  105.39    8.56
   0 -10 -17  105.43    9.74
   0 -10 -18  727.92   16.57
   0 -10 -18  728.10   18.80
   0 -10 -19    1.90    2.43
   0 -10 -19    1.88    2.89
   0 -10 -20  155.89   10.24
   0 -10 -20  155.93   12.96
   0 -10 -21   74.06    8.27
   0 -11  14   11.29    5.45
   0 -11  13   43.86   11.02
   0 -11  12   26.25    5.05
   0 -11  11    7.94    4.43
   0 -11  10   27.95    4.63
   0 -11   9   91.82   10.20
   0 -11   8   16.78    3.54
   0 -11   7  122.03   10.07
   0 -11   6   82.68    8.27
   0 -11   5    6.94    3.05
   0 -11   4   85.55    7.87
   0 -11   3  245.63    8.89
   0 -11   3  245.59   10.24
   0 -11   2   22.74    4.92
   0 -11   2   22.73    3.41
   0 -11   1  309.80    9.94
   0 -11   1  309.77   10.63
   0 -11   0    6.32    2.23
   0 -11   0    6.29    2.20
   0 -11  -1  829.96   15.62
   0 -11  -1  829.92   16.11
   0 -11  -2    1.04    2.62
   0 -11  -2    1.04    2.62
   0 -11  -3   85.81    6.43
   0 -11  -3   85.81    6.63
   0 -11  -4   40.23    4.66
   0 -11  -4   40.23    4.89
   0 -11  -5   29.66    4.76
   0 -11  -5   29.67    5.15
   0 -11  -6    0.02    2.03
   0 -11  -6    0.02    1.94
   0 -11  -7  691.43   13.88
   0 -11  -7  691.53   14.83
   0 -11  -8   13.42    2.10
   0 -11  -8   13.42    2.07
   0 -11  -9  164.72    8.73
   0 -11  -9  164.75    9.32
   0 -11 -10   52.69    6.95
   0 -11 -10   52.71    7.58
   0 -11 -11    0.20    2.20
   0 -11 -11    0.05    2.20
   0 -11 -12   81.83    7.05
   0 -11 -12   81.85    7.74
   0 -11 -13  643.13   14.73
   0 -11 -13  643.30   16.21
   0 -11 -14   47.05    6.00
   0 -11 -14   47.06    6.92
   0 -11 -15  480.53   12.83
   0 -11 -15  480.64   14.07
   0 -11 -16   55.22    6.13
   0 -11 -16   55.23    7.28
   0 -11 -17  123.14    8.86
   0 -11 -17  123.17    9.84
   0 -11 -18   11.98    3.22
   0 -11 -18   11.98    3.54
   0 -11 -19   45.05    7.28
   0 -11 -19   45.06    9.22
   0 -11 -20    8.32    3.31
   0 -11 -21  213.57   12.79
   0 -11 -22    0.23    2.99
   0 -12  13   51.45   12.27
   0 -12  12   49.74   10.83
   0 -12  11    1.09    4.17
   0 -12  10   89.63   11.65
   0 -12   9   38.23    9.35
   0 -12   8    0.11    3.61
   0 -12   7   89.52    9.32
   0 -12   6   80.23    8.59
   0 -12   5   12.84    3.44
   0 -12   4  242.06   12.07
   0 -12   3   90.49    7.84
   0 -12   2   97.23    6.76
   0 -12   2   97.22    7.81
   0 -12   1  444.77   11.09
   0 -12   1  314.05   11.74
   0 -12   0    4.40    2.33
   0 -12  -1   32.04    2.99
   0 -12  -1   32.04    2.99
   0 -12  -2  179.88    8.30
   0 -12  -2  179.87    8.53
   0 -12  -3   56.58    5.71
   0 -12  -3   56.57    5.84
   0 -12  -4  135.59    8.43
   0 -12  -4  135.60    8.63
   0 -12  -5  116.97    7.41
   0 -12  -5  116.99    7.84
   0 -12  -6    1.13    2.16
   0 -12  -6    1.13    2.10
   0 -12  -7   17.98    2.92
   0 -12  -7   17.98    2.66
   0 -12  -8  187.28    8.14
   0 -12  -8  187.31    8.73
   0 -12  -9   10.38    2.62
   0 -12  -9   10.38    2.79
   0 -12 -10  602.85   16.11
   0 -12 -10  602.99   17.12
   0 -12 -11    7.52    2.59
   0 -12 -11    7.52    2.69
   0 -12 -12  639.40   13.52
   0 -12 -12  639.51   14.60
   0 -12 -13    4.58    2.85
   0 -12 -13    4.58    3.02
   0 -12 -14   46.06    6.82
   0 -12 -14   46.07    7.64
   0 -12 -15   96.01    8.69
   0 -12 -15   96.04    9.61
   0 -12 -16  107.13    8.82
   0 -12 -16  107.16    9.84
   0 -12 -17   23.52    6.53
   0 -12 -17   23.52    7.68
   0 -12 -18  146.41   10.76
   0 -12 -18  146.47   12.83
   0 -12 -19    9.37    3.18
   0 -12 -20   94.74    9.61
   0 -12 -21   17.03    3.77
   0 -12 -22   15.97    4.10
   0 -12 -23   26.66    8.33
   0 -13  11   29.45    5.38
   0 -13  10   51.76   11.45
   0 -13   9   55.78   10.27
   0 -13   8    0.56    3.71
   0 -13   7   43.29    9.48
   0 -13   6  246.81   12.66
   0 -13   4   92.31    9.42
   0 -13   3   22.16    3.61
   0 -13   2  206.65   10.14
   0 -13   1  241.86   11.22
   0 -13   1  241.82   11.78
   0 -13   0   14.27    5.81
   0 -13   0   14.26    3.58
   0 -13  -1  177.58    9.28
   0 -13  -1  177.57    9.38
   0 -13  -2  179.70    9.45
   0 -13  -2  179.70    9.55
   0 -13  -3   13.33    3.38
   0 -13  -3   13.33    3.05
   0 -13  -4  252.74   11.32
   0 -13  -4  252.75   11.61
   0 -13  -5  168.89    8.96
   0 -13  -5  168.89    9.05
   0 -13  -6    8.51    3.12
   0 -13  -6    8.51    2.89
   0 -13  -7   87.96    7.32
   0 -13  -7   87.96    7.81
   0 -13  -8   88.87    6.50
   0 -13  -8   88.88    6.99
   0 -13  -9   75.13    7.15
   0 -13  -9   75.14    7.77
   0 -13 -10   78.99    7.84
   0 -13 -10   79.01    8.43
   0 -13 -11   62.20    6.40
   0 -13 -11   62.21    6.92
   0 -13 -12   17.35    3.12
   0 -13 -12   17.35    2.99
   0 -13 -13   90.37    8.20
   0 -13 -13   90.40    9.05
   0 -13 -15  269.70   12.86
   0 -13 -15  422.25   14.04
   0 -13 -16  126.51   10.37
   0 -13 -16  126.56   11.71
   0 -13 -17   12.93    3.54
   0 -13 -17   12.93    3.84
   0 -13 -18   18.38    3.77
   0 -13 -19   97.55    9.68
   0 -13 -20    0.46    3.28
   0 -13 -21  310.00   16.14
   0 -13 -22    3.41    3.64
   0 -13 -23  131.89   11.74
   0 -14   9   73.20   10.24
   0 -14   8    4.01    4.43
   0 -14   7   55.97    9.55
   0 -14   6   21.96    4.10
   0 -14   5    0.11    3.41
   0 -14   4   11.84    4.17
   0 -14   3  260.16   12.43
   0 -14   2    7.27    3.38
   0 -14   1  264.40   11.71
   0 -14   0   69.84    6.95
   0 -14   0   50.62    7.18
   0 -14  -1  186.72   10.04
   0 -14  -1  186.70   10.07
   0 -14  -2   13.52    3.54
   0 -14  -2   13.52    3.18
   0 -14  -3    3.23    2.66
   0 -14  -3    3.23    2.46
   0 -14  -4  160.22    9.84
   0 -14  -4  160.21    9.87
   0 -14  -5  207.12   10.07
   0 -14  -5  207.13   10.20
   0 -14  -6    2.44    2.79
   0 -14  -7  248.72   11.68
   0 -14  -7  248.75   12.24
   0 -14  -8   77.78    7.97
   0 -14  -8   77.78    8.00
   0 -14  -9   79.07    6.95
   0 -14  -9   79.08    7.28
   0 -14 -10  319.37   12.73
   0 -14 -10  505.55   13.29
   0 -14 -11    1.25    2.82
   0 -14 -11    1.26    2.76
   0 -14 -12   79.37    8.10
   0 -14 -12   79.40    9.02
   0 -14 -13  140.53   10.60
   0 -14 -13  140.57   11.19
   0 -14 -14    0.02    2.66
   0 -14 -14    0.02    2.89
   0 -14 -15   12.95    3.77
   0 -14 -15   12.96    3.74
   0 -14 -16  117.73    9.94
   0 -14 -16  117.77   11.15
   0 -14 -17   14.01    4.07
   0 -14 -18   79.90    9.78
   0 -14 -19  115.94   10.60
   0 -14 -20   75.16    8.56
   0 -14 -21   46.64    8.30
   0 -14 -22   18.69    7.84
   0 -14 -23   20.11    4.63
   0 -14 -24   65.33   10.17
   0 -15   7    0.38    3.90
   0 -15   6   75.65   10.50
   0 -15   5    4.34    3.77
   0 -15   4   72.47    9.42
   0 -15   3    7.20    3.61
   0 -15   2    0.83    2.99
   0 -15   1   33.13    7.48
   0 -15   0   93.92    8.73
   0 -15  -1    0.11    3.05
   0 -15  -1    0.11    2.72
   0 -15  -2  221.77   11.35
   0 -15  -2  221.74   11.06
   0 -15  -3    1.76    3.08
   0 -15  -3    1.76    2.62
   0 -15  -4   80.99    8.33
   0 -15  -4   80.99    8.00
   0 -15  -5   24.54    3.94
   0 -15  -5   24.54    3.51
   0 -15  -6   12.59    3.54
   0 -15  -6   12.59    3.25
   0 -15  -7    5.36    3.28
   0 -15  -7    5.12    3.02
   0 -15  -8  526.85   15.84
   0 -15  -8  526.90   16.27
   0 -15  -9    4.99    3.12
   0 -15  -9    5.15    2.92
   0 -15 -10  240.14   12.53
   0 -15 -10  240.17   12.86
   0 -15 -11   12.56    3.77
   0 -15 -11   12.56    3.54
   0 -15 -12   87.34    8.96
   0 -15 -12   87.36    9.45
   0 -15 -13   75.70    8.79
   0 -15 -13   75.72    9.38
   0 -15 -14   55.44    8.56
   0 -15 -14   55.46    9.05
   0 -15 -15   45.58    7.35
   0 -15 -15   45.59    8.59
   0 -15 -16  164.67   11.81
   0 -15 -17    0.30    3.15
   0 -15 -18  162.15   12.27
   0 -15 -19   37.65    7.91
   0 -15 -20    0.65    3.22
   0 -15 -21   84.23   10.37
   0 -15 -22    2.30    3.84
   0 -16   4   26.45    4.23
   0 -16   3   91.53   10.73
   0 -16   2    5.76    3.84
   0 -16   1  146.10   10.63
   0 -16   0    4.16    3.25
   0 -16  -1   50.32    8.14
   0 -16  -2    1.44    3.38
   0 -16  -2    0.98    2.85
   0 -16  -3   88.86    9.38
   0 -16  -3   88.85    8.99
   0 -16  -4    1.72    3.44
   0 -16  -4    1.72    2.99
   0 -16  -5  200.00   12.37
   0 -16  -5  199.99   12.07
   0 -16  -6   28.21    7.77
   0 -16  -6   28.21    7.51
   0 -16  -7  256.82   13.38
   0 -16  -7  256.83   13.15
   0 -16  -8    3.37    3.28
   0 -16  -8    3.37    3.12
   0 -16  -9    0.11    3.25
   0 -16 -10    0.03    3.25
   0 -16 -10    0.02    2.99
   0 -16 -11   42.88    8.00
   0 -16 -11   42.89    8.43
   0 -16 -12    7.74    3.77
   0 -16 -12    7.74    3.81
   0 -16 -13  167.88   11.97
   0 -16 -13  167.92   12.60
   0 -16 -14    1.10    3.22
   0 -16 -15   49.57    7.91
   0 -16 -16    0.29    3.28
   0 -16 -17   24.91    4.86
   0 -16 -18    2.68    3.84
   0 -16 -19  190.62   13.91
   0 -17   2   21.61    4.36
   0 -17   1   32.42    4.76
   0 -17   0   96.13    9.22
   0 -17  -2  131.94   10.96
   0 -17  -3   18.79    4.59
   0 -17  -3   18.79    4.07
   0 -17  -4   44.26    8.30
   0 -17  -4   32.57    7.81
   0 -17  -5   55.12    9.05
   0 -17  -5   55.11    8.86
   0 -17  -6    4.20    3.44
   0 -17  -6    4.01    2.85
   0 -17  -7   12.36    3.74
   0 -17  -7   12.26    3.18
   0 -17  -8   91.80    9.97
   0 -17  -8   91.79    9.68
   0 -17  -9   14.44    4.26
   0 -17  -9   14.44    3.90
   0 -17 -10  105.26   10.30
   0 -17 -10  105.27   10.17
   0 -17 -11    8.67    4.04
   0 -17 -11    8.67    3.84
   0 -17 -12   10.58    4.04
   0 -17 -12   10.58    4.04
   0 -17 -13    1.91    3.31
   0 -17 -14   41.79    8.66
   0 -17 -15    0.74    3.31
   0 -17 -16  119.59   12.04
   0 -18  -1   15.04    4.43
   0 -18  -2   32.95    8.23
   0 -18  -3    5.45    3.28
   0 -18  -4   12.64    4.23
   0 -18  -4   12.64    3.61
   0 -18  -5   38.23    9.25
   0 -18  -5   38.22    8.73
   0 -18  -6   15.24    4.49
   0 -18  -6   15.24    4.04
   0 -18  -7    1.96    3.58
   0 -18  -7    1.76    3.31
   0 -18  -8   15.03    4.72
   0 -18  -8   15.02    4.20
   0 -18  -9   10.22    4.07
   0 -18  -9    9.60    3.54
   0 -18 -10   25.93    4.99
   0 -18 -10   25.93    4.33
   0 -18 -11  102.04   11.55
   0 -18 -11  102.04   11.45
   0 -18 -12    9.37    4.30
   0 -19  -5   29.32    8.92
   0 -19  -6   41.54    9.25
   0 -19  -6   33.81    8.43
   0 -19  -7    8.36    4.43
   0 -19  -7    7.52    3.71
   0 -19  -8   45.62    9.15
   0 -19  -9   15.26    4.46
   1 -18 -10   -0.01    3.87
   1 -18  -9    0.90    3.90
   1 -18  -8   24.66    8.50
   1 -18  -8   24.65    5.28
   1 -18  -7    0.17    3.58
   1 -18  -7    0.17    3.12
   1 -18  -6   43.18    9.45
   1 -18  -6   43.17    8.73
   1 -18  -5   19.51    8.56
   1 -18  -5   19.50    4.43
   1 -18  -4    9.57    4.33
   1 -18  -4    9.57    3.54
   1 -18  -3    3.66    3.38
   1 -18  -2    5.70    3.48
   1 -17 -15   13.17    5.41
   1 -17 -14  155.24   13.02
   1 -17 -13    0.29    3.61
   1 -17 -12   97.38   10.30
   1 -17 -11   97.29    9.71
   1 -17 -10    0.02    3.41
   1 -17  -9   15.30    4.36
   1 -17  -9   15.30    4.07
   1 -17  -8   26.66    7.64
   1 -17  -8   26.66    4.36
   1 -17  -7    0.80    3.48
   1 -17  -7    0.80    3.08
   1 -17  -6   36.20    8.43
   1 -17  -6   24.90    7.64
   1 -17  -5   74.05    9.55
   1 -17  -5   74.04    8.76
   1 -17  -4    0.95    3.41
   1 -17  -4    0.95    3.05
   1 -17  -3   68.87    9.42
   1 -17  -3   68.86    8.86
   1 -17  -2   12.81    4.00
   1 -17  -1   74.21    8.99
   1 -17   0   17.24    4.20
   1 -17   1    2.15    3.25
   1 -16 -18    9.90    4.49
   1 -16 -17  105.53   11.45
   1 -16 -16    1.58    3.28
   1 -16 -15   12.30    3.97
   1 -16 -14    4.61    3.67
   1 -16 -13   80.07    9.19
   1 -16 -12    8.41    4.43
   1 -16 -11  138.58   11.32
   1 -16 -10   33.35    7.61
   1 -16 -10   33.35    7.71
   1 -16  -9   81.67    8.79
   1 -16  -9   81.67    8.59
   1 -16  -8   18.73    4.82
   1 -16  -8   18.73    4.33
   1 -16  -7   67.06    8.56
   1 -16  -7   67.06    8.30
   1 -16  -6   69.29    9.02
   1 -16  -6   69.29    8.76
   1 -16  -5  139.24   11.06
   1 -16  -5  139.24   10.56
   1 -16  -4    6.33    3.77
   1 -16  -4    6.33    3.48
   1 -16  -3  212.75   12.66
   1 -16  -3  212.72   11.71
   1 -16  -2    9.78    3.84
   1 -16  -2    9.20    3.18
   1 -16  -1   42.00    4.07
   1 -16   0   94.68    8.79
   1 -16   1    0.68    3.12
   1 -16   2   34.13    8.33
   1 -16   3   41.02    8.96
   1 -16   4    1.03    3.64
   1 -15 -20  115.93   11.84
   1 -15 -19    1.58    3.44
   1 -15 -18    2.11    3.64
   1 -15 -17    3.72    3.48
   1 -15 -16  109.80   10.14
   1 -15 -15    5.24    3.25
   1 -15 -14  156.26   11.58
   1 -15 -13    2.84    3.15
   1 -15 -12    0.47    3.08
   1 -15 -12    0.47    3.15
   1 -15 -11   51.21    7.51
   1 -15 -11   51.21    7.81
   1 -15 -10   76.51    8.20
   1 -15 -10   76.51    8.46
   1 -15  -9   31.66    7.38
   1 -15  -9   31.67    7.32
   1 -15  -8  429.59   14.70
   1 -15  -8  429.64   15.16
   1 -15  -7   31.69    7.77
   1 -15  -7   31.69    7.84
   1 -15  -6  126.96   10.14
   1 -15  -6  126.96   10.27
   1 -15  -5    9.69    3.54
   1 -15  -5    7.93    2.89
   1 -15  -4   31.94    6.76
   1 -15  -4   31.93    3.90
   1 -15  -3    3.45    3.18
   1 -15  -3    3.39    2.66
   1 -15  -2   89.02    9.45
   1 -15  -2   89.00    8.82
   1 -15  -1   16.80    3.74
   1 -15  -1   15.04    3.12
   1 -15   0  166.93   10.20
   1 -15   1    5.81    3.12
   1 -15   2    9.55    3.38
   1 -15   3  131.47    9.94
   1 -15   4   21.22    4.40
   1 -15   5   22.48    9.25
   1 -15   6   74.92   10.99
   1 -14 -23    1.55    3.51
   1 -14 -22   40.93    8.33
   1 -14 -21   12.95    4.10
   1 -14 -20    1.63    3.31
   1 -14 -19  147.81   12.10
   1 -14 -18    2.39    3.35
   1 -14 -17   47.42    7.61
   1 -14 -16   19.03    6.99
   1 -14 -15   16.89    3.77
   1 -14 -14    7.12    3.25
   1 -14 -13  567.11   15.42
   1 -14 -13  567.22   16.89
   1 -14 -12    1.86    3.25
   1 -14 -12    1.86    3.35
   1 -14 -11  500.83   16.24
   1 -14 -11  500.93   16.73
   1 -14 -10   27.65    6.99
   1 -14 -10   27.65    7.48
   1 -14  -9  248.72   12.76
   1 -14  -9  304.22   13.32
   1 -14  -8    1.85    2.85
   1 -14  -8    1.86    2.79
   1 -14  -7   54.16    7.12
   1 -14  -7   54.16    6.95
   1 -14  -6   63.77    7.02
   1 -14  -6   51.10    6.89
   1 -14  -5  217.65   12.01
   1 -14  -5  217.65   11.71
   1 -14  -4    8.96    3.41
   1 -14  -4    8.96    3.38
   1 -14  -3  595.11   14.40
   1 -14  -3  595.09   14.04
   1 -14  -2   29.24    3.54
   1 -14  -2   29.24    3.22
   1 -14  -1   99.70    8.43
   1 -14  -1   99.69    8.10
   1 -14   0    7.12    3.51
   1 -14   0    7.12    3.08
   1 -14   1   42.03    7.61
   1 -14   2    1.25    2.99
   1 -14   3  222.27   11.81
   1 -14   4   22.62    8.43
   1 -14   5  109.96    9.78
   1 -14   6    3.49    3.74
   1 -14   7    0.12    3.90
   1 -14   8    1.97    4.26
   1 -13 -23    5.28    3.51
   1 -13 -22   79.15   10.33
   1 -13 -21   39.67    8.23
   1 -13 -20   55.18    8.00
   1 -13 -19   53.01    8.30
   1 -13 -18   19.74    4.07
   1 -13 -17   12.20    3.22
   1 -13 -16  171.75   11.68
   1 -13 -15  197.62   11.09
   1 -13 -14  176.77   11.84
   1 -13 -14  279.79   12.92
   1 -13 -13  168.38   10.10
   1 -13 -13  168.43   10.99
   1 -13 -12    2.93    2.69
   1 -13 -12    2.93    2.85
   1 -13 -11  183.94    9.45
   1 -13 -11  183.97    9.94
   1 -13 -10   44.86    6.79
   1 -13 -10   44.88    7.18
   1 -13  -9    3.15    2.56
   1 -13  -9    3.15    2.36
   1 -13  -8  178.36   10.37
   1 -13  -8  178.40   10.73
   1 -13  -7   26.44    5.94
   1 -13  -7   26.44    6.10
   1 -13  -6   45.96    6.43
   1 -13  -6   45.96    6.59
   1 -13  -5  192.44   10.04
   1 -13  -5  192.46   10.33
   1 -13  -4   46.43    6.27
   1 -13  -4   46.42    6.33
   1 -13  -3   24.93    6.30
   1 -13  -3   24.93    6.04
   1 -13  -2  186.27   10.07
   1 -13  -2  186.25    9.81
   1 -13  -1   51.12    7.32
   1 -13  -1   51.11    7.22
   1 -13   0  290.12   11.28
   1 -13   0  290.08   11.09
   1 -13   1    0.35    2.79
   1 -13   1    0.26    2.69
   1 -13   2  121.18    9.02
   1 -13   3    0.13    3.05
   1 -13   4    3.95    3.18
   1 -13   5   16.82    4.04
   1 -13   6  125.14   11.12
   1 -13   7    5.06    3.48
   1 -13   8   57.11   10.04
   1 -13   9   21.92    4.46
   1 -13  10   33.00    5.28
   1 -12 -23    1.28    3.71
   1 -12 -22  112.00   11.97
   1 -12 -21   52.96    7.91
   1 -12 -20    2.07    3.02
   1 -12 -19   45.44    7.38
   1 -12 -18   57.47    8.27
   1 -12 -17  128.82   10.50
   1 -12 -16  732.44   17.48
   1 -12 -15   50.95    7.18
   1 -12 -15   50.97    7.81
   1 -12 -14  151.78    9.09
   1 -12 -14  151.82    9.81
   1 -12 -13   56.41    6.00
   1 -12 -13   56.42    6.53
   1 -12 -12    2.07    2.62
   1 -12 -12    2.07    2.49
   1 -12 -11  125.16    8.79
   1 -12 -11  125.20    9.35
   1 -12 -10  204.21   10.17
   1 -12 -10  204.25   10.50
   1 -12  -9    0.79    2.59
   1 -12  -9    0.79    2.43
   1 -12  -8  176.46    9.58
   1 -12  -8  176.50    9.81
   1 -12  -7   54.15    5.45
   1 -12  -7   54.15    5.68
   1 -12  -6    0.64    2.26
   1 -12  -6    0.62    2.13
   1 -12  -5  521.30   13.61
   1 -12  -5  521.35   14.07
   1 -12  -4  148.47    8.00
   1 -12  -4  148.47    8.30
   1 -12  -3  123.24    7.97
   1 -12  -3  123.24    8.00
   1 -12  -2  116.07    7.48
   1 -12  -2  116.06    7.41
   1 -12  -1   16.26    3.02
   1 -12  -1   16.25    2.82
   1 -12   0  186.82    8.99
   1 -12   0  186.80    9.25
   1 -12   1  446.36   12.76
   1 -12   1  446.30   13.15
   1 -12   2    3.66    2.59
   1 -12   2    3.59    2.72
   1 -12   3   61.86    7.22
   1 -12   4   22.47    7.41
   1 -12   5   37.19    4.20
   1 -12   6   51.18    9.35
   1 -12   7  109.02   10.50
   1 -12   8   27.78    9.25
   1 -12   9  236.80   13.71
   1 -12  10    0.13    4.07
   1 -12  11  153.46   13.94
   1 -11 -22   38.11    7.74
   1 -11 -21  142.37   12.24
   1 -11 -20    0.56    2.92
   1 -11 -19  160.27   11.02
   1 -11 -18    3.37    2.72
   1 -11 -17    1.80    2.59
   1 -11 -16   91.81    7.48
   1 -11 -16   91.83    8.53
   1 -11 -15  122.27    9.22
   1 -11 -15  122.32   10.14
   1 -11 -14   16.36    2.59
   1 -11 -14   18.04    2.69
   1 -11 -13  722.30   15.19
   1 -11 -13  722.47   16.04
   1 -11 -12    0.02    2.36
   1 -11 -12    0.02    2.36
   1 -11 -11  154.97    9.81
   1 -11 -11  155.03   10.33
   1 -11 -10  113.23    8.04
   1 -11 -10  113.26    8.43
   1 -11  -9    2.18    2.39
   1 -11  -9    2.18    2.39
   1 -11  -8   92.75    7.45
   1 -11  -8   92.77    7.74
   1 -11  -7  621.53   12.86
   1 -11  -7  621.62   13.42
   1 -11  -6  107.72    7.68
   1 -11  -6  107.75    8.10
   1 -11  -5  659.44   14.11
   1 -11  -5  659.50   14.30
   1 -11  -4   54.69    5.35
   1 -11  -4   54.69    5.51
   1 -11  -3  249.93    9.42
   1 -11  -3  249.94    9.58
   1 -11  -2  147.67    7.09
   1 -11  -2  147.67    7.02
   1 -11  -1    2.25    2.39
   1 -11  -1    1.08    2.20
   1 -11   0  259.28    9.58
   1 -11   0  259.26   10.01
   1 -11   1    5.89    2.53
   1 -11   2    9.39    2.56
   1 -11   2    9.39    2.72
   1 -11   3  223.54    8.99
   1 -11   3  223.52   10.46
   1 -11   4   36.28    3.61
   1 -11   5    0.39    2.89
   1 -11   6  164.93   10.04
   1 -11   7   76.52    9.25
   1 -11   8  153.99   10.99
   1 -11   9  221.62   13.35
   1 -11  10    1.35    4.07
   1 -11  11   37.89   10.46
   1 -11  12  123.00   12.37
   1 -11  13   10.41    5.05
   1 -11  14   80.90   13.68
   1 -10 -21   13.24    3.28
   1 -10 -20    0.60    2.85
   1 -10 -19    3.86    2.66
   1 -10 -18  417.04   13.32
   1 -10 -17   24.91    3.41
   1 -10 -17   24.92    6.56
   1 -10 -16  521.60   12.86
   1 -10 -16  521.71   13.88
   1 -10 -15    5.42    2.13
   1 -10 -15    5.42    2.36
   1 -10 -14  136.98    8.86
   1 -10 -14  137.02    9.42
   1 -10 -13   18.53    5.15
   1 -10 -13   30.03    5.94
   1 -10 -12  161.71    8.73
   1 -10 -12  161.76    9.35
   1 -10 -11   31.48    4.76
   1 -10 -11   31.48    5.31
   1 -10 -10  499.81   11.51
   1 -10 -10  499.90   12.01
   1 -10  -9   15.17    4.89
   1 -10  -9   29.03    5.15
   1 -10  -8  674.57   13.45
   1 -10  -8  674.70   13.97
   1 -10  -7   16.00    4.63
   1 -10  -7   32.24    4.89
   1 -10  -6    0.17    1.94
   1 -10  -6    0.05    1.77
   1 -10  -5   57.98    4.86
   1 -10  -5   73.43    5.08
   1 -10  -4  310.64   10.20
   1 -10  -4  385.92   10.63
   1 -10  -3   46.28    4.82
   1 -10  -3   46.29    5.08
   1 -10  -2 1509.93   18.70
   1 -10  -2 1509.97   19.39
   1 -10  -1   35.71    4.92
   1 -10  -1   35.71    5.05
   1 -10   0  204.25    8.36
   1 -10   0  204.24    8.79
   1 -10   1  215.14    7.68
   1 -10   1  215.13    8.30
   1 -10   2    1.49    1.97
   1 -10   2    1.49    2.13
   1 -10   3  131.28    6.66
   1 -10   3  131.27    7.91
   1 -10   4  307.50    9.02
   1 -10   4  307.48   10.99
   1 -10   5    0.23    2.62
   1 -10   6  198.86   10.37
   1 -10   7    4.12    3.12
   1 -10   8   87.44    8.63
   1 -10   9  115.64   10.17
   1 -10  10   12.61    3.90
   1 -10  11    9.19    4.46
   1 -10  12   27.43   10.33
   1 -10  13    7.90    4.72
   1 -10  14   38.12   11.42
   1 -10  15   54.20   12.01
   1  -9 -20   45.93    6.89
   1  -9 -19  190.40   11.68
   1  -9 -18   75.15    7.68
   1  -9 -18   75.18    9.05
   1  -9 -17   23.15    5.58
   1  -9 -17   30.28    6.40
   1  -9 -16   74.22    6.30
   1  -9 -16   74.23    6.99
   1  -9 -15  297.83   11.32
   1  -9 -15  303.88   12.43
   1  -9 -14    7.01    2.30
   1  -9 -14    7.03    2.39
   1  -9 -13 1058.56   19.65
   1  -9 -13 1058.89   20.73
   1  -9 -12    0.94    2.00
   1  -9 -12    0.84    1.97
   1  -9 -11  207.97    8.66
   1  -9 -11  208.03    9.35
  -1   9  10    3.67    1.80
   1  -9 -10    3.41    1.94
   1  -9 -10    3.41    1.90
   1  -9  -9   29.11    4.56
   1  -9  -9   39.42    4.99
   1  -9  -8   27.36    4.46
   1  -9  -8   44.59    4.66
   1  -9  -7 1400.99   18.01
   1  -9  -7 1401.27   18.86
   1  -9  -6    0.18    1.74
   1  -9  -5  953.68   14.37
   1  -9  -5  953.82   14.99
   1  -9  -4   13.56    4.23
   1  -9  -4   13.57    4.43
   1  -9  -3  524.46   10.27
   1  -9  -3  524.50   10.86
   1  -9  -2   21.88    3.94
   1  -9  -2   21.88    4.20
   1  -9  -1  170.20    7.48
   1  -9  -1  170.20    7.77
   1  -9   0   41.80    4.30
   1  -9   0   31.70    4.63
   1  -9   1  601.65   10.56
   1  -9   1  601.61   11.15
   1  -9   2   33.30    4.43
   1  -9   2   15.08    5.31
   1  -9   3  638.70   10.43
   1  -9   3  638.65   12.07
  -1   9  -4   25.37    4.23
   1  -9   4   24.57    4.00
   1  -9   4   24.57    5.58
   1  -9   5   11.68    2.00
  -1   9  -6   23.72    4.99
   1  -9   6   23.72    7.02
  -1   9  -7  210.97    9.05
   1  -9   7  210.94   10.73
  -1   9  -8    2.23    2.76
   1  -9   8    0.62    3.18
  -1   9  -9  279.89   10.99
   1  -9   9  279.86   12.47
  -1   9 -10   29.71    6.63
   1  -9  10   29.70    4.30
  -1   9 -11   48.63    7.58
   1  -9  11   29.41    4.99
   1  -9  12   79.79   10.56
   1  -9  13   32.01   10.01
   1  -9  14   93.80   11.06
   1  -9  15  128.29   14.04
   1  -9  16    1.87    4.63
   1  -8 -26   18.02    4.82
   1  -8 -25    0.20    3.71
   1  -8 -24  145.02   12.47
   1  -8 -23   19.74    7.97
   1  -8 -22   62.09    9.09
   1  -8 -21  216.18   12.43
   1  -8 -20    0.71    2.46
   1  -8 -20    0.71    2.85
   1  -8 -19   24.19    5.51
   1  -8 -19   24.18    5.94
   1  -8 -18  223.77   11.06
   1  -8 -18  388.19   12.60
   1  -8 -18  388.14   11.61
   1  -8 -17    2.63    2.39
   1  -8 -17    3.72    2.53
   1  -8 -17    3.72    2.49
   1  -8 -16   66.15    5.81
   1  -8 -16   66.16    6.76
   1  -8 -16   66.16    5.90
   1  -8 -15  106.64    7.71
   1  -8 -15  106.68    8.50
   1  -8 -15  106.66    7.54
   1  -8 -14    5.04    2.13
   1  -8 -14    5.04    2.23
   1  -8 -14    5.04    1.94
   1  -8 -13   81.75    5.48
   1  -8 -13   81.76    6.04
   1  -8 -13   81.76    5.05
   1  -8 -12  526.64   10.86
   1  -8 -12  526.75   11.58
   1  -8 -12  526.71    9.64
   1  -8 -11   15.16    4.13
   1  -8 -11   15.16    4.36
   1  -8 -11   15.16    3.38
   1  -8 -10  990.49   16.53
   1  -8 -10  990.79   17.42
   1  -8 -10  990.71   13.58
   1  -8  -9  336.26    9.38
   1  -8  -9  494.74    9.74
  -1   8   8  450.62    6.95
   1  -8  -8  313.89    9.02
   1  -8  -8  450.59    9.58
   1  -8  -7  434.16   10.96
   1  -8  -7  434.28   11.51
   1  -8  -6    6.25    1.61
   1  -8  -6    6.25    1.54
   1  -8  -5  365.51    9.19
   1  -8  -5  383.40    9.55
   1  -8  -4 1143.27   15.16
   1  -8  -4 1143.46   16.11
   1  -8  -3    9.93    1.61
   1  -8  -3    9.83    1.44
   1  -8  -2 1241.53   16.86
   1  -8  -2 1241.63   17.71
   1  -8  -1  103.82    4.69
   1  -8  -1  103.82    4.92
   1  -8   0  435.76    8.46
   1  -8   0  435.75    9.02
   1  -8   1   20.97    4.04
  -1   8  -2  122.47    4.20
   1  -8   2  122.47    5.31
   1  -8   2  122.46    6.10
  -1   8  -3    4.98    1.71
   1  -8   3    4.97    1.87
   1  -8   3    4.97    2.26
  -1   8  -4  326.98    8.43
   1  -8   4  326.97    8.66
   1  -8   4  326.93   10.37
  -1   8  -5   13.50    4.04
   1  -8   5   13.50    3.58
   1  -8   5   13.50    5.51
  -1   8  -6  579.47   10.56
   1  -8   6  579.40   12.24
  -1   8  -7   35.47    5.22
   1  -8   7   35.47    6.92
  -1   8  -8   40.21    5.02
   1  -8   8   40.20    6.82
  -1   8  -9    1.88    2.69
   1  -8   9    1.88    3.28
  -1   8 -10  182.21    9.91
   1  -8  10  182.21   11.71
  -1   8 -11    0.61    2.85
   1  -8  11    0.61    3.31
  -1   8 -12  412.76   13.35
   1  -8  12  412.73   14.96
  -1   8 -13    0.23    3.31
   1  -8  13    0.23    3.51
  -1   8 -14   33.47    8.00
   1  -8  14   33.46    9.64
  -1   8 -15   21.27    4.36
   1  -8  15   21.27    4.46
  -1   8 -16    6.81    4.20
   1  -8  16    6.81    4.43
  -1   8 -17    2.04    4.33
   1  -8  17    1.17    4.49
  -1   8 -18  135.73   13.52
   1  -8  18  135.73   15.55
  -1   8 -19    1.76    4.40
   1  -7 -26  170.49   15.48
   1  -7 -25    0.62    3.67
   1  -7 -24  420.27   17.12
   1  -7 -23   73.52    9.09
   1  -7 -22  156.06   10.63
   1  -7 -21  110.82    9.74
   1  -7 -20   68.69    8.10
   1  -7 -19   44.99    5.77
   1  -7 -19   45.00    6.95
   1  -7 -19   44.99    6.50
   1  -7 -18   76.04    7.58
   1  -7 -18   76.07    9.02
   1  -7 -18   76.05    8.40
   1  -7 -17   49.11    5.48
   1  -7 -17   49.13    6.56
   1  -7 -17   49.12    6.13
   1  -7 -16  103.31    6.86
   1  -7 -16  103.34    8.00
   1  -7 -16  103.33    7.35
   1  -7 -15  734.57   12.76
   1  -7 -15  734.71   14.27
   1  -7 -15  734.63   13.15
   1  -7 -14   20.28    4.36
   1  -7 -14   20.29    5.05
   1  -7 -14   20.29    4.33
   1  -7 -13  597.37   11.58
   1  -7 -13  597.52   12.86
   1  -7 -13  597.45   11.55
   1  -7 -12  194.39    7.87
   1  -7 -12  194.45    8.59
   1  -7 -12  194.42    7.48
   1  -7 -11  630.76   11.71
   1  -7 -11  630.92   12.63
   1  -7 -11  630.85   10.76
   1  -7 -10  998.74   14.56
   1  -7 -10  999.00   15.39
   1  -7 -10  998.89   12.66
   1  -7  -9  261.73    7.45
   1  -7  -9  261.79    7.77
   1  -7  -9  261.77    6.07
   1  -7  -8  641.93   10.46
   1  -7  -8  642.04   10.66
  -1   7   7  144.22    5.08
   1  -7  -7  144.17    6.53
   1  -7  -7  144.21    6.82
  -1   7   6    0.47    1.05
   1  -7  -6    0.47    1.44
   1  -7  -6    0.47    1.34
   1  -7  -5   98.71    4.82
   1  -7  -5   98.73    5.05
   1  -7  -4  885.78   10.69
   1  -7  -4  885.89   11.22
   1  -7  -3  130.52    6.00
   1  -7  -3  130.55    6.33
   1  -7  -2  368.43    8.10
   1  -7  -2  406.08    8.50
   1  -7  -1  774.00    9.71
   1  -7  -1  774.03   10.27
   1  -7   0   72.74    3.90
   1  -7   0   72.74    4.13
  -1   7  -1 1574.37   10.86
   1  -7   1 1574.32   14.56
   1  -7   1 1574.27   15.78
  -1   7  -2  103.32    3.38
   1  -7   2  103.32    4.13
   1  -7   2  103.31    4.79
  -1   7  -3  251.69    5.77
   1  -7   3  251.69    6.30
   1  -7   3  251.66    7.41
  -1   7  -4  695.45   10.27
   1  -7   4  695.43   10.04
   1  -7   4  695.37   12.37
  -1   7  -5   29.47    4.20
   1  -7   5   29.47    3.77
   1  -7   5   29.46    5.35
  -1   7  -6  328.45    8.56
   1  -7   6  328.44    6.89
   1  -7   6  328.41    9.91
  -1   7  -7  797.08   12.76
   1  -7   7  796.99   14.07
  -1   7  -8   50.80    5.31
   1  -7   8   33.17    6.56
  -1   7  -9  247.14    8.99
   1  -7   9  247.11   10.04
  -1   7 -10   10.67    2.89
   1  -7  10   10.67    3.18
  -1   7 -11  166.78    9.51
   1  -7  11  166.76   10.69
   1  -7  12    0.07    3.28
  -1   7 -13  117.41    9.35
   1  -7  13  117.42   11.12
  -1   7 -14    0.14    3.25
   1  -7  14    0.16    3.51
  -1   7 -15  241.42   12.56
   1  -7  15  241.42   13.97
  -1   7 -16    5.44    4.49
   1  -7  16    5.43    4.49
  -1   7 -17  177.64   13.81
   1  -7  17  177.63   14.86
  -1   7 -18    2.72    4.49
   1  -7  18    2.72    4.76
  -1   7 -19    0.20    4.40
   1  -7  19    0.37    4.56
  -1   7 -20    0.05    4.40
   1  -6 -26   12.77    5.58
   1  -6 -25    4.26    4.26
   1  -6 -24    0.05    3.54
   1  -6 -23   63.16    9.91
   1  -6 -22   32.11    8.04
   1  -6 -21  220.20   12.60
   1  -6 -20   17.53    6.79
   1  -6 -20   17.53    3.84
   1  -6 -19    2.10    2.72
   1  -6 -19    1.09    2.85
   1  -6 -18   20.36    4.76
   1  -6 -18   20.36    6.07
   1  -6 -18   20.36    5.74
   1  -6 -17  117.54    7.71
   1  -6 -17  117.57    8.96
   1  -6 -17  117.55    8.73
   1  -6 -16   90.34    6.82
   1  -6 -16   90.38    8.27
   1  -6 -16   90.36    7.68
   1  -6 -15 1428.42   20.14
   1  -6 -15 1428.81   23.00
   1  -6 -15 1428.55   21.78
   1  -6 -14   19.28    2.10
   1  -6 -14   19.28    2.30
   1  -6 -14   19.28    2.26
   1  -6 -13  701.99   12.70
   1  -6 -13  702.16   14.11
   1  -6 -13  702.06   13.09
   1  -6 -12  109.15    5.54
   1  -6 -12  109.18    6.27
   1  -6 -12  109.16    5.54
   1  -6 -11  116.24    5.48
   1  -6 -11  116.26    5.94
   1  -6 -11  116.25    5.31
   1  -6 -10  384.61    9.09
   1  -6 -10  384.71    9.71
   1  -6 -10  384.67    8.53
   1  -6  -9  145.94    5.54
   1  -6  -9  145.97    5.90
   1  -6  -9  145.96    4.92
   1  -6  -8   28.38    3.38
   1  -6  -8   41.86    3.58
   1  -6  -8   41.85    2.82
   1  -6  -7  172.66    6.00
   1  -6  -7  172.71    6.17
   1  -6  -7  172.70    4.82
  -1   6   6  129.83    3.71
   1  -6  -6  129.80    4.76
   1  -6  -6  129.83    4.92
   1  -6  -5   23.26    2.76
   1  -6  -5   23.26    2.72
   1  -6  -4 1444.86   14.04
   1  -6  -4 1445.11   14.56
   1  -6  -3   90.00    4.43
   1  -6  -3   90.01    4.63
   1  -6  -2 1360.52   13.32
   1  -6  -2 1360.66   14.07
   1  -6  -1  280.27    6.56
   1  -6  -1  280.28    6.86
  -1   6   0  617.65    6.10
   1  -6   0  617.61    8.89
   1  -6   0  617.62    9.58
  -1   6  -1  665.16    7.12
   1  -6   1  665.14    9.22
   1  -6   1  665.12   10.04
  -1   6  -2   50.48    2.36
   1  -6   2   50.48    2.82
   1  -6   2   50.47    3.51
  -1   6  -3  200.05    4.82
   1  -6   3  200.04    4.95
   1  -6   3  200.02    6.04
  -1   6  -4  122.32    5.12
   1  -6   4  122.32    4.82
   1  -6   4  122.30    6.23
  -1   6  -5  327.70    8.17
   1  -6   5  327.70    6.89
   1  -6   5  264.29    9.25
  -1   6  -6  246.76    7.61
   1  -6   6  246.76    5.87
   1  -6   6  246.72    8.59
  -1   6  -7  120.12    5.64
   1  -6   7  120.11    3.87
   1  -6   7  120.11    6.92
  -1   6  -8  198.89    8.43
   1  -6   8  198.87    9.55
  -1   6  -9  539.47   10.99
   1  -6   9  539.42   11.81
  -1   6 -10  337.36   10.10
   1  -6  10  337.34   11.38
  -1   6 -11   11.51    2.99
   1  -6  11   11.51    3.31
  -1   6 -12  252.19   10.83
   1  -6  12  252.17   12.04
  -1   6 -13   52.92    7.91
   1  -6  13   52.92    8.89
  -1   6 -14   45.81    7.77
   1  -6  14   45.80    8.89
  -1   6 -15  160.66   11.97
   1  -6  15  160.66   13.09
  -1   6 -16   30.64    8.17
   1  -6  16   30.64    9.94
  -1   6 -17   14.52    4.13
   1  -6  17   14.52    4.46
  -1   6 -18  161.67   13.52
   1  -6  18  161.68   15.02
  -1   6 -19   20.03    5.12
   1  -6  19   20.03    5.12
  -1   6 -20  114.48   13.35
   1  -6  20  114.48   14.73
  -1   6 -21    0.39    5.15
   1  -5 -26  102.52   13.06
   1  -5 -25   48.22    9.02
   1  -5 -24   76.99   11.02
   1  -5 -23    0.44    3.64
   1  -5 -22    0.89    3.64
   1  -5 -21   37.64    7.58
   1  -5 -20  239.38   11.78
   1  -5 -20  239.36   11.65
   1  -5 -19   71.82    7.84
   1  -5 -19   71.82    7.71
   1  -5 -18  597.71   16.17
   1  -5 -18  597.65   16.30
   1  -5 -17   99.29    6.20
   1  -5 -17   99.31    7.58
   1  -5 -17   99.29    7.51
   1  -5 -16  256.77    8.33
   1  -5 -16  256.82    9.94
   1  -5 -16  256.78    9.68
   1  -5 -15    0.92    1.67
   1  -5 -15    0.92    2.00
   1  -5 -15    0.92    2.07
   1  -5 -14   25.19    4.20
   1  -5 -14   25.20    5.08
   1  -5 -14   25.19    4.72
   1  -5 -13    0.88    1.57
   1  -5 -13    0.87    1.74
   1  -5 -13    2.62    1.87
   1  -5 -12  571.14   10.04
   1  -5 -12  571.27   11.42
   1  -5 -12  571.19   10.86
   1  -5 -11  162.60    5.77
   1  -5 -11  162.64    6.53
   1  -5 -11  162.61    5.94
   1  -5 -10  503.31   10.60
   1  -5 -10  503.47   11.55
   1  -5 -10  503.38   10.63
   1  -5  -9  358.54    8.10
   1  -5  -9  526.93    8.63
   1  -5  -9  526.88    7.77
   1  -5  -8  121.03    5.28
   1  -5  -8  121.07    5.51
   1  -5  -8  121.05    4.82
   1  -5  -7   76.85    3.31
   1  -5  -7   76.87    3.58
   1  -5  -7   76.86    2.85
   1  -5  -6 5551.00   23.72
   1  -5  -6 5552.04   25.52
   1  -5  -6 5551.63   23.72
  -1   5   5   32.35    2.43
   1  -5  -5   20.06    2.99
   1  -5  -5   32.35    3.12
  -1   5   4 3599.95   14.53
   1  -5  -4 2866.58   19.62
   1  -5  -4 3599.87   20.31
   1  -5  -3  150.56    5.35
   1  -5  -3  150.59    5.48
   1  -5  -2 1883.86   14.43
   1  -5  -2 1884.10   15.16
   1  -5  -1  400.51    6.72
   1  -5  -1  547.06    7.18
  -1   5   0  480.88    4.53
   1  -5   0  294.73    6.33
   1  -5   0  294.74    6.72
  -1   5  -1  226.62    4.89
   1  -5   1  226.60    6.07
   1  -5   1  226.60    6.72
  -1   5  -2   82.92    4.20
   1  -5   2   82.91    4.59
   1  -5   2   82.90    5.45
  -1   5  -3   74.12    3.22
   1  -5   3   74.12    3.22
   1  -5   3   74.12    4.04
  -1   5  -4 1107.77    9.38
   1  -5   4 1107.75    8.20
   1  -5   4 1107.71   10.73
  -1   5  -5  123.95    5.68
   1  -5   5  123.95    4.59
   1  -5   5  123.93    6.43
  -1   5  -6    7.44    3.15
   1  -5   6    7.44    2.36
   1  -5   6    7.44    4.07
  -1   5  -7  614.67    8.92
   1  -5   7  614.67    5.77
   1  -5   7  481.98    9.71
  -1   5  -8    2.75    1.90
   1  -5   8    2.75    2.20
  -1   5  -9  611.97   12.79
   1  -5   9  611.91   13.42
  -1   5 -10  490.11   10.99
   1  -5  10  490.10   12.27
  -1   5 -11   83.43    5.58
   1  -5  11   66.00    6.82
  -1   5 -12  283.96   10.92
   1  -5  12  283.94   11.94
  -1   5 -13   16.11    3.08
   1  -5  13   16.11    3.38
  -1   5 -14  111.44    8.23
   1  -5  14  111.43    9.19
  -1   5 -15  247.43   12.83
   1  -5  15  247.41   13.65
   1  -5  16   24.04    9.25
  -1   5 -17   17.12    4.20
   1  -5  17   17.12    4.33
  -1   5 -18   50.66    9.35
   1  -5  18   50.67   10.92
  -1   5 -19    2.47    3.94
   1  -5  19    3.49    4.23
  -1   5 -20   64.98   11.02
   1  -5  20   64.98   12.50
  -1   5 -21  147.75   14.30
   1  -5  21  147.75   15.75
   1  -4 -25    8.52    4.86
   1  -4 -24    4.98    4.13
  -1   4  23  327.74   18.17
   1  -4 -23  327.69   16.80
  -1   4  22    2.12    3.44
   1  -4 -22    2.12    3.81
  -1   4  21  190.07   12.50
   1  -4 -21  190.04   12.60
   1  -4 -20   60.48    8.00
   1  -4 -19   43.49    7.97
   1  -4 -18   54.34    6.89
   1  -4 -18   54.34    6.66
   1  -4 -17  348.21   11.58
   1  -4 -17  348.18   11.91
   1  -4 -16    7.92    1.87
   1  -4 -16    7.92    2.36
   1  -4 -16    7.92    2.46
   1  -4 -15  501.48   10.17
   1  -4 -15  501.55   12.40
   1  -4 -15  501.48   12.43
   1  -4 -14    5.58    1.84
   1  -4 -14    5.58    2.20
   1  -4 -14    5.58    2.36
   1  -4 -13  666.38   12.37
   1  -4 -13  666.55   14.89
   1  -4 -13  666.43   14.66
   1  -4 -12   63.53    4.53
   1  -4 -12   63.54    5.28
   1  -4 -12   63.54    5.18
   1  -4 -11   64.20    3.84
   1  -4 -11   64.21    4.30
   1  -4 -11   64.20    4.07
   1  -4 -10    4.97    1.18
   1  -4 -10    4.97    1.28
   1  -4 -10    4.97    1.34
   1  -4  -9  163.74    5.58
   1  -4  -9  163.79    6.20
   1  -4  -9  163.76    5.81
   1  -4  -8  135.76    5.28
   1  -4  -8  135.81    5.68
   1  -4  -8  135.78    5.22
   1  -4  -7 2505.30   17.52
   1  -4  -7 2505.93   18.37
   1  -4  -7 2505.59   16.73
   1  -4  -6   23.54    2.33
   1  -4  -6   23.55    2.46
   1  -4  -6   23.55    2.03
   1  -4  -5   43.14    3.51
   1  -4  -5   43.16    3.58
   1  -4  -5   43.15    2.89
  -1   4   4    3.51    1.64
   1  -4  -4    3.51    2.10
   1  -4  -4    3.51    2.13
  -1   4   3   77.95    3.22
   1  -4  -3   77.92    4.46
   1  -4  -3   77.95    4.53
   1  -4  -2  138.16    3.77
   1  -4  -2  138.18    3.94
  -1   4   1  302.12    3.18
   1  -4  -1  302.09    4.86
   1  -4  -1  302.11    5.02
  -1   4   0  114.04    2.30
   1  -4   0  114.03    3.12
   1  -4   0  114.03    3.25
  -1   4  -1 2272.34   12.24
   1  -4   1 2272.17   14.24
   1  -4   1 2272.11   15.55
  -1   4  -2    2.74    1.54
   1  -4   2    2.02    0.95
   1  -4   2    2.73    1.21
  -1   4  -3    7.63    1.87
   1  -4   3    7.63    1.84
   1  -4   3    7.63    1.38
  -1   4  -4  490.15    6.53
   1  -4   4  490.14    5.28
   1  -4   4  490.11    7.18
  -1   4  -5 1879.23   14.83
   1  -4   5 1879.21   10.83
   1  -4   5 1879.11   16.07
  -1   4  -6  103.09    4.89
   1  -4   6  103.09    3.22
   1  -4   6  103.08    5.41
  -1   4  -7 2306.72   19.26
   1  -4   7 2306.71   11.22
   1  -4   7 2306.57   20.01
  -1   4  -8    1.74    1.61
   1  -4   8    1.74    1.84
  -1   4  -9 1114.89   15.09
   1  -4   9 1114.83   15.52
  -1   4 -10  743.16   11.74
   1  -4  10  743.12   12.01
  -1   4 -12   50.59    6.50
   1  -4  12   50.58    7.18
  -1   4 -13  126.13    8.66
   1  -4  13  126.13    9.58
  -1   4 -14   19.22    3.05
   1  -4  14   19.22    3.22
  -1   4 -15  185.58   11.15
   1  -4  15  185.58   11.94
  -1   4 -16  122.91    9.19
   1  -4  16  122.92   10.10
  -1   4 -17   17.95    4.23
   1  -4  17   17.95    4.13
  -1   4 -18   94.47   10.24
   1  -4  18   94.46   11.02
  -1   4 -19   18.55    4.86
   1  -4  19   25.69    9.87
  -1   4 -20  112.01   11.25
   1  -4  20  112.01   12.24
  -1   4 -21   63.28   10.92
   1  -4  21   63.29   12.30
  -1   4 -22    3.51    4.66
   1  -4  22    3.51    4.63
   1  -3 -25   52.87   11.55
   1  -3 -24  115.66   11.81
  -1   3  23   67.36   10.60
   1  -3 -23   67.35   10.60
  -1   3  22   32.51    7.54
   1  -3 -22   32.51    4.72
  -1   3  21   29.80    7.45
   1  -3 -21   26.24    7.45
  -1   3  20   85.93    8.96
   1  -3 -20   85.91    9.25
  -1   3  19   20.31    6.36
   1  -3 -19   20.31    6.33
   1  -3 -18  209.46   10.86
   1  -3 -17   28.79    6.30
   1  -3 -16    0.53    2.46
   1  -3 -16    0.21    2.33
   1  -3 -15  200.01    6.17
   1  -3 -15  200.02    8.10
   1  -3 -15  200.01    8.27
   1  -3 -14  405.25    8.36
   1  -3 -14  405.29   10.46
   1  -3 -14  405.25   10.89
   1  -3 -13    1.39    1.38
   1  -3 -13    1.39    1.71
   1  -3 -13    1.39    1.71
   1  -3 -12 1129.79   13.02
   1  -3 -12 1129.95   15.78
   1  -3 -12 1129.83   16.04
   1  -3 -11   89.65    3.84
   1  -3 -11   89.67    4.69
   1  -3 -11   89.66    4.69
   1  -3 -10  629.34    9.32
   1  -3 -10  629.47   11.09
   1  -3 -10  629.37   10.96
   1  -3  -9  503.92    7.32
   1  -3  -9  504.01    8.46
   1  -3  -9  503.95    8.36
   1  -3  -8   93.54    3.48
   1  -3  -8   93.55    3.94
   1  -3  -8   93.54    3.81
   1  -3  -7    5.55    1.77
   1  -3  -7    5.56    2.07
   1  -3  -7    5.55    1.94
   1  -3  -6  620.74    9.05
   1  -3  -6  620.96    9.55
   1  -3  -6  620.83    9.02
   1  -3  -5  132.09    4.00
   1  -3  -5  132.13    4.00
   1  -3  -5  132.11    3.74
   1  -3  -4  861.36    8.20
   1  -3  -4  861.55    8.10
   1  -3  -4  861.46    7.05
  -1   3   3   21.05    1.74
   1  -3  -3   21.05    2.00
   1  -3  -3   21.06    1.97
  -1   3   2  693.30    5.61
   1  -3  -2  693.18    7.77
   1  -3  -2  693.32    7.74
  -1   3   1  548.33    4.23
   1  -3  -1  548.26    5.97
   1  -3  -1  548.30    5.97
  -1   3   0   18.92    1.02
   1  -3   0   18.92    1.48
   1  -3   0   18.92    1.54
  -1   3  -1  111.18    3.18
   1  -3   1  111.16    3.48
   1  -3   1  111.16    3.90
  -1   3  -2 1942.57   11.02
   1  -3   2 1942.45   10.33
   1  -3   2 1942.39   12.33
  -1   3  -3  253.28    5.41
   1  -3   3  253.26    4.53
   1  -3   3  253.25    6.00
  -1   3  -4 2016.39   14.80
   1  -3   4 2016.30   10.73
   1  -3   4 2016.20   15.55
  -1   3  -5  161.19    4.04
   1  -3   5  161.19    2.66
   1  -3   5  161.19    4.66
  -1   3  -6  326.55    6.43
   1  -3   6  326.54    3.71
   1  -3   6  326.53    6.66
  -1   3  -7  131.49    5.61
   1  -3   7  131.49    6.40
  -1   3  -8  339.73    8.92
   1  -3   8  339.74    9.71
  -1   3  -9   11.25    3.87
   1  -3   9   11.25    4.53
  -1   3 -10  913.66   13.65
   1  -3  10  913.65   14.04
  -1   3 -11   63.94    5.18
   1  -3  11   63.94    5.84
  -1   3 -12  495.34   13.68
   1  -3  12  495.31   13.61
  -1   3 -13   47.25    5.81
   1  -3  13   47.25    6.59
  -1   3 -14   16.41    6.10
   1  -3  14   16.41    7.18
  -1   3 -15   25.74    6.17
   1  -3  15   25.74    6.99
  -1   3 -16  547.71   13.55
   1  -3  16  547.73   14.40
  -1   3 -17   25.73    7.38
   1  -3  17   25.74    8.10
  -1   3 -18 1003.42   23.95
   1  -3  18 1003.45   24.37
  -1   3 -19    0.18    3.64
   1  -3  19    0.18    3.51
  -1   3 -20  168.72   12.47
   1  -3  20  168.73   12.96
  -1   3 -21   49.57   10.17
   1  -3  21   49.56   10.89
  -1   3 -22   13.09    5.25
   1  -3  22   13.09    5.15
   1  -3  23    9.37    5.41
   1  -2 -25    8.98    4.53
  -1   2  24   34.34    9.09
   1  -2 -24   34.33    8.89
  -1   2  23  129.89   11.71
   1  -2 -23  129.87   11.74
  -1   2  22    4.49    3.61
   1  -2 -22    4.49    4.20
  -1   2  21   62.69    8.76
   1  -2 -21   62.68    8.89
  -1   2  20  156.32   11.71
   1  -2 -20  156.30   11.91
  -1   2  19    1.89    2.76
   1  -2 -19   -0.01    2.95
  -1   2  18   97.69    7.54
   1  -2 -18   97.68    7.51
  -1   2  17   70.96    7.28
   1  -2 -17   70.95    7.32
  -1   2  16   84.10    7.54
   1  -2 -16   84.08    7.58
   1  -2 -15  757.31   14.24
   1  -2 -14  493.21    8.20
   1  -2 -14  493.21   11.61
   1  -2 -13  169.41    5.38
   1  -2 -13  169.43    7.64
   1  -2 -13  169.41    7.77
   1  -2 -12  573.85    7.51
   1  -2 -12  573.88    9.81
   1  -2 -12  573.85   10.27
   1  -2 -11   32.56    2.36
   1  -2 -11   32.56    3.22
   1  -2 -11   32.56    2.16
   1  -2 -10   78.44    3.28
   1  -2 -10   78.45    4.23
   1  -2 -10   78.45    4.40
   1  -2  -9 1242.11   12.07
   1  -2  -9 1242.34   14.89
   1  -2  -9 1242.18   15.32
   1  -2  -8   93.75    3.44
   1  -2  -8   93.77    4.13
   1  -2  -8   93.75    4.23
   1  -2  -7  481.39    5.41
   1  -2  -7  616.10    6.30
   1  -2  -7  481.41    6.43
   1  -2  -6    5.59    1.61
   1  -2  -6    5.59    1.64
   1  -2  -6    5.59    1.94
   1  -2  -5   20.52    2.00
   1  -2  -5   33.39    2.00
   1  -2  -5   20.52    2.10
   1  -2  -4 1336.07    8.76
   1  -2  -4 1336.40    8.89
   1  -2  -4 1336.21    8.86
   1  -2  -3 3447.50   19.12
   1  -2  -3 4240.48   26.54
   1  -2  -3 4240.00   25.95
  -1   2   2   66.50    2.76
   1  -2  -2   66.51    3.81
   1  -2  -2   66.56    3.61
   1  -2  -1 2375.97    9.45
   1  -2  -1 2376.39   12.27
   1  -2   0   89.00    2.20
   1  -2   0   89.01    2.33
  -1   2  -1 1546.01    9.74
   1  -2   1 1545.82    7.97
   1  -2   1 1545.92    9.48
  -1   2  -2  761.12    6.46
   1  -2   2  761.06    5.45
   1  -2   2  761.06    6.95
  -1   2  -3  366.83    5.05
   1  -2   3  366.81    3.71
   1  -2   3  366.80    5.41
  -1   2  -4   33.35    2.16
   1  -2   4   33.35    1.54
   1  -2   4   38.90    2.85
  -1   2  -5 1034.33    8.89
   1  -2   5 1034.26    4.92
   1  -2   5 1034.28    9.02
  -1   2  -6    4.29    2.76
   1  -2   6    4.29    3.25
  -1   2  -7 1612.30   15.42
   1  -2   7 1612.23   15.52
  -1   2  -8   81.89    3.31
   1  -2   8   81.89    3.64
  -1   2  -9  213.90    7.45
   1  -2   9  213.88    7.41
  -1   2 -10    2.00    3.74
   1  -2  10    2.00    4.33
  -1   2 -11   44.22    5.22
   1  -2  11   44.23    6.10
  -1   2 -12   13.92    2.23
   1  -2  12   13.92    2.10
  -1   2 -13 1079.24   17.39
   1  -2  13 1079.23   17.42
  -1   2 -14    1.95    2.56
   1  -2  14    1.95    2.53
  -1   2 -15  228.60   10.76
   1  -2  15  228.59   10.96
  -1   2 -16   98.20    8.23
   1  -2  16   98.20    8.89
  -1   2 -17   62.68    7.41
   1  -2  18   30.07    8.50
  -1   2 -19   81.81    9.91
   1  -2  19   81.82   10.86
  -1   2 -20   18.12    4.13
   1  -2  20   18.12    3.90
  -1   2 -21  125.80   11.97
   1  -2  21  125.80   12.47
  -1   2 -22    6.41    4.59
   1  -2  22    6.41    4.53
  -1   2 -23   88.31   12.40
   1  -2  23   88.32   13.29
  -1   1  24    0.24    3.38
   1  -1 -24    0.24    4.07
  -1   1  23  231.82   15.19
   1  -1 -23  231.80   15.55
  -1   1  22    5.63    3.41
   1  -1 -22    3.85    3.94
  -1   1  21  100.33   10.17
   1  -1 -21  100.32   10.17
  -1   1  20   45.47    7.48
   1  -1 -20   45.46    7.38
  -1   1  19   63.14    8.46
   1  -1 -19   63.13    8.63
  -1   1  18    8.41    6.00
   1  -1 -18    8.40    3.51
  -1   1  17  198.97   10.96
   1  -1 -17  198.95   11.38
  -1   1  16    2.35    2.30
   1  -1 -16    1.28    2.46
  -1   1  15  607.21   14.63
   1  -1 -15  607.16   15.06
  -1   1  14  639.88   10.83
   1  -1 -14  639.85   11.19
  -1   1  13   84.71    5.15
   1  -1 -13   84.70    3.08
   1  -1 -13   84.70    5.15
   1  -1 -12  430.91    6.33
   1  -1 -12  430.91    9.84
   1  -1 -11   34.41    2.85
   1  -1 -11   34.41    4.23
   1  -1 -10  586.23    6.53
   1  -1 -10  586.30    9.58
   1  -1 -10  586.25    9.81
   1  -1  -9  755.36    7.15
   1  -1  -9  755.41    9.71
   1  -1  -9  755.38   10.40
   1  -1  -8  243.49    4.76
   1  -1  -8  243.51    6.23
   1  -1  -8  243.49    6.63
   1  -1  -7  240.57    3.90
   1  -1  -7  240.60    5.08
   1  -1  -7  240.58    5.35
   1  -1  -6 1607.46    8.50
   1  -1  -6 1607.64   10.46
   1  -1  -6 1607.54   11.32
   1  -1  -5  131.08    4.13
   1  -1  -5  131.14    4.86
   1  -1  -5  131.10    5.22
   1  -1  -4  176.09    3.84
   1  -1  -4  176.15    4.17
   1  -1  -4  176.11    4.59
   1  -1  -3 2219.73   22.31
   1  -1  -3 4022.37   23.75
   1  -1  -3 2220.01   22.54
   1  -1  -2   33.99    1.90
   1  -1  -2   34.01    1.48
   1  -1  -2   34.00    1.94
   1  -1   1  610.16    3.81
  -1   1  -2 1034.32    6.95
   1  -1   2 1034.32    7.48
  -1   1  -3   21.10    2.13
   1  -1   3    7.03    1.41
   1  -1   3   21.10    2.39
  -1   1  -4  768.27    7.38
   1  -1   4  768.24    4.43
   1  -1   4  768.23    7.35
  -1   1  -5 1179.28   10.92
   1  -1   5 1179.27    6.13
   1  -1   5 1179.25   11.02
  -1   1  -6   13.58    2.49
   1  -1   6   13.58    3.02
  -1   1  -7  347.02    6.20
   1  -1   7  347.01    6.27
  -1   1  -8 1706.44   16.17
   1  -1   8 1706.48   16.53
  -1   1  -9   14.52    3.28
   1  -1   9   14.52    3.74
  -1   1 -10 1545.54   17.29
   1  -1  10 1545.58   17.68
  -1   1 -11  189.05    8.14
   1  -1  11  189.06    8.73
  -1   1 -12  693.63   12.53
   1  -1  12  693.64   12.73
  -1   1 -13   50.95    5.38
   1  -1  13   50.95    5.90
  -1   1 -14   58.73    5.61
   1  -1  14   58.74    6.04
  -1   1 -15   54.56    6.23
   1  -1  15   54.56    6.69
  -1   1 -16  438.22   14.70
   1  -1  16  438.24   15.06
  -1   1 -17    7.83    2.89
   1  -1  17    9.49    2.89
  -1   1 -18  260.63   12.20
   1  -1  18  260.65   12.63
  -1   1 -19    0.24    3.51
   1  -1  19    0.24    2.99
  -1   1 -20   86.38    9.55
   1  -1  20   86.39   10.14
  -1   1 -21    6.03    3.90
   1  -1  21    4.43    3.51
  -1   1 -22   43.16    9.09
   1  -1  22   43.16    9.71
  -1   1 -23    3.57    4.36
   1  -1  23    3.61    4.00
   1  -1  24  144.56   15.45
  -1   0  25    1.33    3.87
  -1   0  24   28.13    9.51
   1   0 -24   19.01    5.05
  -1   0  23    2.19    3.94
   1   0 -23    2.19    4.56
  -1   0  22   45.31    8.99
   1   0 -22   45.31    8.86
  -1   0  21   15.83    8.10
   1   0 -21   14.44    8.20
  -1   0  20  113.58   10.37
   1   0 -20  113.56   10.50
  -1   0  19    0.62    2.76
   1   0 -19    0.59    2.95
  -1   0  18   75.21    8.27
   1   0 -18   75.20    8.33
  -1   0  17   27.70    6.20
   1   0 -17    9.88    6.17
  -1   0  16    7.37    5.48
   1   0 -16    7.37    5.48
  -1   0  15   29.38    5.74
   1   0 -15   29.38    5.84
  -1   0  14  479.16   11.15
   1   0 -14  479.15   11.88
  -1   0  13   68.68    5.38
   1   0 -13   68.68    5.48
  -1   0  12 1481.83   17.78
   1   0 -12 1481.78   10.10
   1   0 -12 1481.78   18.73
  -1   0  11  122.94    5.71
   1   0 -11  122.93    3.28
   1   0 -11  122.94    5.94
  -1   0  10  106.63    4.76
   1   0 -10  106.62    2.62
   1   0 -10  106.62    4.82
  -1   0   9  151.61    5.22
   1   0  -9  151.61    3.18
   1   0  -9  151.61    5.51
  -1   0   8  198.81    5.38
   1   0  -8  198.82    3.54
   1   0  -8  198.82    5.97
  -1   0   7  342.97    6.95
   1   0  -7  342.94    4.49
   1   0  -7  342.95    7.38
  -1   0   6 1164.82    9.94
   1   0  -6 1164.78    6.86
   1   0  -6 1164.83   11.15
  -1   0   5   52.87    5.12
   1   0  -5   52.87    3.74
   1   0  -5   52.89    5.97
   1   0  -4 1650.99    8.17
   1   0  -4 1651.14   12.07
   1   0  -3 2293.39    5.71
   1   0  -3 2293.42    7.87
   1   0  -2 1464.62    3.97
  -1   0   0  288.39    0.03
  -1   0  -3  821.67    5.25
  -1   0  -3  659.26    4.63
  -1   0  -4  377.92    5.08
  -1   0  -4  377.90    4.66
   1   0   4  377.88    2.92
  -1   0  -5  547.30    7.91
  -1   0  -5  547.25    7.32
   1   0   5  547.29    4.89
  -1   0  -6   99.06    2.82
   1   0   6   99.06    1.87
  -1   0  -7  777.05    8.46
   1   0   7  777.09    5.25
  -1   0  -8  638.60    9.22
   1   0   8  638.62    5.51
  -1   0  -9   82.72    4.76
   1   0   9   82.73    2.85
   1   0   9   82.73    4.99
  -1   0 -10  967.13   13.35
   1   0  10  967.19    7.68
   1   0  10  967.21   14.04
  -1   0 -11   99.22    5.45
   1   0  11   99.23    3.05
   1   0  11   99.23    5.81
  -1   0 -12   10.06    1.94
   1   0  12   10.06    1.94
   1   0  12   10.06    1.87
  -1   0 -13  498.78   11.35
   1   0  13  498.81   11.78
  -1   0 -14   20.37    4.92
   1   0  14   37.60    5.41
  -1   0 -15   91.09    6.63
   1   0  15   91.09    6.82
  -1   0 -16  704.62   15.62
   1   0  16  704.67   16.11
  -1   0 -17   52.74    6.53
   1   0  17   52.74    7.12
  -1   0 -18  119.64    8.76
   1   0  18  119.65    9.02
  -1   0 -19  455.99   13.45
   1   0  19  456.03   14.11
  -1   0 -20   17.00    7.45
   1   0  20   16.99    4.17
  -1   0 -21  422.50   16.99
   1   0  21  422.54   17.52
  -1   0 -22   35.43    9.25
   1   0  22   35.44    9.55
  -1   0 -23   26.62    8.86
   1   0  23   33.35    9.45
  -1   0 -24   27.29    9.64
   1   0  24   27.29   10.20
   1   0  25    0.22    3.90
  -1  -1  25   93.64   13.58
  -1  -1  24   20.67    4.72
  -1  -1  23  184.15   15.39
   1   1 -23  184.13   15.29
  -1  -1  22    8.02    4.69
   1   1 -22    8.02    5.28
  -1  -1  21   18.93    4.20
   1   1 -21   18.93    4.72
  -1  -1  20    9.98    3.44
   1   1 -20    9.98    3.84
  -1  -1  19   85.72    9.15
   1   1 -19   85.71    9.02
  -1  -1  18    1.62    2.85
   1   1 -18    1.62    3.22
  -1  -1  17  544.68   14.70
   1   1 -17  544.67   15.39
  -1  -1  16    5.53    2.92
   1   1 -16    5.52    3.18
  -1  -1  15  260.08   10.69
   1   1 -15  260.07   11.09
  -1  -1  14    0.29    1.97
   1   1 -14    0.29    2.16
  -1  -1  13   42.07    5.18
   1   1 -13   26.22    5.05
  -1  -1  12    1.48    1.97
   1   1 -12    1.48    4.20
  -1  -1  11 1063.73   14.37
   1   1 -11 1063.75   15.62
  -1  -1  10    8.17    3.44
   1   1 -10    8.17    3.44
  -1  -1   9  333.36    6.04
   1   1  -9  333.37    6.50
  -1  -1   8   11.76    1.15
   1   1  -8   11.76    1.31
  -1  -1   7   79.81    2.69
   1   1  -7   79.81    2.59
  -1  -1   6  125.02    5.54
   1   1  -6  125.05    6.33
  -1  -1   5 4967.77   25.72
   1   1  -5 4968.20   34.58
  -1  -1   4   60.74    2.20
   1   1  -4   73.21    2.20
  -1  -1   3 2495.92    8.46
   1   1  -3 2496.34   11.35
   1   1  -2    5.91    0.69
  -1  -1  -3 1312.46    5.48
  -1  -1  -3 1312.47    6.50
  -1  -1  -3 1312.35    5.51
  -1  -1  -4   55.39    2.39
  -1  -1  -4   55.41    3.35
  -1  -1  -4   55.38    2.76
  -1  -1  -5 1872.31   11.81
  -1  -1  -5 1872.66   15.81
  -1  -1  -5 1872.18   13.61
  -1  -1  -6   87.59    2.07
  -1  -1  -6   87.60    3.02
  -1  -1  -6   87.59    2.59
  -1  -1  -7 2005.89   11.22
  -1  -1  -7 2006.09   16.96
  -1  -1  -7 2005.76   15.19
  -1  -1  -8  435.12    7.12
  -1  -1  -8  435.08    6.50
  -1  -1  -9  122.97    4.43
  -1  -1  -9  122.96    3.97
  -1  -1 -10  835.60   12.79
  -1  -1 -10  835.52   12.04
  -1  -1 -11  621.07    9.35
  -1  -1 -11  450.75    8.63
   1   1  11  450.77    5.71
  -1  -1 -12    1.26    1.67
  -1  -1 -13  631.68   11.81
   1   1  13  631.72    7.54
  -1  -1 -14   10.81    2.76
   1   1  14   10.82    4.79
  -1  -1 -15  242.56    8.59
   1   1  15  242.58    9.09
  -1  -1 -16  156.85    9.38
   1   1  16  156.87    9.87
  -1  -1 -17  448.23   12.17
   1   1  17  448.28   12.99
  -1  -1 -18   15.02    3.28
   1   1  18   15.02    3.08
  -1  -1 -19  206.59   11.28
   1   1  19  206.62   11.97
  -1  -1 -20   68.29    8.53
   1   1  20   68.30    9.15
  -1  -1 -21   91.08    9.91
   1   1  21   91.09   10.33
  -1  -1 -22   22.63    7.94
   1   1  22   22.64    8.76
  -1  -1 -23    6.99    4.30
   1   1  23    6.99    3.81
  -1  -1 -24   60.39   11.58
   1   1  24   60.40   12.14
   1   1  25   45.09   10.79
  -1  -2  24    1.37    4.46
  -1  -2  23   17.83    5.15
   1   2 -23   34.07    9.45
  -1  -2  22  114.75   12.89
   1   2 -22  114.75   12.76
  -1  -2  21    0.65    3.44
   1   2 -21    0.65    3.74
  -1  -2  20   98.53   10.83
   1   2 -20   98.52   10.37
  -1  -2  19  224.23   13.35
   1   2 -19  224.23   13.65
  -1  -2  18   77.48    8.76
   1   2 -18   77.47    8.40
  -1  -2  17  135.97    8.73
   1   2 -17  135.97    8.63
  -1  -2  16   74.33    7.87
   1   2 -16   74.33    8.00
  -1  -2  15  139.68    8.00
   1   2 -15  139.68    8.04
  -1  -2  14  417.32   11.12
   1   2 -14  417.32   11.28
  -1  -2  13    1.89    2.23
   1   2 -13    1.89    2.56
  -1  -2  12  594.10   12.43
   1   2 -12  594.12   13.09
  -1  -2  11   56.84    5.18
   1   2 -11   56.84    5.22
  -1  -2  10   88.91    4.82
   1   2 -10   88.91    4.59
  -1  -2   9   64.73    3.97
   1   2  -9   77.01    3.84
  -1  -2   8  997.29   12.01
   1   2  -8  997.36   13.02
  -1  -2   7  599.42    8.17
   1   2  -7  599.45    8.59
  -1  -2   6 2667.84   18.73
   1   2  -6 2668.03   20.04
  -1  -2   5  607.53    8.69
   1   2  -5  607.62    9.58
  -1  -2   4 6267.39   25.65
   1   2  -4 6267.68   36.22
  -1  -2   3 2884.22    9.94
   1   2  -3 2884.34   10.33
  -1  -2   2  149.75    2.07
   1   2  -2  149.75    1.84
  -1  -2   0  638.67    3.58
  -1  -2  -2 1537.61    8.46
  -1  -2  -3   42.18    2.07
  -1  -2  -3   42.19    2.30
  -1  -2  -3   42.18    1.74
  -1  -2  -4  291.93    4.66
  -1  -2  -4  323.69    5.77
  -1  -2  -4  291.91    4.43
  -1  -2  -5  171.87    2.33
  -1  -2  -5  171.88    2.99
  -1  -2  -5  171.86    2.33
  -1  -2  -6  391.12    6.63
  -1  -2  -6  391.23    8.79
  -1  -2  -6  391.09    7.25
  -1  -2  -7   34.85    3.54
  -1  -2  -7   34.88    4.82
  -1  -2  -7   34.85    4.04
  -1  -2  -8 1656.74   11.28
  -1  -2  -8 1656.99   15.78
  -1  -2  -8 1656.67   13.65
  -1  -2  -9    2.70    1.97
  -1  -2  -9    2.71    2.92
  -1  -2  -9    2.70    2.46
  -1  -2 -10 1993.78   14.01
  -1  -2 -10 1994.02   20.01
  -1  -2 -10 1993.72   18.27
  -1  -2 -11    9.18    1.12
  -1  -2 -11    7.50    1.57
  -1  -2 -11    7.50    1.44
  -1  -2 -12  144.50    4.33
  -1  -2 -12  144.51    6.43
  -1  -2 -12  144.50    5.97
  -1  -2 -13   11.54    2.82
  -1  -2 -13   11.55    4.79
  -1  -2 -13   11.54    3.94
  -1  -2 -14  614.04   14.14
  -1  -2 -14  613.95   13.02
  -1  -2 -15   10.85    2.76
  -1  -2 -16  737.09   16.07
  -1  -2 -17  221.23    9.94
   1   2  17  221.26   10.69
  -1  -2 -18  421.13   12.86
   1   2  18  421.17   13.52
  -1  -2 -19  151.53    9.78
   1   2  19  151.55   10.37
  -1  -2 -20    4.31    3.25
   1   2  20    4.31    3.25
  -1  -2 -21  147.76   11.65
   1   2  21  147.79   12.17
  -1  -2 -22   98.06    9.84
   1   2  22   98.08   10.63
  -1  -2 -23   48.57    8.86
   1   2  23   48.58    9.42
  -1  -2 -24  257.07   15.78
   1   2  24  257.10   16.21
  -1  -2 -25    8.95    5.35
   1   2  25    8.95    4.82
   1   2  26    2.46    3.97
  -1  -3  24    9.37    5.45
  -1  -3  23   52.14   11.97
  -1  -3  22   66.45   11.84
   1   3 -22   66.46   11.22
  -1  -3  21    2.91    4.13
   1   3 -21    2.91    4.33
  -1  -3  20  107.34   10.86
   1   3 -20  107.33   10.66
  -1  -3  19   21.38    4.10
   1   3 -19   21.38    4.56
  -1  -3  18    7.47    3.38
   1   3 -18    7.46    3.87
  -1  -3  17  195.59   12.10
   1   3 -17  195.58   11.88
  -1  -3  16   36.99    8.59
   1   3 -16   36.99    8.10
  -1  -3  15   57.61    7.81
   1   3 -15   57.60    7.28
  -1  -3  14  138.23    8.30
   1   3 -14  138.25    8.40
  -1  -3  13  126.71    6.99
   1   3 -13  126.72    6.79
  -1  -3  12   15.11    2.53
   1   3 -12   15.12    2.76
  -1  -3  11  511.32   11.55
   1   3 -11  511.35   11.94
  -1  -3  10   33.76    4.66
   1   3 -10   33.76    4.33
  -1  -3   9  574.12   10.40
   1   3  -9  571.93   10.33
  -1  -3   8 1476.11   14.76
   1   3  -8 1478.42   15.62
  -1  -3   7   91.50    4.26
   1   3  -7   91.50    3.77
  -1  -3   6 2094.96   15.02
   1   3  -6 2095.09   15.48
  -1  -3   5   66.39    4.13
   1   3  -5   66.40    3.87
  -1  -3   4 1114.63   11.88
   1   3  -4 1114.71   11.51
  -1  -3   3  592.05    4.92
  -1  -3   3  591.99    7.77
   1   3  -3  592.02    7.12
  -1  -3   2   58.14    1.84
  -1  -3   2   58.14    2.62
   1   3  -2   58.14    2.10
  -1  -3   1  573.48    3.64
  -1  -3   1  573.47    4.59
   1   3  -1  573.47    3.44
  -1  -3   0  393.37    3.90
  -1  -3   0  393.41    4.99
   1   3   0  393.35    2.59
  -1  -3  -1  138.11    4.23
  -1  -3  -1  223.32    5.15
  -1  -3  -2   19.52    1.25
  -1  -3  -2   19.52    1.38
  -1  -3  -3 2152.46   11.84
  -1  -3  -3 2152.90   13.65
  -1  -3  -3 2152.38   12.14
  -1  -3  -4  543.90    7.18
  -1  -3  -4  544.04    8.27
  -1  -3  -4  543.88    5.58
  -1  -3  -5  869.00    8.66
  -1  -3  -5  869.20   10.27
  -1  -3  -5  868.97    7.51
  -1  -3  -6    8.19    2.07
  -1  -3  -6    8.19    1.57
  -1  -3  -7  330.10    4.92
  -1  -3  -7  330.14    6.13
  -1  -3  -7  330.09    4.86
  -1  -3  -8   75.54    2.53
  -1  -3  -8   78.12    3.35
  -1  -3  -8   75.53    2.56
  -1  -3  -9  452.10    6.72
  -1  -3  -9  452.17    8.89
  -1  -3  -9  452.08    7.45
  -1  -3 -10   19.14    2.92
  -1  -3 -10   19.14    4.04
  -1  -3 -10   19.13    3.25
  -1  -3 -11  605.08    7.94
  -1  -3 -11  605.16   10.76
  -1  -3 -11  605.06    9.32
  -1  -3 -12   28.39    3.64
  -1  -3 -12   28.40    5.18
  -1  -3 -12   28.39    4.59
  -1  -3 -13  911.59   10.07
  -1  -3 -13  911.68   13.97
  -1  -3 -13  911.58   12.86
  -1  -3 -14   30.48    3.05
  -1  -3 -14   30.48    4.92
  -1  -3 -14   30.48    4.04
  -1  -3 -15   12.72    3.28
  -1  -3 -15   12.73    5.15
  -1  -3 -15   12.72    4.56
  -1  -3 -16    2.83    2.79
  -1  -3 -16    2.83    2.46
  -1  -3 -17  187.90   11.32
  -1  -3 -17  187.85   10.27
  -1  -3 -18    4.51    3.28
  -1  -3 -19  966.72   19.03
  -1  -3 -20   -0.01    2.89
   1   3  20    0.00    2.72
  -1  -3 -21  255.15   13.22
   1   3  21  377.96   14.01
  -1  -3 -22    2.10    3.71
   1   3  22    2.10    3.22
  -1  -3 -23   57.64    8.53
   1   3  23   57.65    9.12
  -1  -3 -24   40.38    9.02
   1   3  24   40.38    9.61
  -1  -3 -25  146.80   14.27
   1   3  25  146.83   14.99
   1   3  26    1.90    4.26
   1   3  27  156.07   16.86
  -1  -4  23   50.01   12.47
  -1  -4  22   17.09    4.66
   1   4 -22   17.10    5.08
  -1  -4  21    1.35    4.00
   1   4 -21    1.13    4.30
  -1  -4  20    6.92    4.49
   1   4 -20    6.92    4.76
  -1  -4  19  246.48   14.11
   1   4 -19  246.47   13.88
  -1  -4  18    0.15    3.28
   1   4 -18    0.11    3.48
  -1  -4  17  118.84   11.32
   1   4 -17  118.83   10.56
  -1  -4  16   47.02    4.23
   1   4 -16   47.02    4.33
  -1  -4  15   64.14    8.00
   1   4 -15   64.13    7.35
  -1  -4  14  431.82   12.89
   1   4 -14  431.83   12.66
  -1  -4  13  123.10    7.97
   1   4 -13  123.11    7.74
  -1  -4  12  205.15    8.86
   1   4 -12  205.15    8.33
  -1  -4  11  657.96   12.66
   1   4 -11  658.01   12.96
  -1  -4  10   63.29    6.33
   1   4 -10   63.29    5.90
  -1  -4   9  644.93   12.92
   1   4  -9  644.98   12.96
  -1  -4   8   78.58    4.95
   1   4  -8   78.58    4.36
  -1  -4   7   13.77    3.81
   1   4  -7   13.77    3.08
  -1  -4   6   45.31    3.81
   1   4  -6   61.55    3.28
  -1  -4   5  644.66    8.69
   1   4  -5  644.71    8.33
  -1  -4   3  763.40    7.15
  -1  -4   3  763.32   10.14
   1   4  -3  763.37    8.86
  -1  -4   2   36.78    1.51
  -1  -4   2   36.78    2.23
   1   4  -2   36.78    1.54
  -1  -4   1   19.43    1.71
  -1  -4   1   19.43    2.16
   1   4  -1   19.42    1.41
  -1  -4   0  664.31    6.50
  -1  -4   0  664.34    7.68
   1   4   0  664.32    4.46
  -1  -4  -1   54.56    2.36
  -1  -4  -1   54.57    2.82
  -1  -4  -2 2069.43   14.30
  -1  -4  -2 2069.95   16.83
  -1  -4  -3 1167.70   11.42
  -1  -4  -3 1168.05   13.32
  -1  -4  -4   58.46    1.94
  -1  -4  -4   58.46    2.13
  -1  -4  -4   58.46    1.12
  -1  -4  -5   16.72    2.23
  -1  -4  -5   22.66    2.56
  -1  -4  -5   16.72    1.57
  -1  -4  -6  119.09    2.95
  -1  -4  -6  119.11    3.38
  -1  -4  -6  119.09    2.36
  -1  -4  -7  127.41    2.95
  -1  -4  -7  127.42    3.44
  -1  -4  -7  127.41    2.53
  -1  -4  -8 1590.82   13.88
  -1  -4  -8 1591.17   16.73
  -1  -4  -8 1590.78   13.15
  -1  -4  -9    4.68    2.66
  -1  -4  -9    4.68    3.22
  -1  -4  -9    4.68    2.49
  -1  -4 -10  155.33    4.49
  -1  -4 -10  155.36    5.74
  -1  -4 -10  155.33    4.63
  -1  -4 -11   14.54    2.85
  -1  -4 -11   14.54    3.81
  -1  -4 -11   14.54    3.08
  -1  -4 -12    3.55    1.51
  -1  -4 -12    3.55    1.87
  -1  -4 -12    3.55    1.77
  -1  -4 -13    8.66    2.82
  -1  -4 -13    8.66    2.20
  -1  -4 -13    8.66    2.00
  -1  -4 -14 1079.36   15.32
  -1  -4 -14 1079.59   20.47
  -1  -4 -14 1079.33   18.30
  -1  -4 -15   39.21    3.90
  -1  -4 -15   39.22    5.54
  -1  -4 -15   31.09    4.76
  -1  -4 -16  650.13   11.32
  -1  -4 -16  650.21   15.29
  -1  -4 -16  650.12   14.07
  -1  -4 -17  147.94   10.01
  -1  -4 -17  147.90    8.73
  -1  -4 -18  234.07   11.68
  -1  -4 -18  234.04   10.89
  -1  -4 -19   29.68    7.77
  -1  -4 -19   29.68    6.50
  -1  -4 -20   52.95    7.12
  -1  -4 -21   18.08    3.87
  -1  -4 -22  194.05   13.09
   1   4  22  245.58   13.94
  -1  -4 -23    0.51    3.54
   1   4  23    0.51    3.15
  -1  -4 -24   73.64   10.99
   1   4  24   73.67   11.78
  -1  -4 -25    5.17    4.33
   1   4  25    5.17    4.17
   1   4  26    7.89    5.08
   1   4  27    4.48    4.13
  -1  -5  22   66.35   12.47
  -1  -5  21    0.83    4.36
   1   5 -21    0.45    4.63
  -1  -5  20   75.01   12.14
   1   5 -20   75.01   10.96
  -1  -5  19    3.49    3.77
   1   5 -19    1.96    4.10
  -1  -5  18   58.08   10.50
   1   5 -18   58.09   10.01
  -1  -5  17    0.89    3.64
   1   5 -17    0.13    3.74
  -1  -5  16  486.44   14.47
   1   5 -16  486.45   14.07
  -1  -5  15   59.55    8.14
   1   5 -15   40.34    7.45
  -1  -5  14  624.85   17.35
   1   5 -14  624.89   17.32
  -1  -5  13   14.82    3.08
   1   5 -13   14.82    3.12
  -1  -5  12  181.86    8.86
   1   5 -12  181.86    8.04
  -1  -5  11    2.98    2.62
   1   5 -11    2.98    2.53
  -1  -5  10   53.48    6.00
   1   5 -10   53.48    5.31
  -1  -5   8  311.51    9.19
   1   5  -8  448.17    9.02
  -1  -5   7  208.28    7.58
   1   5  -7  208.31    7.18
  -1  -5   6  863.68   12.37
   1   5  -6  863.75   11.61
  -1  -5   5  193.76    4.43
  -1  -5   5  193.75    7.51
   1   5  -5  193.76    6.53
  -1  -5   4   18.81    1.67
  -1  -5   4   17.48    1.38
   1   5  -4   17.48    1.15
  -1  -5   3 1087.50    8.53
  -1  -5   3 1087.43   11.48
   1   5  -3 1087.47    9.45
  -1  -5   2  153.70    2.92
  -1  -5   2  153.69    3.84
   1   5  -2  153.70    2.79
  -1  -5   1  644.19    7.41
  -1  -5   1  644.18    8.92
   1   5  -1  644.19    6.04
  -1  -5   0  174.02    5.08
  -1  -5   0  174.04    6.04
   1   5   0  174.03    3.38
  -1  -5  -1  161.74    4.82
  -1  -5  -1  161.77    5.71
  -1  -5  -2  192.09    2.89
  -1  -5  -2  192.10    3.25
  -1  -5  -3  163.73    5.94
  -1  -5  -3  187.55    6.82
  -1  -5  -4  296.21    7.09
  -1  -5  -4  296.30    8.00
  -1  -5  -5    5.62    2.16
  -1  -5  -5    5.63    2.53
  -1  -5  -5    5.62    1.28
  -1  -5  -6  354.79    7.02
  -1  -5  -6  542.96    7.68
  -1  -5  -6  354.79    4.99
  -1  -5  -7    3.14    2.59
  -1  -5  -7    3.14    2.92
  -1  -5  -7    3.14    2.00
  -1  -5  -8  149.08    4.95
  -1  -5  -8  149.11    5.74
  -1  -5  -8  149.07    4.10
  -1  -5  -9  613.47    9.12
  -1  -5  -9  613.58   10.63
  -1  -5  -9  613.46    8.20
  -1  -5 -10  104.33    3.90
  -1  -5 -10  104.35    4.92
  -1  -5 -10  104.33    3.67
  -1  -5 -11 1049.74   13.52
  -1  -5 -11 1049.97   16.37
  -1  -5 -11 1049.73   13.45
  -1  -5 -12  688.08   10.17
  -1  -5 -12  688.20   12.63
  -1  -5 -12  688.07   10.46
  -1  -5 -13  981.77   12.63
  -1  -5 -13  981.93   15.71
  -1  -5 -13  981.76   13.52
  -1  -5 -14  913.14   13.65
  -1  -5 -14  913.32   17.45
  -1  -5 -14  913.13   15.06
  -1  -5 -15   11.14    3.87
  -1  -5 -15   11.14    5.15
  -1  -5 -15   11.14    4.33
  -1  -5 -16  642.08   11.74
  -1  -5 -16  642.19   15.35
  -1  -5 -16  642.08   13.74
  -1  -5 -17  239.29    8.59
  -1  -5 -17  360.11   11.65
  -1  -5 -17  239.28   10.27
  -1  -5 -18    0.58    2.56
  -1  -5 -18    0.45    2.30
  -1  -5 -19  386.96   13.94
  -1  -5 -19  386.91   12.83
  -1  -5 -20    1.84    3.22
  -1  -5 -20    0.31    2.99
  -1  -5 -21  129.80   11.12
  -1  -5 -21  129.79    9.94
  -1  -5 -22    8.51    3.54
  -1  -5 -23    2.98    3.48
  -1  -5 -24    9.10    3.97
   1   5  24    9.10    3.77
  -1  -5 -25  179.83   15.32
   1   5  25  213.54   16.37
  -1  -5 -26    0.24    4.04
   1   5  26    0.24    3.81
  -1  -6  21   50.66   12.47
   1   6 -21   50.66   11.25
  -1  -6  20    0.41    4.13
   1   6 -20    0.38    4.23
  -1  -6  19   87.14   12.14
   1   6 -19   87.15   11.28
  -1  -6  18    2.44    4.17
   1   6 -18    2.44    4.40
  -1  -6  17  184.02   13.84
   1   6 -17  184.01   12.86
  -1  -6  16   98.32    9.61
   1   6 -16   98.33    9.15
  -1  -6  15    0.86    3.28
   1   6 -15    0.77    3.28
  -1  -6  14    7.19    2.99
   1   6 -14    7.19    3.02
  -1  -6  13  108.53    8.82
   1   6 -13  108.53    8.07
  -1  -6  12    7.52    2.89
   1   6 -12    7.52    2.79
  -1  -6  11  322.37   11.61
   1   6 -11  429.32   11.25
  -1  -6  10    0.32    2.39
   1   6 -10    0.34    2.16
  -1  -6   9   19.44    5.81
   1   6  -9   19.44    4.72
  -1  -6   8   22.81    5.35
   1   6  -8   22.82    4.53
  -1  -6   7   57.28    5.25
   1   6  -7   57.29    4.49
  -1  -6   6   69.80    3.02
  -1  -6   6   69.79    5.48
   1   6  -6   69.80    4.66
  -1  -6   5 1756.30   12.53
  -1  -6   5 1756.08   18.11
   1   6  -5 1756.28   16.50
  -1  -6   4    7.49    1.21
  -1  -6   4    7.49    1.94
   1   6  -4    7.49    1.57
  -1  -6   3 1929.05   13.94
  -1  -6   3 1928.88   17.71
   1   6  -3 1929.00   14.20
  -1  -6   2   97.12    3.61
  -1  -6   2   97.11    4.56
   1   6  -2   97.12    3.28
  -1  -6   1  795.11    7.94
  -1  -6   1  795.10    9.35
   1   6  -1  795.12    6.13
  -1  -6   0 1140.11   10.24
  -1  -6   0 1140.13   11.88
   1   6   0 1140.13    6.50
  -1  -6  -1  363.54    5.15
  -1  -6  -1  363.55    5.90
  -1  -6  -2  304.01    6.43
  -1  -6  -2  387.21    7.35
  -1  -6  -3  856.86   10.99
  -1  -6  -3  857.03   12.63
  -1  -6  -4   86.98    3.87
  -1  -6  -4   86.99    4.33
  -1  -6  -5 1044.76   12.10
  -1  -6  -5 1044.96   13.45
  -1  -6  -6  759.58   10.14
  -1  -6  -6  759.72   11.22
  -1  -6  -6  759.60    6.43
  -1  -6  -7  156.33    5.38
  -1  -6  -7  156.36    5.87
  -1  -6  -7  156.33    3.71
  -1  -6  -8  126.89    3.90
  -1  -6  -8  126.90    4.49
  -1  -6  -8  126.89    2.95
  -1  -6  -9  274.38    6.59
  -1  -6  -9  274.42    7.51
  -1  -6  -9  274.38    5.41
  -1  -6 -10   66.80    4.53
  -1  -6 -10   66.81    5.28
  -1  -6 -10   66.80    3.94
  -1  -6 -11  742.38   12.14
  -1  -6 -11  742.53   14.04
  -1  -6 -11  742.38   11.12
  -1  -6 -12   46.67    4.17
  -1  -6 -12   46.68    5.18
  -1  -6 -12   46.67    3.90
  -1  -6 -13  146.91    5.15
  -1  -6 -13  146.93    6.33
  -1  -6 -13  146.92    5.08
  -1  -6 -14   19.51    2.07
  -1  -6 -14   19.51    2.30
  -1  -6 -14   19.51    2.16
  -1  -6 -15   12.14    2.13
  -1  -6 -15   12.14    2.43
  -1  -6 -15   12.14    2.26
  -1  -6 -16   83.31    6.07
  -1  -6 -16   83.33    7.74
  -1  -6 -16   83.32    6.53
  -1  -6 -17  475.65   10.40
  -1  -6 -17  475.73   13.32
  -1  -6 -17  475.65   11.51
  -1  -6 -18    6.16    2.23
  -1  -6 -18    6.16    2.79
  -1  -6 -18    6.16    2.53
  -1  -6 -19  126.59    9.22
  -1  -6 -19  126.58    8.07
  -1  -6 -20   85.01    8.40
  -1  -6 -20   85.01    7.38
  -1  -6 -21   54.43    8.46
  -1  -6 -21   54.43    7.35
  -1  -6 -22  529.93   18.86
  -1  -6 -22  529.87   17.71
  -1  -6 -23  328.07   15.78
  -1  -6 -23  213.16   13.55
  -1  -6 -24   45.89    9.05
  -1  -6 -25   72.81   10.14
  -1  -6 -26   12.30    4.76
   1   6  26   12.30    4.79
  -1  -7  20   29.23    5.61
   1   7 -20   29.22    5.71
  -1  -7  19   16.74    5.28
   1   7 -19   16.74    5.61
  -1  -7  18    1.22    3.97
   1   7 -18    1.22    3.94
  -1  -7  17   29.48    9.81
   1   7 -17   26.31    8.86
  -1  -7  16  172.27   13.38
   1   7 -16  172.29   12.50
  -1  -7  15   19.06    3.84
   1   7 -15   19.06    3.74
  -1  -7  14  220.12   13.48
   1   7 -14  220.13   12.43
  -1  -7  13    0.80    3.05
   1   7 -13    0.80    2.95
  -1  -7  12   68.27    8.23
   1   7 -12   68.28    7.22
  -1  -7  11   10.24    3.54
   1   7 -11   10.25    5.58
  -1  -7  10  269.91   10.83
   1   7 -10  269.95   10.04
  -1  -7   9   16.67    2.43
   1   7  -9   16.67    2.20
  -1  -7   8  331.30   10.92
   1   7  -8  341.24   10.14
  -1  -7   7   58.99    5.54
   1   7  -7   74.64    4.53
  -1  -7   6  703.93    7.68
  -1  -7   6  703.87   11.81
   1   7  -6  703.92   10.37
  -1  -7   5   58.52    3.28
  -1  -7   5   58.52    5.18
   1   7  -5   58.52    3.97
  -1  -7   4   75.02    3.48
  -1  -7   4   75.01    5.08
   1   7  -4   75.02    3.77
  -1  -7   3   81.62    4.10
  -1  -7   3   81.62    5.48
   1   7  -3   81.62    4.00
  -1  -7   2  253.93    6.89
  -1  -7   2  253.91    8.30
   1   7  -2  253.93    5.87
  -1  -7   1    0.07    1.21
  -1  -7   1    0.07    1.38
  -1  -7   0  608.37    7.97
  -1  -7   0  608.38    9.12
  -1  -7  -1   19.02    2.76
  -1  -7  -1   19.02    3.18
  -1  -7  -2   55.23    3.35
  -1  -7  -2   55.23    3.64
  -1  -7  -3  117.08    4.43
  -1  -7  -3  117.10    4.95
  -1  -7  -4  830.08   11.06
  -1  -7  -4  830.22   12.43
  -1  -7  -5  227.98    6.40
  -1  -7  -5  228.02    7.12
  -1  -7  -6 1528.60   14.66
  -1  -7  -6 1528.86   16.21
  -1  -7  -7  257.46    7.09
  -1  -7  -7  257.52    8.04
  -1  -7  -7  257.48    4.56
  -1  -7  -8 1889.42   19.55
  -1  -7  -8 1889.85   21.49
  -1  -7  -8 1889.50   13.74
  -1  -7  -9    0.79    1.41
  -1  -7  -9    0.79    1.51
  -1  -7  -9    0.79    1.05
  -1  -7 -10  114.81    5.22
  -1  -7 -10  114.83    5.94
  -1  -7 -10  114.81    4.17
  -1  -7 -11  244.85    7.38
  -1  -7 -11  244.89    8.43
  -1  -7 -11  244.85    6.20
  -1  -7 -12  161.25    6.82
  -1  -7 -12  161.28    7.81
  -1  -7 -12  161.25    6.00
  -1  -7 -13   11.07    1.71
  -1  -7 -13   11.06    1.87
  -1  -7 -13   11.06    1.48
  -1  -7 -14  569.45   12.96
  -1  -7 -14  569.60   15.29
  -1  -7 -14  569.47   12.56
  -1  -7 -15  105.14    5.90
  -1  -7 -15  105.16    7.25
  -1  -7 -15  105.15    5.87
  -1  -7 -16  138.03    7.84
  -1  -7 -16  138.06    9.61
  -1  -7 -16  138.03    7.97
  -1  -7 -17  149.40    7.38
  -1  -7 -17  149.43    9.25
  -1  -7 -17  149.40    7.68
  -1  -7 -18   15.38    4.86
  -1  -7 -18   29.84    6.56
  -1  -7 -18   15.38    5.28
  -1  -7 -19  164.59    9.42
  -1  -7 -19  164.62   11.71
  -1  -7 -19  164.59   10.24
  -1  -7 -20  411.43   17.22
  -1  -7 -20  411.33   15.29
  -1  -7 -21  369.96   16.86
  -1  -7 -21  369.89   15.19
  -1  -7 -22  188.62   13.32
  -1  -7 -22  188.59   11.78
  -1  -7 -23    8.49    4.26
  -1  -7 -23    8.49    3.94
  -1  -7 -24  106.57   12.27
  -1  -7 -24  106.55   10.66
  -1  -7 -25    6.44    4.26
  -1  -7 -26   23.29    8.89
   1   8 -20    8.13    5.18
  -1  -8  19   28.41    5.87
   1   8 -19   28.41    5.64
  -1  -8  18   95.87   12.70
   1   8 -18   95.87   11.51
  -1  -8  17   14.74    4.59
   1   8 -17   14.74    4.43
  -1  -8  16  125.36   11.88
   1   8 -16  125.37   10.83
  -1  -8  15   25.49    4.86
   1   8 -15   25.49    8.20
  -1  -8  14  216.68   13.35
   1   8 -14  216.70   12.40
  -1  -8  13   67.52   10.07
   1   8 -13   67.53    8.92
  -1  -8  12    0.50    3.48
   1   8 -12    0.50    3.15
  -1  -8  11  355.52   12.76
   1   8 -11  549.60   11.81
  -1  -8  10   21.25    3.77
   1   8 -10   21.25    5.68
  -1  -8   8  372.06   11.45
   1   8  -8  556.25   10.20
  -1  -8   7  174.50    8.43
   1   8  -7  174.52    7.12
  -1  -8   6  149.27    8.17
   1   8  -6  149.30    6.92
  -1  -8   5 1079.74   12.04
  -1  -8   5 1079.62   16.30
   1   8  -5 1079.75   13.81
  -1  -8   4   68.68    4.59
  -1  -8   4   68.67    6.27
   1   8  -4   68.68    4.79
  -1  -8   3  854.64   11.51
  -1  -8   3  854.56   14.07
   1   8  -3  854.64   10.69
  -1  -8   2   45.36    4.10
  -1  -8   2   45.36    5.15
   1   8  -2   45.36    3.44
  -1  -8   1   58.98    4.04
  -1  -8   1   58.97    4.86
   1   8  -1   58.98    2.92
  -1  -8   0   36.27    3.35
  -1  -8   0   36.27    3.87
  -1  -8  -1  445.81    9.42
  -1  -8  -1  445.84   10.60
  -1  -8  -2    3.06    1.61
  -1  -8  -2    1.51    1.61
  -1  -8  -3 1956.52   17.71
  -1  -8  -3 1956.76   19.88
  -1  -8  -4   93.07    4.10
  -1  -8  -4   93.08    4.59
  -1  -8  -5  688.00   10.37
  -1  -8  -5  688.11   11.65
  -1  -8  -6   98.39    5.02
  -1  -8  -6   98.41    5.74
  -1  -8  -7    4.87    1.64
  -1  -8  -7    4.87    1.54
  -1  -8  -8  134.67    4.95
  -1  -8  -8  134.68    5.45
  -1  -8  -8  134.68    3.08
  -1  -8  -9 1010.84   14.99
  -1  -8  -9 1011.07   16.60
  -1  -8  -9 1010.92   10.60
  -1  -8 -10   18.20    2.20
  -1  -8 -10   18.21    4.07
  -1  -8 -10   18.20    2.56
  -1  -8 -11  297.16    7.87
  -1  -8 -11  297.21    8.86
  -1  -8 -11  297.17    6.30
  -1  -8 -12   10.01    1.74
  -1  -8 -12   10.01    1.90
  -1  -8 -12   10.01    1.38
  -1  -8 -13   61.58    5.12
  -1  -8 -13   61.59    6.13
  -1  -8 -13   61.58    4.46
  -1  -8 -14    7.73    2.03
  -1  -8 -14    9.29    2.26
  -1  -8 -14    9.29    1.87
  -1  -8 -15  735.25   14.20
  -1  -8 -15  735.41   16.53
  -1  -8 -15  735.28   13.38
  -1  -8 -16   12.18    2.30
  -1  -8 -16   12.18    2.79
  -1  -8 -16   12.18    2.20
  -1  -8 -17 1097.54   18.63
  -1  -8 -17 1097.78   21.98
  -1  -8 -17 1097.57   18.50
  -1  -8 -18    4.20    2.53
  -1  -8 -18    4.20    2.85
  -1  -8 -18    4.20    2.53
  -1  -8 -19  813.86   18.24
  -1  -8 -19  814.07   22.08
  -1  -8 -19  813.89   19.09
  -1  -8 -20   14.95    4.10
  -1  -8 -20   14.95    6.07
  -1  -8 -21    4.63    3.71
  -1  -8 -21    4.63    3.64
  -1  -8 -22    1.01    3.54
  -1  -8 -22    1.01    2.99
  -1  -8 -23   66.77   10.46
  -1  -8 -23   66.75    9.12
  -1  -8 -24    1.45    4.23
  -1  -8 -24    0.38    3.64
  -1  -8 -25  254.75   16.50
  -1  -8 -26    1.71    3.84
  -1  -8 -27   27.70    9.58
   1   9 -18    2.48    4.46
  -1  -9  17    9.11    4.49
   1   9 -17    9.11    4.26
  -1  -9  16   49.85   10.86
   1   9 -16   49.85    9.22
  -1  -9  15    1.29    4.10
   1   9 -15    1.19    3.74
  -1  -9  14   98.45   11.94
   1   9 -14   98.45   10.86
  -1  -9  13  203.03   12.70
   1   9 -13  203.05   11.65
  -1  -9  12   13.67    3.51
   1   9 -12   13.73    3.38
  -1  -9  11  122.12    9.81
   1   9 -11  122.13    8.73
  -1  -9  10   11.22    3.35
   1   9 -10   11.22    3.05
  -1  -9   9   15.31    3.54
   1   9  -9   15.31    3.22
  -1  -9   8   73.75    7.81
   1   9  -8   73.75    6.00
  -1  -9   7  221.07   11.12
   1   9  -7  221.10    9.35
  -1  -9   6    1.15    2.56
   1   9  -6    1.35    2.07
  -1  -9   5  596.78    9.19
  -1  -9   5  596.72   11.88
   1   9  -5  596.77    9.74
  -1  -9   4   43.37    4.63
  -1  -9   4   43.36    6.36
   1   9  -4   43.37    4.56
  -1  -9   3  315.42    8.00
  -1  -9   3  315.39    9.78
   1   9  -3  315.42    7.12
  -1  -9   2  648.61   10.83
  -1  -9   2  648.56   12.73
   1   9  -2  648.61    8.59
  -1  -9   1   38.51    4.59
  -1  -9   1   38.51    5.41
   1   9  -1   38.51    3.15
  -1  -9   0  205.78    7.35
  -1  -9   0  205.77    8.14
  -1  -9  -1  139.37    5.84
  -1  -9  -1  139.37    6.43
  -1  -9  -2  218.95    6.69
  -1  -9  -2  218.97    7.54
  -1  -9  -3  334.66    8.46
  -1  -9  -3  473.29    9.32
  -1  -9  -4   93.44    4.36
  -1  -9  -4   93.45    4.79
  -1  -9  -5  119.90    5.97
  -1  -9  -5  119.92    6.63
  -1  -9  -6  706.53   12.70
  -1  -9  -6  706.66   13.97
  -1  -9  -7   93.61    5.84
  -1  -9  -7   93.63    6.53
  -1  -9  -8  946.81   13.91
  -1  -9  -8  946.98   15.32
  -1  -9  -9   99.63    6.40
  -1  -9  -9   99.66    7.22
  -1  -9  -9   99.64    4.04
  -1  -9 -10   54.26    4.23
  -1  -9 -10   54.67    4.82
  -1  -9 -10   54.26    2.82
  -1  -9 -11   13.10    4.23
  -1  -9 -11   18.65    4.86
  -1  -9 -11   13.10    3.05
  -1  -9 -12  234.33    9.51
  -1  -9 -12  331.42   10.73
  -1  -9 -12  234.36    7.48
  -1  -9 -13   25.08    4.92
  -1  -9 -13   35.78    5.74
  -1  -9 -13   35.77    3.84
  -1  -9 -14  749.34   15.65
  -1  -9 -14  749.53   17.68
  -1  -9 -14  749.41   13.58
  -1  -9 -15  100.27    7.25
  -1  -9 -15  100.30    8.40
  -1  -9 -15  100.28    6.43
  -1  -9 -16  109.52    8.59
  -1  -9 -16  109.57   10.27
  -1  -9 -16  109.54    7.87
  -1  -9 -17  153.15    8.92
  -1  -9 -17  153.19   10.50
  -1  -9 -17  153.17    8.53
  -1  -9 -18    2.39    2.49
  -1  -9 -18    4.32    2.99
  -1  -9 -18    4.32    2.56
  -1  -9 -19    1.63    2.56
  -1  -9 -19    1.61    2.95
  -1  -9 -19    1.81    2.72
  -1  -9 -20  126.41    8.92
  -1  -9 -20  126.44   11.22
  -1  -9 -20  126.42    9.19
  -1  -9 -21   10.78    4.07
  -1  -9 -21   10.78    3.84
  -1  -9 -22  120.79   13.15
  -1  -9 -22  120.76   11.35
  -1  -9 -23    5.65    4.04
  -1  -9 -23    5.65    3.61
  -1  -9 -24   27.12    8.00
  -1  -9 -25   10.19    4.86
  -1  -9 -26   68.37   11.68
  -1 -10  16  132.26   14.17
  -1 -10  15    0.29    4.30
  -1 -10  14   62.42   10.53
  -1 -10  13   61.45   11.22
  -1 -10  12    0.31    3.87
  -1 -10  11    2.34    3.84
  -1 -10  10  236.35   13.06
  -1 -10   9   33.16    4.07
  -1 -10   8  379.76   12.56
  -1 -10   7    9.11    3.22
  -1 -10   6    8.99    2.99
  -1 -10   5   61.27    6.72
  -1 -10   4   81.39    5.25
  -1 -10   4   81.38    6.79
  -1 -10   3  162.87    6.66
  -1 -10   3  162.86    8.27
  -1 -10   2  209.13    6.72
  -1 -10   2  209.12    8.07
  -1 -10   1   67.56    5.25
  -1 -10   1   67.55    5.97
  -1 -10   0  296.81    8.50
  -1 -10   0  296.79    9.22
  -1 -10  -1  194.47    6.66
  -1 -10  -1  194.47    7.25
  -1 -10  -2    9.28    1.74
  -1 -10  -2    9.11    1.67
  -1 -10  -3  273.27    8.10
  -1 -10  -3  273.29    8.96
  -1 -10  -4  684.16   12.04
  -1 -10  -4  684.22   13.06
  -1 -10  -5    0.91    2.03
  -1 -10  -5    2.11    2.10
  -1 -10  -6  895.95   14.70
  -1 -10  -6  896.10   16.21
  -1 -10  -7  192.04    7.81
  -1 -10  -7  192.07    8.53
  -1 -10  -8  268.06    8.69
  -1 -10  -8  268.10    9.48
  -1 -10  -9  660.80   14.83
  -1 -10  -9  660.96   16.21
  -1 -10 -10    7.89    2.46
  -1 -10 -10    7.89    2.53
  -1 -10 -11  234.73    9.48
  -1 -10 -11  355.58   10.50
  -1 -10 -12  591.55   13.55
  -1 -10 -12  591.70   15.06
  -1 -10 -13    0.38    2.07
  -1 -10 -13    0.26    2.36
  -1 -10 -14   99.11    6.46
  -1 -10 -14   99.13    7.61
  -1 -10 -15  172.89   10.37
  -1 -10 -15  182.86   11.91
  -1 -10 -16  113.77    7.64
  -1 -10 -16  113.80    9.19
  -1 -10 -17  460.73   12.86
  -1 -10 -17  460.84   14.73
  -1 -10 -18   51.51    6.50
  -1 -10 -18   51.52    7.77
  -1 -10 -19  203.48   10.92
  -1 -10 -19  203.53   12.83
  -1 -10 -20   37.36    6.72
  -1 -10 -20   37.36    8.14
  -1 -10 -21    0.27    2.85
  -1 -10 -21    0.27    3.35
  -1 -10 -22   40.80    9.58
  -1 -11  15   90.36   13.58
  -1 -11  14    0.50    4.49
  -1 -11  13  176.60   13.81
  -1 -11  12    4.00    4.17
  -1 -11  11  190.17   13.32
  -1 -11  10   66.38    9.68
  -1 -11   9   10.79    4.10
  -1 -11   8    0.58    3.28
  -1 -11   7  174.25   10.53
  -1 -11   6    4.03    3.41
  -1 -11   5  640.03   14.73
  -1 -11   4   15.53    3.22
  -1 -11   3  110.69    5.64
  -1 -11   3  110.68    7.02
  -1 -11   2  105.75    6.33
  -1 -11   2  105.74    7.32
  -1 -11   1    1.20    2.23
  -1 -11   0   59.55    5.41
  -1 -11   0   59.54    5.90
  -1 -11  -1  820.64   15.45
  -1 -11  -1  820.62   16.60
  -1 -11  -2    8.87    4.43
  -1 -11  -2    8.87    2.66
  -1 -11  -3  185.12    7.81
  -1 -11  -3  185.13    8.36
  -1 -11  -4   10.20    2.43
  -1 -11  -4   10.20    2.26
  -1 -11  -5  113.92    6.27
  -1 -11  -5  113.93    6.86
  -1 -11  -6  136.30    7.18
  -1 -11  -6  136.33    7.97
  -1 -11  -7  162.80    8.17
  -1 -11  -7  162.83    8.92
  -1 -11  -8   13.19    2.39
  -1 -11  -8   13.19    2.39
  -1 -11  -9  260.12    9.05
  -1 -11  -9  260.16    9.94
  -1 -11 -10   44.38    5.22
  -1 -11 -10   44.38    5.90
  -1 -11 -11  198.95    9.55
  -1 -11 -11  199.00   10.33
  -1 -11 -12  140.86    7.94
  -1 -11 -12  140.89    8.92
  -1 -11 -13  169.69    8.30
  -1 -11 -13  169.74    9.38
  -1 -11 -14   72.58    6.50
  -1 -11 -14   72.60    7.61
  -1 -11 -15  483.28   12.24
  -1 -11 -15  483.37   13.81
  -1 -11 -16    0.95    2.62
  -1 -11 -16    1.74    3.02
  -1 -11 -17  489.97   15.25
  -1 -11 -17  490.10   17.32
  -1 -11 -18  137.80    9.05
  -1 -11 -18  137.83   10.66
  -1 -11 -19   74.99    8.30
  -1 -11 -19   75.01   10.04
  -1 -11 -20  152.86   10.27
  -1 -11 -20  152.90   12.17
  -1 -11 -21    0.63    2.85
  -1 -11 -21    0.47    3.31
  -1 -11 -22  124.94   10.83
  -1 -12  13    9.66    4.82
  -1 -12  12    2.17    4.10
  -1 -12  11    8.96    4.13
  -1 -12  10  178.30   12.96
  -1 -12   9    0.60    3.87
  -1 -12   8   50.21    9.19
  -1 -12   7   15.86    3.74
  -1 -12   6   13.35    3.81
  -1 -12   5    0.25    3.02
  -1 -12   4  338.13   11.78
  -1 -12   3    0.68    2.62
  -1 -12   2  304.17   10.69
  -1 -12   2  290.27   11.91
  -1 -12   1   18.87    5.22
  -1 -12   1   18.86    3.48
  -1 -12   0  433.84   10.92
  -1 -12   0  400.15   11.68
  -1 -12  -1    0.50    2.33
  -1 -12  -1    0.50    2.23
  -1 -12  -2   23.94    4.89
  -1 -12  -2   23.93    2.95
  -1 -12  -3   24.87    2.79
  -1 -12  -3   24.86    2.53
  -1 -12  -4  180.23    8.50
  -1 -12  -4  180.25    8.99
  -1 -12  -5    0.73    2.39
  -1 -12  -5    0.69    2.13
  -1 -12  -6  792.17   14.60
  -1 -12  -6  792.25   15.71
  -1 -12  -7   92.74    6.17
  -1 -12  -7   92.75    6.86
  -1 -12  -8   79.24    6.50
  -1 -12  -8   79.25    7.05
  -1 -12  -9  169.74    8.89
  -1 -12  -9  169.77    9.71
  -1 -12 -10  169.28    9.15
  -1 -12 -10  169.32   10.01
  -1 -12 -11  123.20    7.54
  -1 -12 -11  123.22    8.43
  -1 -12 -12  559.35   15.19
  -1 -12 -12  559.49   16.66
  -1 -12 -13    5.85    2.89
  -1 -12 -13    5.85    3.05
  -1 -12 -14  213.68   10.86
  -1 -12 -14  223.64   12.07
  -1 -12 -15    0.59    2.49
  -1 -12 -15    0.44    2.66
  -1 -12 -16    1.67    2.66
  -1 -12 -16    1.55    2.92
  -1 -12 -17  198.50   11.06
  -1 -12 -17  198.56   12.70
  -1 -12 -18  119.86    9.42
  -1 -12 -18  119.90   10.99
  -1 -12 -19    3.05    3.05
  -1 -12 -19    3.05    3.54
  -1 -12 -20  158.87   10.40
  -1 -12 -20  158.91   12.20
  -1 -12 -21   10.24    3.48
  -1 -12 -22   19.51    6.99
  -1 -12 -23   65.90   10.01
  -1 -13  11   44.02   10.99
  -1 -13  10   13.06    4.63
  -1 -13   9   60.40   10.20
  -1 -13   8   28.60    4.82
  -1 -13   7  190.34   11.88
  -1 -13   6   70.21    8.73
  -1 -13   5  379.43   14.11
  -1 -13   4   18.45    3.51
  -1 -13   3   70.17    8.20
  -1 -13   2   50.47    7.25
  -1 -13   1   28.66    5.81
  -1 -13   1   28.65    6.43
  -1 -13   0   24.26    2.92
  -1 -13   0   24.26    2.79
  -1 -13  -1  182.78    8.59
  -1 -13  -1  182.76    8.82
  -1 -13  -2   68.85    6.50
  -1 -13  -2   68.84    6.66
  -1 -13  -3   61.61    7.02
  -1 -13  -3   61.60    6.99
  -1 -13  -4   35.55    5.84
  -1 -13  -4   35.56    6.04
  -1 -13  -5   53.08    6.79
  -1 -13  -5   53.09    6.95
  -1 -13  -6    1.66    2.39
  -1 -13  -6    1.49    2.16
  -1 -13  -7  306.84   10.76
  -1 -13  -7  306.88   11.78
  -1 -13  -8   10.50    2.99
  -1 -13  -8   10.50    2.82
  -1 -13  -9  478.36   14.99
  -1 -13  -9  478.46   16.21
  -1 -13 -10   34.09    5.87
  -1 -13 -10   48.94    6.50
  -1 -13 -11  103.26    7.94
  -1 -13 -11  103.28    8.43
  -1 -13 -12    0.12    2.49
  -1 -13 -12    0.11    2.62
  -1 -13 -13   26.12    5.90
  -1 -13 -13   26.12    6.72
  -1 -13 -14   45.09    6.56
  -1 -13 -14   63.12    7.15
  -1 -13 -15  490.16   15.75
  -1 -13 -15  490.29   17.52
  -1 -13 -16    4.26    2.95
  -1 -13 -16    5.17    3.41
  -1 -13 -17  235.33   12.01
  -1 -13 -17  241.34   13.71
  -1 -13 -18   30.50    6.53
  -1 -13 -18   30.50    7.87
  -1 -13 -19   34.49    6.95
  -1 -13 -19   43.01    8.14
  -1 -13 -20   34.35    7.48
  -1 -13 -21   97.97   10.66
  -1 -13 -22   30.59    7.74
  -1 -13 -23  138.24   12.83
  -1 -14  10   49.29   11.35
  -1 -14   9   47.18   10.30
  -1 -14   8   57.85    9.97
  -1 -14   7  310.47   14.60
  -1 -14   6   17.71    4.30
  -1 -14   5   84.41    8.79
  -1 -14   4   57.01    8.33
  -1 -14   3   18.25    3.67
  -1 -14   2  310.91   13.25
  -1 -14   1    2.38    3.05
  -1 -14   0    3.24    2.92
  -1 -14   0    1.91    2.79
  -1 -14  -1   23.37    5.94
  -1 -14  -1   23.36    3.54
  -1 -14  -2  130.71    8.14
  -1 -14  -2  130.69    8.14
  -1 -14  -3   31.64    6.66
  -1 -14  -3   25.09    6.36
  -1 -14  -4  569.52   14.53
  -1 -14  -4  569.52   15.02
  -1 -14  -5   85.95    7.84
  -1 -14  -5   85.95    7.77
  -1 -14  -6  185.30   10.69
  -1 -14  -6  185.31   11.15
  -1 -14  -7   51.81    7.09
  -1 -14  -7   51.81    7.32
  -1 -14  -8   91.81    7.81
  -1 -14  -8   91.82    8.23
  -1 -14  -9   72.99    7.45
  -1 -14  -9   73.00    8.30
  -1 -14 -10  112.02    8.82
  -1 -14 -10  112.03    9.32
  -1 -14 -11    1.07    2.56
  -1 -14 -12   62.60    7.32
  -1 -14 -12   62.60    8.10
  -1 -14 -14   67.29    7.97
  -1 -14 -14   67.30    8.53
  -1 -14 -15   26.38    6.69
  -1 -14 -15   26.38    7.61
  -1 -14 -16  124.32   10.20
  -1 -14 -16  124.35   11.35
  -1 -14 -17    2.41    3.05
  -1 -14 -17    2.39    3.22
  -1 -14 -18  173.12   11.88
  -1 -14 -18  173.17   13.25
  -1 -14 -19   12.41    4.66
  -1 -14 -20  403.21   14.73
  -1 -14 -21    2.90    3.44
  -1 -14 -22   22.47    4.59
  -1 -14 -23    5.51    3.81
  -1 -14 -24   19.86    5.15
  -1 -15   7   31.07   10.04
  -1 -15   6    2.39    3.64
  -1 -15   5    1.07    3.44
  -1 -15   4  199.80   12.33
  -1 -15   3    1.05    3.51
  -1 -15   2  171.30   10.66
  -1 -15   1   83.48    8.53
  -1 -15   0   13.81    3.35
  -1 -15  -1   79.94    7.74
  -1 -15  -1   79.93    7.74
  -1 -15  -2  115.67    8.92
  -1 -15  -2  115.66    8.86
  -1 -15  -3   18.05    7.22
  -1 -15  -3   17.25    3.97
  -1 -15  -4  284.16   12.10
  -1 -15  -4  284.15   12.24
  -1 -15  -5   49.19    6.79
  -1 -15  -5   30.76    7.02
  -1 -15  -6  273.65   12.01
  -1 -15  -6  273.66   12.24
  -1 -15  -7  138.10   10.04
  -1 -15  -7  138.11   10.66
  -1 -15  -8    5.66    2.89
  -1 -15  -8    5.66    2.85
  -1 -15  -9  150.41   10.46
  -1 -15  -9  150.42   11.06
  -1 -15 -10    9.21    3.41
  -1 -15 -10    9.21    3.22
  -1 -15 -11    0.32    2.76
  -1 -15 -11    0.32    2.76
  -1 -15 -12  130.92    9.48
  -1 -15 -12  130.94   10.33
  -1 -15 -13  109.44    9.48
  -1 -15 -13  109.47   10.50
  -1 -15 -14    2.37    2.99
  -1 -15 -14    2.17    3.12
  -1 -15 -15  298.98   13.81
  -1 -15 -15  443.61   15.35
  -1 -15 -16   19.04    4.40
  -1 -15 -16   19.05    8.20
  -1 -15 -17  115.71   10.66
  -1 -15 -17  115.75   11.97
  -1 -15 -18   67.28    8.79
  -1 -15 -19   12.14    3.84
  -1 -15 -20    1.45    3.41
  -1 -15 -21   51.82    9.58
  -1 -15 -22    0.17    3.54
  -1 -15 -23   71.37   11.06
  -1 -16   5   42.74    5.15
  -1 -16   4    4.66    3.67
  -1 -16   3    1.19    3.28
  -1 -16   2   25.23    7.91
  -1 -16   1   24.86    7.58
  -1 -16   0    3.27    2.95
  -1 -16  -1  158.09   10.20
  -1 -16  -2    1.81    3.28
  -1 -16  -2    1.61    2.72
  -1 -16  -3    0.80    3.02
  -1 -16  -4   42.36    7.48
  -1 -16  -4   42.36    7.38
  -1 -16  -5   14.42    3.51
  -1 -16  -5   14.42    3.28
  -1 -16  -6   14.71    3.54
  -1 -16  -6   14.71    3.12
  -1 -16  -7  182.52   10.96
  -1 -16  -7  182.53   10.92
  -1 -16  -8   10.64    3.61
  -1 -16  -8    8.78    3.08
  -1 -16  -9   35.75    7.58
  -1 -16  -9   35.75    7.58
  -1 -16 -10   56.76    7.94
  -1 -16 -10   56.76    8.04
  -1 -16 -11    1.19    3.18
  -1 -16 -11    1.19    3.05
  -1 -16 -12  134.53   10.53
  -1 -16 -12  134.55   11.12
  -1 -16 -13  173.22   12.10
  -1 -16 -13  173.26   12.76
  -1 -16 -14   12.35    4.30
  -1 -16 -14   12.35    4.49
  -1 -16 -15  206.90   12.89
  -1 -16 -15  206.95   13.91
  -1 -16 -16   18.78    4.17
  -1 -16 -16   18.78    4.36
  -1 -16 -17  137.49   11.42
  -1 -16 -18   93.77   10.63
  -1 -16 -19    1.91    3.90
  -1 -16 -20   39.97    8.73
  -1 -17   3    9.40    4.53
  -1 -17   2   30.37    8.63
  -1 -17   1    0.94    3.38
  -1 -17   0    7.46    3.44
  -1 -17  -1    0.37    3.18
  -1 -17  -2  108.39    9.42
  -1 -17  -3    3.56    3.71
  -1 -17  -3    3.56    2.99
  -1 -17  -4  128.81   10.83
  -1 -17  -4  128.79   10.24
  -1 -17  -5    0.47    3.25
  -1 -17  -5    0.47    2.89
  -1 -17  -6   53.07    8.63
  -1 -17  -6   53.06    8.20
  -1 -17  -7   43.19    8.50
  -1 -17  -7   43.18    8.63
  -1 -17  -8   45.58    8.17
  -1 -17  -8   36.26    8.14
  -1 -17  -9   21.07    7.48
  -1 -17  -9   21.07    8.14
  -1 -17 -10  137.49   11.42
  -1 -17 -10  137.51   11.97
  -1 -17 -11   38.33    8.36
  -1 -17 -11   38.34    8.53
  -1 -17 -12  145.03   11.45
  -1 -17 -12  145.05   12.20
  -1 -17 -13    1.41    3.48
  -1 -17 -13    1.40    3.31
  -1 -17 -14   10.15    3.97
  -1 -17 -14   10.15    3.84
  -1 -17 -15    5.68    3.97
  -1 -17 -15    5.68    4.13
  -1 -17 -16   49.21    9.12
  -1 -17 -17    1.74    3.97
  -1 -17 -18  104.91   12.70
  -1 -18   0   14.97    4.30
  -1 -18  -1   66.95    9.45
  -1 -18  -2    2.71    3.35
  -1 -18  -4   14.08    4.13
  -1 -18  -4   14.04    3.44
  -1 -18  -5   86.33   10.10
  -1 -18  -5   86.32    9.51
  -1 -18  -6    2.50    3.90
  -1 -18  -6    2.36    3.35
  -1 -18  -7  133.41   11.48
  -1 -18  -7  133.40   11.19
  -1 -18  -8    0.74    3.51
  -1 -18  -9   71.88    9.87
  -1 -18  -9   71.87    9.61
  -1 -18 -10    5.40    3.94
  -1 -18 -10    5.40    3.71
  -1 -18 -11    2.75    3.64
  -1 -18 -11    2.75    3.51
  -1 -18 -12    4.19    3.71
  -1 -18 -12    3.98    3.54
  -1 -18 -13   87.13   10.83
  -1 -18 -13   87.14   10.99
  -1 -18 -14    0.02    3.67
  -1 -18 -14    0.02    3.44
  -1 -19  -5   15.91    4.79
  -1 -19  -5   15.91    4.07
  -1 -19  -6    1.80    4.00
  -1 -19  -6    1.79    3.41
  -1 -19  -7    4.83    4.26
  -1 -19  -7    3.96    3.84
  -1 -19  -8    2.72    3.77
  -1 -19  -8    2.72    3.41
  -1 -19  -9    1.88    3.97
  -1 -19  -9    1.88    3.28
  -1 -19 -10   63.72   10.43
  -1 -19 -10   63.73    9.97
  -1 -19 -11   10.51    4.13
  -1 -19 -12   10.36    4.17
   2 -18  -7    0.84    4.23
   2 -18  -6   81.00   10.86
   2 -18  -5    5.61    4.66
   2 -18  -4  110.47   13.88
   2 -18  -4  110.45   12.04
   2 -18  -3    0.95    3.41
   2 -17 -12   10.28    4.33
   2 -17 -11   26.00    4.69
   2 -17 -10    1.78    4.07
   2 -17  -9   93.14   11.25
   2 -17  -8    0.94    3.94
   2 -17  -7  145.12   11.84
   2 -17  -6   48.51    8.76
   2 -17  -6   48.51    8.79
   2 -17  -5    2.52    3.84
   2 -17  -5    2.52    3.35
   2 -17  -4    8.21    3.74
   2 -17  -4    8.21    3.38
   2 -17  -3   20.68    8.76
   2 -17  -3   20.67    4.17
   2 -17  -2    0.17    3.25
   2 -17  -1  109.83   10.10
   2 -17   0    0.11    3.25
   2 -16 -16    2.16    3.71
   2 -16 -15   50.09    8.82
   2 -16 -14   48.90    9.12
   2 -16 -13    0.41    3.54
   2 -16 -12  178.42   12.73
   2 -16 -11   42.28    8.59
   2 -16 -10   17.20    4.63
   2 -16  -9   73.90    9.55
   2 -16  -8    0.56    3.44
   2 -16  -7   44.81    8.40
   2 -16  -7   44.81    8.04
   2 -16  -6  173.19   11.81
   2 -16  -6  173.19   11.12
   2 -16  -5   10.16    3.61
   2 -16  -5   10.16    3.12
   2 -16  -4   62.08    8.76
   2 -16  -4   62.07    8.10
   2 -16  -3   18.27    4.56
   2 -16  -3   18.26    3.58
   2 -16  -2   23.35    4.82
   2 -16  -2   23.34    4.13
   2 -16  -1    4.60    3.18
   2 -16   0   45.95    4.49
   2 -16   1    0.95    3.28
   2 -16   2   96.02    9.61
   2 -16   3   34.15    4.92
   2 -15 -19    0.89    3.41
   2 -15 -18   38.49    8.63
   2 -15 -17   58.64    8.59
   2 -15 -16    0.30    3.25
   2 -15 -15   48.23    8.53
   2 -15 -14  113.10   10.76
   2 -15 -13   13.11    4.49
   2 -15 -12  105.94    9.81
   2 -15 -11   66.50    8.79
   2 -15 -10   11.72    4.10
   2 -15  -9   95.73    8.59
   2 -15  -9   95.74    9.71
   2 -15  -8  101.77    9.68
   2 -15  -8  101.78    9.32
   2 -15  -7   48.16    8.36
   2 -15  -7   48.16    8.20
   2 -15  -6  143.43   10.79
   2 -15  -6  143.44   10.40
   2 -15  -5    7.44    3.48
   2 -15  -5    7.43    2.89
   2 -15  -4   93.07    9.74
   2 -15  -4   93.06    9.42
   2 -15  -3   81.69    8.99
   2 -15  -3   81.68    8.43
   2 -15  -2    0.61    3.44
   2 -15  -2    0.61    3.12
   2 -15  -1   89.85    9.15
   2 -15  -1   89.83    8.43
   2 -15   0    8.03    3.41
   2 -15   1   50.44    8.04
   2 -15   2  110.42    9.97
   2 -15   3   32.92    4.36
   2 -15   4    3.35    3.61
   2 -15   5   59.02    9.84
   2 -14 -22    0.18    3.71
   2 -14 -21   14.03    4.46
   2 -14 -20    0.03    3.44
   2 -14 -19   94.51    9.91
   2 -14 -18    0.05    3.02
   2 -14 -17  186.06   12.92
   2 -14 -16    5.54    3.38
   2 -14 -15  176.44   11.19
   2 -14 -14   96.06    9.05
   2 -14 -13    2.11    3.22
   2 -14 -12   73.73    8.63
   2 -14 -11  103.05    9.38
   2 -14 -10   11.51    4.10
   2 -14 -10   11.51    4.23
   2 -14  -9  469.68   13.91
   2 -14  -9  469.73   13.74
   2 -14  -8   13.81    3.25
   2 -14  -8   12.66    2.92
   2 -14  -7   56.49    7.32
   2 -14  -7   56.49    7.05
   2 -14  -6   72.56    8.30
   2 -14  -6   72.56    8.14
   2 -14  -5    4.76    3.35
   2 -14  -5    4.76    2.85
   2 -14  -4   94.48    8.99
   2 -14  -4   94.48    8.50
   2 -14  -3  207.81   12.01
   2 -14  -3  207.80   11.42
   2 -14  -2   14.16    3.58
   2 -14  -2   14.15    3.12
   2 -14  -1  114.47    9.15
   2 -14  -1  114.46    8.69
   2 -14   0   22.62    3.90
   2 -14   0   22.61    3.41
   2 -14   1    1.10    2.69
   2 -14   2   78.64    8.56
   2 -14   3   66.46    9.09
   2 -14   4    3.68    3.54
   2 -14   5   81.48    9.68
   2 -14   6    2.75    3.87
   2 -14   7   49.12   10.76
   2 -14   8  116.13   12.76
   2 -13 -23    3.29    3.44
   2 -13 -22   55.05    9.12
   2 -13 -21    0.05    3.31
   2 -13 -20  105.38   11.25
   2 -13 -19    7.28    3.41
   2 -13 -18    0.56    2.99
   2 -13 -17    7.76    3.25
   2 -13 -16  168.99   10.60
   2 -13 -15   22.63    6.86
   2 -13 -14  471.18   16.01
   2 -13 -13    9.11    3.48
   2 -13 -12  135.40   10.33
   2 -13 -11   78.63    7.81
   2 -13 -11   78.64    8.14
   2 -13 -10    5.50    3.12
   2 -13 -10    5.50    3.08
   2 -13  -9    0.03    2.69
   2 -13  -9    0.03    2.53
   2 -13  -8  224.59   10.86
   2 -13  -8  224.64   11.12
   2 -13  -7   18.36    3.58
   2 -13  -7   18.36    3.18
   2 -13  -6  630.59   15.29
   2 -13  -6  630.64   15.19
   2 -13  -5   18.21    3.28
   2 -13  -5   18.21    2.92
   2 -13  -4  173.70    9.58
   2 -13  -4  173.69    9.02
   2 -13  -3  181.79    9.78
   2 -13  -3  181.79    9.55
   2 -13  -2    4.06    3.02
   2 -13  -2    3.98    2.59
   2 -13  -1  184.97    9.81
   2 -13  -1  184.96    9.64
   2 -13   0  298.96   12.20
   2 -13   0  298.92   12.10
   2 -13   1    7.16    3.44
   2 -13   1    5.43    3.25
   2 -13   2  260.34   11.32
   2 -13   3    3.58    3.41
   2 -13   4   12.67    3.51
   2 -13   5    6.80    3.48
   2 -13   6   61.11    9.28
   2 -13   7   30.59    9.38
   2 -13   8   57.69   11.12
   2 -13   9   14.52    4.46
   2 -12 -22   17.91    7.38
   2 -12 -21   11.57    3.74
   2 -12 -20    3.81    3.31
   2 -12 -19  139.32   11.35
   2 -12 -18    0.98    3.12
   2 -12 -17  295.24   14.14
   2 -12 -16  146.20    9.78
   2 -12 -15  246.12   12.37
   2 -12 -14    6.11    3.51
   2 -12 -13    9.38    2.69
   2 -12 -12   29.06    3.31
   2 -12 -12   29.07    5.84
   2 -12 -11  219.23   10.30
   2 -12 -11  219.28   10.60
   2 -12 -10    7.51    2.99
   2 -12 -10    7.52    2.92
   2 -12  -9  201.86   10.86
   2 -12  -9  201.92   11.15
   2 -12  -8    3.75    2.85
   2 -12  -8    3.75    2.69
   2 -12  -7   41.99    5.61
   2 -12  -7   41.99    5.71
   2 -12  -6   64.73    6.13
   2 -12  -6   64.73    6.30
   2 -12  -5  270.14   10.99
   2 -12  -5  270.17   10.99
   2 -12  -4    1.92    2.85
   2 -12  -4    1.92    2.59
   2 -12  -3  636.77   13.65
   2 -12  -3  636.79   13.68
   2 -12  -2   13.76    3.41
   2 -12  -2   13.76    3.02
   2 -12  -1  307.05   11.02
   2 -12  -1  307.03   10.89
   2 -12   0   78.90    7.64
   2 -12   0   78.90    7.84
   2 -12   1    7.97    3.08
   2 -12   1    7.86    2.79
   2 -12   2    5.66    2.89
   2 -12   2    5.66    2.92
   2 -12   3  216.39   10.66
   2 -12   4   18.66    3.44
   2 -12   5  433.24   15.09
   2 -12   6   67.32    9.42
   2 -12   7  139.32   10.63
   2 -12   8   61.30    9.71
   2 -12   9    1.82    4.07
   2 -12  10    7.82    5.15
   2 -12  11  185.39   15.39
   2 -11 -22  126.23   11.91
   2 -11 -21   91.74    9.97
   2 -11 -20   70.45    8.43
   2 -11 -19  148.98   10.92
   2 -11 -18   46.22    6.82
   2 -11 -17  233.50   12.14
   2 -11 -16  158.73   10.10
   2 -11 -15   11.78    3.31
   2 -11 -14  152.76    8.86
   2 -11 -13    9.34    3.38
   2 -11 -13    9.35    5.87
   2 -11 -12  114.95    9.22
   2 -11 -12  115.00    9.48
   2 -11 -11  149.77    8.82
   2 -11 -11  149.82    8.99
   2 -11 -10   61.79    6.59
   2 -11 -10   61.81    6.66
   2 -11  -9   73.52    6.76
   2 -11  -9   73.53    6.86
   2 -11  -8  191.63    8.20
   2 -11  -8  191.66    8.40
   2 -11  -7   23.79    2.79
   2 -11  -7   23.79    2.66
   2 -11  -6  359.68   11.51
   2 -11  -6  359.75   11.88
   2 -11  -5    1.84    2.43
   2 -11  -5    1.84    2.07
   2 -11  -4   45.46    5.71
   2 -11  -4   45.47    5.54
   2 -11  -3   44.29    5.64
   2 -11  -3   44.29    5.35
   2 -11  -2   10.30    2.56
   2 -11  -2    8.55    2.20
   2 -11  -1   24.07    5.18
   2 -11  -1   24.06    2.79
   2 -11   0  647.77   13.55
   2 -11   0  647.74   13.71
   2 -11   1    2.02    2.33
   2 -11   1    2.00    2.26
   2 -11   2    8.91    2.95
   2 -11   2    8.90    2.92
   2 -11   3  112.39    6.63
   2 -11   3  112.38    7.68
   2 -11   4    0.41    2.62
   2 -11   5   13.59    3.18
   2 -11   6  136.29    9.87
   2 -11   7   26.14    4.59
   2 -11   8  184.04   12.60
   2 -11   9   52.64    9.91
   2 -11  10  126.82   11.42
   2 -11  11    0.22    4.46
   2 -11  12    8.06    5.08
   2 -11  13    5.22    5.02
   2 -10 -21    2.59    3.08
   2 -10 -20  207.51   12.01
   2 -10 -19   10.36    3.41
   2 -10 -18    6.05    2.82
   2 -10 -17   78.45    7.51
   2 -10 -16   90.30    8.86
   2 -10 -15    7.32    3.02
   2 -10 -14  208.17   10.46
   2 -10 -14  243.89   11.25
   2 -10 -13   60.03    5.81
   2 -10 -13   60.04    6.10
   2 -10 -12    1.49    2.26
   2 -10 -12    1.49    2.30
   2 -10 -11  566.51   13.68
   2 -10 -11  566.66   14.04
   2 -10 -10  132.03    8.82
   2 -10 -10  132.08    9.09
   2 -10  -9  149.14    7.68
   2 -10  -9  149.18    8.07
   2 -10  -8  895.24   16.17
   2 -10  -8  895.43   16.37
   2 -10  -7    6.21    2.20
   2 -10  -7    6.21    2.00
   2 -10  -6  522.63   12.66
   2 -10  -6  522.72   12.89
   2 -10  -5  593.61   12.63
   2 -10  -5  593.68   12.76
   2 -10  -4   91.30    6.13
   2 -10  -4   91.29    5.97
   2 -10  -3  210.09    8.40
   2 -10  -3  210.11    8.50
   2 -10  -2  126.39    6.76
   2 -10  -2  126.39    6.86
   2 -10  -1   72.61    5.84
   2 -10  -1   72.61    5.81
   2 -10   0    2.28    2.23
   2 -10   0    2.28    2.10
   2 -10   1  151.99    7.22
   2 -10   1  151.98    7.58
   2 -10   2   19.59    5.15
   2 -10   2   19.59    5.77
   2 -10   3  286.38    8.69
   2 -10   3  286.36    9.68
   2 -10   4   84.02    6.20
   2 -10   4   84.02    7.81
   2 -10   5  249.09   11.15
   2 -10   6   89.19    8.69
   2 -10   7  130.71   10.10
   2 -10   8   81.27    9.97
   2 -10   9   44.28    9.05
   2 -10  10   18.50    4.46
   2 -10  11  136.64   12.37
   2 -10  12    6.70    4.40
   2 -10  13   46.69   11.42
   2 -10  14   61.18   11.68
   2  -9 -20    2.48    2.62
   2  -9 -19  470.94   12.79
   2  -9 -18   32.51    3.64
   2  -9 -17  118.87    8.10
   2  -9 -16   57.99    6.69
   2  -9 -15   43.53    5.25
   2  -9 -15   57.00    5.74
   2  -9 -14  163.23    9.61
   2  -9 -14  163.30   10.04
   2  -9 -13  513.90   12.79
   2  -9 -13  514.05   13.25
   2  -9 -12   68.56    5.35
   2  -9 -12   68.58    5.77
   2  -9 -11  534.93   13.29
   2  -9 -11  535.10   13.65
   2  -9 -10    3.29    2.39
   2  -9 -10    3.30    4.49
   2  -9  -9  578.46   12.43
   2  -9  -9  578.59   12.53
   2  -9  -8   83.61    6.13
   2  -9  -8   83.63    6.27
   2  -9  -7   27.04    4.53
   2  -9  -7   43.29    4.59
   2  -9  -6   98.80    5.02
   2  -9  -6   98.81    5.12
   2  -9  -5  463.83   10.56
   2  -9  -5  463.90   10.76
   2  -9  -4    3.01    2.10
   2  -9  -4    1.72    1.90
   2  -9  -3  411.59   10.40
   2  -9  -3  411.63   10.66
   2  -9  -2  161.09    7.22
   2  -9  -2  161.10    7.35
   2  -9  -1    2.24    1.90
   2  -9   0  225.49    8.23
   2  -9   0  225.47    8.33
   2  -9   1  155.98    7.32
   2  -9   1  155.96    7.51
   2  -9   2  237.57    7.97
   2  -9   2  237.55    8.76
   2  -9   3  898.21   13.61
   2  -9   3  898.14   14.99
   2  -9   4   62.06    4.82
   2  -9   4   49.98    6.23
   2  -9   5  239.72    8.30
   2  -9   5  239.69   10.07
   2  -9   6  121.40    8.89
   2  -9   7   23.02    3.41
   2  -9   8  329.55   12.83
   2  -9   9   43.19    8.43
   2  -9  10   12.83    4.10
   2  -9  11   58.80    9.38
   2  -9  12   49.99   10.10
   2  -9  13   22.49    4.82
   2  -9  14  169.60   13.94
   2  -9  15   50.20   11.61
   2  -9  16   51.50   11.88
   2  -8 -25    7.81    4.36
   2  -8 -24  114.46   12.14
   2  -8 -23    1.87    3.41
   2  -8 -22   92.22   10.73
   2  -8 -21   42.16    7.61
   2  -8 -20   20.06    6.30
   2  -8 -20   20.66    7.05
   2  -8 -19    3.21    2.72
   2  -8 -19    5.13    3.12
   2  -8 -18  244.71   11.06
   2  -8 -18  274.45   11.71
   2  -8 -17    4.14    2.23
   2  -8 -17    5.30    2.66
   2  -8 -16  505.53   12.04
   2  -8 -16  505.65   13.74
   2  -8 -16  505.59   12.30
   2  -8 -15    3.72    2.56
   2  -8 -15    3.72    2.66
   2  -8 -14  820.34   15.91
   2  -8 -14  820.58   16.66
   2  -8 -14  820.50   15.62
   2  -8 -13    1.16    1.87
   2  -8 -13    1.20    2.00
   2  -8 -13    1.20    2.03
   2  -8 -12   41.85    4.69
   2  -8 -12   55.52    4.99
   2  -8 -11    5.13    2.10
   2  -8 -11    5.13    2.07
  -2   8  10  503.78    8.79
   2  -8 -10  420.51    9.64
   2  -8 -10  503.76    9.78
  -2   8   9   37.62    3.87
   2  -8  -9   26.53    4.20
   2  -8  -9   26.53    4.33
  -2   8   8 1053.88   14.07
   2  -8  -8 1053.46   17.58
   2  -8  -8 1053.76   17.48
  -2   8   7  233.44    5.25
   2  -8  -7  233.39    6.99
   2  -8  -7  233.43    6.99
  -2   8   6  437.87    6.59
   2  -8  -6  400.14    9.58
   2  -8  -6  437.83    9.55
   2  -8  -5  121.88    6.13
   2  -8  -5  121.90    6.13
   2  -8  -4    3.18    1.74
   2  -8  -4    3.17    1.57
   2  -8  -3  897.99   14.14
   2  -8  -3  898.11   14.50
   2  -8  -2  702.60   12.01
   2  -8  -2  702.64   12.07
  -2   8   1  107.04    3.08
   2  -8  -1  107.03    4.69
   2  -8  -1  107.03    4.89
  -2   8   0  661.67    7.35
   2  -8   0  661.63   10.56
   2  -8   0  661.61   10.69
  -2   8  -1   56.77    3.41
   2  -8   1   56.76    4.53
   2  -8   1   56.76    4.79
  -2   8  -2  307.01    6.79
   2  -8   2  306.99    8.10
   2  -8   2  306.97    8.89
  -2   8  -3   66.94    4.86
   2  -8   3   66.93    5.38
   2  -8   3   66.92    6.40
   2  -8   4   18.04    2.49
   2  -8   5    1.24    3.58
   2  -8   5    1.23    2.43
  -2   8  -6  254.93    8.92
   2  -8   6  254.89   10.53
  -2   8  -7    0.68    2.03
   2  -8   7    0.73    2.66
  -2   8  -8  113.53    6.76
   2  -8   8  113.52    8.40
  -2   8  -9   55.00    6.63
   2  -8   9   55.00    8.33
  -2   8 -10    2.13    2.82
   2  -8  10    2.23    3.31
  -2   8 -11  179.55    8.56
   2  -8  11  179.54   10.17
  -2   8 -12  247.13   11.35
   2  -8  12  247.14   13.48
  -2   8 -13   75.68    8.96
   2  -8  13   75.68   10.63
  -2   8 -14  214.68   12.73
   2  -8  14  214.66   14.40
  -2   8 -15   28.58    8.40
   2  -8  15   39.47   10.46
  -2   8 -16  115.90   11.35
   2  -8  16  115.89   13.12
  -2   8 -17   52.07    9.74
   2  -8  17   52.07   11.68
  -2   8 -18    0.20    4.36
   2  -7 -26    0.34    4.33
   2  -7 -25   95.66   12.50
   2  -7 -24    4.90    4.23
   2  -7 -23    9.96    4.00
   2  -7 -22   43.90    8.17
   2  -7 -21   79.94    9.05
   2  -7 -20    7.49    3.67
   2  -7 -19  498.29   12.17
   2  -7 -19  498.34   13.91
   2  -7 -18   59.71    6.72
   2  -7 -18   59.73    7.71
   2  -7 -17   78.72    7.25
   2  -7 -17   78.75    9.05
   2  -7 -17   78.73    8.14
   2  -7 -16   82.61    6.30
   2  -7 -16   82.63    6.92
   2  -7 -16   82.63    6.86
   2  -7 -15   34.78    4.95
   2  -7 -15   46.67    5.28
   2  -7 -15   46.67    5.28
   2  -7 -14    1.77    1.97
   2  -7 -14    1.83    1.97
   2  -7 -14    1.77    1.97
   2  -7 -13  582.18   10.66
   2  -7 -13  582.31   11.38
   2  -7 -13  582.25   10.69
   2  -7 -12    4.56    1.74
   2  -7 -12    4.61    1.67
   2  -7 -12    4.56    1.71
   2  -7 -11  886.77   15.35
   2  -7 -11  887.06   15.75
   2  -7 -11  886.97   14.56
   2  -7 -10  146.61    6.72
   2  -7 -10  146.65    6.86
  -2   7   9    6.54    1.67
   2  -7  -9    6.05    1.64
   2  -7  -9    6.54    1.64
  -2   7   8    2.82    1.64
   2  -7  -8    2.82    1.84
   2  -7  -8    2.82    1.64
  -2   7   7  562.10    9.19
   2  -7  -7  561.92   11.09
   2  -7  -7  562.07   11.15
  -2   7   6  171.32    4.26
   2  -7  -6  171.30    5.58
   2  -7  -6  171.32    5.41
  -2   7   5 2200.33   14.01
   2  -7  -5 2199.75   19.68
   2  -7  -5 2200.20   19.98
   2  -7  -4  116.82    4.43
   2  -7  -4  116.82    4.49
   2  -7  -3  739.34   12.96
   2  -7  -3  739.46   13.06
   2  -7  -2    1.71    1.41
   2  -7  -2    1.70    1.31
  -2   7   1  143.16    3.94
   2  -7  -1  143.13    5.71
   2  -7  -1  143.14    5.74
   2  -7   0    0.06    1.57
   2  -7   0    0.06    1.51
  -2   7  -1  437.43    6.40
   2  -7   1  415.62    8.04
   2  -7   1  415.60    8.36
  -2   7  -2    0.69    1.18
   2  -7   2    0.69    1.38
   2  -7   2    0.68    1.48
  -2   7  -3  433.11    8.50
   2  -7   3  433.08    9.02
   2  -7   3  433.06   10.27
  -2   7  -4  119.47    4.36
   2  -7   4  119.47    4.53
   2  -7   4  119.46    5.64
  -2   7  -5  227.12    6.00
   2  -7   5  227.12    5.64
   2  -7   5  227.11    7.22
  -2   7  -6  114.40    6.27
   2  -7   6  114.40    5.45
   2  -7   6  114.38    7.58
  -2   7  -7   59.13    4.95
   2  -7   7   59.13    6.53
  -2   7  -8  528.54   11.25
   2  -7   8  528.49   12.43
  -2   7  -9  396.44   10.86
   2  -7   9  396.43   12.79
  -2   7 -10  111.68    7.38
   2  -7  10  111.67    8.96
  -2   7 -11  601.28   12.66
   2  -7  11  601.25   14.07
  -2   7 -12    0.37    3.02
   2  -7  12    0.30    3.28
  -2   7 -13   32.08    7.32
   2  -7  13   32.07    4.63
  -2   7 -14   27.23    4.56
   2  -7  14   27.23    4.66
  -2   7 -15   63.89    8.96
   2  -7  15   63.89   10.76
  -2   7 -16    8.72    4.43
   2  -7  16    8.72    4.82
  -2   7 -17  188.54   14.96
   2  -7  17  206.37   16.96
  -2   7 -18    0.71    4.30
   2  -7  18    0.72    4.56
  -2   7 -19   21.63    5.45
  -2   7 -20   13.27    5.25
   2  -6 -26   17.74    5.35
   2  -6 -25   18.32    8.96
   2  -6 -24   44.94    9.05
   2  -6 -23    3.25    4.04
   2  -6 -22  103.03   11.19
   2  -6 -21  350.78   14.14
   2  -6 -20    5.98    3.35
   2  -6 -19  148.24   10.56
   2  -6 -18  107.54    6.07
   2  -6 -18  107.54    7.25
   2  -6 -17   95.46    5.84
   2  -6 -17   95.48    6.72
   2  -6 -17   95.47    6.89
   2  -6 -16  351.84   11.38
   2  -6 -16  351.96   12.79
   2  -6 -16  351.90   12.92
   2  -6 -15   45.25    4.95
   2  -6 -15   45.26    5.54
   2  -6 -15   45.25    5.54
   2  -6 -14  278.64    8.73
   2  -6 -14  367.81    9.42
   2  -6 -14  278.68    9.45
   2  -6 -13  107.40    6.69
   2  -6 -13  107.43    7.02
   2  -6 -13  107.42    7.02
   2  -6 -12    0.18    1.77
   2  -6 -12    0.77    1.80
   2  -6 -12    0.18    1.77
   2  -6 -11  142.94    6.33
   2  -6 -11  142.99    6.53
   2  -6 -11  142.97    6.23
   2  -6 -10  565.31    9.38
   2  -6 -10  565.42    9.48
   2  -6 -10  565.38    8.99
   2  -6  -9   15.91    3.35
   2  -6  -9   15.92    3.48
   2  -6  -9   15.91    3.22
  -2   6   8  870.03   11.22
   2  -6  -8  869.81   11.81
   2  -6  -8  870.03   11.84
  -2   6   7  475.54    8.14
   2  -6  -7  475.41    9.02
   2  -6  -7  475.53    8.96
  -2   6   6  213.43    5.64
   2  -6  -6  213.36    6.63
   2  -6  -6  213.42    6.56
  -2   6   5  143.06    4.43
   2  -6  -5  143.02    5.58
   2  -6  -5  143.06    5.48
  -2   6   4  658.11    7.15
   2  -6  -4  657.97    9.61
   2  -6  -4  658.08    9.58
  -2   6   3    7.25    1.84
   2  -6  -3    5.52    1.41
   2  -6  -3    7.25    1.38
  -2   6   2  437.81    5.84
   2  -6  -2  437.73    8.30
   2  -6  -2  437.77    8.27
  -2   6   1  110.74    4.13
   2  -6  -1  110.71    5.64
   2  -6  -1  110.72    5.64
  -2   6   0  648.41    7.64
   2  -6   0  648.33    9.74
   2  -6   0  648.33    9.87
   2  -6   1   52.78    3.18
   2  -6   1   52.78    3.35
   2  -6   2   14.66    3.41
   2  -6   2   14.46    3.87
  -2   6  -3   61.78    3.61
   2  -6   3   61.77    3.71
   2  -6   3   61.77    4.59
  -2   6  -4  615.21    8.99
   2  -6   4  615.18    8.56
   2  -6   4  615.14   10.27
  -2   6  -5   84.86    5.02
   2  -6   5   84.85    4.43
   2  -6   5   84.85    5.77
  -2   6  -6 2460.26   21.72
   2  -6   6 2460.19   17.88
   2  -6   6 2460.02   23.82
   2  -6   7   13.47    1.54
   2  -6   7   13.81    2.56
  -2   6  -8  239.68    8.04
   2  -6   8  239.66    9.19
  -2   6  -9    4.59    2.49
   2  -6   9    4.59    2.79
  -2   6 -10   62.61    6.30
   2  -6  10   62.61    7.35
   2  -6  11    4.45    3.12
  -2   6 -12  522.26   12.60
   2  -6  12  522.27   14.37
  -2   6 -13   21.88    3.61
   2  -6  13   21.88    3.77
  -2   6 -14  468.59   15.02
   2  -6  14  468.58   16.53
  -2   6 -15   18.69    4.00
   2  -6  15   18.69    4.07
  -2   6 -16  120.29   10.30
   2  -6  16  120.29   11.42
  -2   6 -17   48.59    9.35
   2  -6  17   48.59   11.06
  -2   6 -18   14.49    4.43
   2  -6  18   14.49    4.99
  -2   6 -19   13.29    4.79
   2  -6  19   13.29    4.99
  -2   6 -20   53.64   10.53
   2  -5 -26   23.90   10.96
   2  -5 -25    2.95    4.46
   2  -5 -24   78.94   10.83
   2  -5 -23    6.93    4.56
   2  -5 -22   74.83   10.04
   2  -5 -21   61.14    8.27
   2  -5 -20   55.47    8.00
   2  -5 -19   27.39    6.82
   2  -5 -18  526.77   13.09
   2  -5 -18  526.74   14.01
   2  -5 -17   54.09    6.07
   2  -5 -17   54.11    7.25
   2  -5 -17   54.10    7.58
   2  -5 -16  427.85   10.76
   2  -5 -16  427.94   12.17
   2  -5 -16  427.89   12.76
   2  -5 -15   68.68    5.31
   2  -5 -15   68.70    5.84
   2  -5 -15   68.69    6.17
   2  -5 -14  322.97    9.22
   2  -5 -14  507.20   10.33
   2  -5 -14  507.15   10.56
   2  -5 -13  174.34    7.22
   2  -5 -13  174.39    7.91
   2  -5 -13  174.36    8.07
   2  -5 -12   18.31    3.38
   2  -5 -12   18.31    3.67
   2  -5 -12   18.31    3.81
   2  -5 -11   79.01    4.33
   2  -5 -11   79.03    4.95
   2  -5 -11   79.02    4.82
   2  -5 -10  574.60    8.92
   2  -5 -10  574.71    9.12
   2  -5 -10  574.65    9.02
   2  -5  -9  109.30    4.20
   2  -5  -9  109.33    4.20
   2  -5  -9  109.31    4.00
   2  -5  -8  927.99   13.12
   2  -5  -8  928.28   12.99
   2  -5  -8  928.16   12.43
   2  -5  -7  821.73   10.56
   2  -5  -7  821.91   10.24
  -2   5   6   75.59    3.15
   2  -5  -6   73.20    3.28
   2  -5  -6   75.59    3.18
  -2   5   5 2812.05   16.93
   2  -5  -5 2811.27   19.49
   2  -5  -5 2811.94   18.96
  -2   5   4    3.37    2.03
   2  -5  -4    3.36    1.34
   2  -5  -4    2.87    1.15
  -2   5   3  511.44    5.68
   2  -5  -3  376.70    7.25
   2  -5  -3  511.41    7.12
  -2   5   2    8.10    1.90
   2  -5  -2    8.09    2.53
   2  -5  -2    8.10    2.46
  -2   5   1  102.51    3.90
   2  -5  -1  102.47    5.12
   2  -5  -1  102.48    4.92
  -2   5   0   20.31    2.20
   2  -5   0   20.31    2.99
   2  -5   0   20.31    2.79
  -2   5  -1  400.53    6.66
   2  -5   1  400.47    7.51
   2  -5   1  400.46    7.81
  -2   5  -2   26.25    2.43
   2  -5   2   26.25    2.76
   2  -5   2   26.25    3.15
  -2   5  -3  389.75    6.69
   2  -5   3  389.71    6.43
   2  -5   3  389.70    7.51
  -2   5  -4  345.50    6.82
   2  -5   4  345.48    6.13
   2  -5   4  345.46    7.61
  -2   5  -5  300.61    7.94
   2  -5   5  300.59    6.56
   2  -5   5  300.57    8.66
  -2   5  -7   61.22    5.35
   2  -5   7   61.22    3.94
   2  -5   7   61.22    6.72
  -2   5  -8   74.89    5.71
   2  -5   8   74.88    3.67
  -2   5  -9  354.52    9.74
   2  -5   9  354.50   10.66
  -2   5 -10  238.61    9.58
   2  -5  10  238.61   10.89
  -2   5 -11  573.50   11.74
   2  -5  11  573.48   12.70
  -2   5 -12  121.40    8.23
   2  -5  12  121.41    9.51
  -2   5 -13    4.26    3.31
   2  -5  13    4.26    3.38
  -2   5 -14   36.37    7.35
   2  -5  14   36.37    8.59
  -2   5 -15  375.61   13.74
   2  -5  15  375.63   15.22
  -2   5 -16    0.98    3.51
   2  -5  16    0.98    3.41
  -2   5 -17  524.37   14.73
   2  -5  17  524.37   16.04
  -2   5 -18   13.24    4.76
   2  -5  18   13.24    4.79
  -2   5 -19  112.71   11.42
   2  -5  19  112.71   12.83
  -2   5 -20    0.90    4.33
   2  -5  20    2.07    4.49
  -2   5 -21    4.40    4.79
   2  -4 -25    9.48    4.69
   2  -4 -24    0.27    4.04
   2  -4 -23   75.10    9.55
   2  -4 -22   47.81    8.36
   2  -4 -21  350.08   15.94
   2  -4 -20    0.52    2.99
   2  -4 -19  591.39   17.22
   2  -4 -18    2.05    2.62
   2  -4 -18    2.05    2.66
   2  -4 -17    0.24    2.26
   2  -4 -17    0.24    2.62
   2  -4 -16   20.98    3.94
   2  -4 -16   20.99    5.12
   2  -4 -16   20.98    5.35
   2  -4 -15   56.41    4.30
   2  -4 -15   56.42    5.12
   2  -4 -15   56.41    5.51
   2  -4 -14    2.14    1.90
   2  -4 -14    2.14    2.03
   2  -4 -14    2.14    2.39
   2  -4 -13  272.60    8.53
   2  -4 -13  284.55    9.55
   2  -4 -13  284.52   10.20
   2  -4 -12    0.51    1.51
   2  -4 -12    0.51    1.57
   2  -4 -12    0.51    1.77
   2  -4 -11    4.13    1.51
   2  -4 -11    4.13    1.48
   2  -4 -11    4.13    1.71
   2  -4 -10  420.44    8.17
   2  -4 -10  420.55    8.59
   2  -4 -10  420.49    8.99
   2  -4  -9    5.32    3.05
   2  -4  -9   13.44    3.22
   2  -4  -9    5.32    3.15
   2  -4  -8  120.27    4.40
   2  -4  -8  120.29    4.26
   2  -4  -8  120.28    4.49
   2  -4  -7  701.21    9.91
   2  -4  -7  701.41    9.64
   2  -4  -7  701.35   10.04
   2  -4  -6    5.83    1.38
   2  -4  -6    5.83    2.20
  -2   4   5  962.27   10.43
   2  -4  -5  962.01   11.09
   2  -4  -5  962.27   10.40
  -2   4   4  336.84    6.86
   2  -4  -4  336.72    7.68
   2  -4  -4  336.84    7.28
  -2   4   3  717.85    6.56
   2  -4  -3  717.73    7.77
   2  -4  -3  717.83    7.35
  -2   4   2 2007.28   12.33
   2  -4  -2 2006.78   14.89
   2  -4  -2 2007.08   14.30
  -2   4   1  404.80    4.89
   2  -4  -1  212.68    5.87
   2  -4  -1  212.70    5.64
  -2   4   0  687.01    8.07
   2  -4   0  686.85    9.15
   2  -4   0  686.87    9.02
  -2   4  -1  943.61    8.86
   2  -4   1  943.48    9.48
   2  -4   1  943.47    9.78
  -2   4  -2   33.89    2.66
   2  -4   2   33.88    2.72
   2  -4   2   16.66    3.15
  -2   4  -3  506.26    6.95
   2  -4   3  423.06    6.40
   2  -4   3  423.05    7.54
  -2   4  -4 1385.10   12.86
   2  -4   4 1385.00   10.79
   2  -4   4 1384.95   13.48
  -2   4  -5    9.48    2.76
   2  -4   5    9.48    2.36
   2  -4   5    9.48    3.67
  -2   4  -6  596.02    9.94
   2  -4   6  595.98    7.15
   2  -4   6  595.97   10.60
  -2   4  -7   39.62    3.84
   2  -4   7   39.62    2.76
   2  -4   7   43.98    4.92
  -2   4  -8  911.61   13.09
   2  -4   8  911.58    8.07
   2  -4   8  911.56   13.68
  -2   4  -9  688.70   12.83
   2  -4   9  688.69    7.61
   2  -4   9  688.69   13.91
  -2   4 -10  130.53    7.54
   2  -4  10  130.52    8.63
  -2   4 -11   93.99    5.74
   2  -4  11   93.98    6.40
  -2   4 -12  190.11    8.82
   2  -4  12  190.10    9.78
  -2   4 -13    3.64    3.08
   2  -4  13    3.64    3.12
  -2   4 -14  375.06   12.96
   2  -4  14  375.05   13.61
  -2   4 -15  120.57   10.37
   2  -4  15  120.58   11.58
  -2   4 -16    0.81    3.44
   2  -4  16    0.82    3.61
  -2   4 -17   66.81    8.82
   2  -4  17   66.82   10.01
  -2   4 -18   52.36    9.25
   2  -4  18   52.37   10.79
  -2   4 -19   13.38    4.36
   2  -4  19   13.38    4.23
  -2   4 -20  129.90   12.43
   2  -4  20  129.90   13.55
  -2   4 -21    9.53    4.79
   2  -4  21    9.53    4.56
  -2   4 -22   12.28    6.00
   2  -3 -25    5.50    4.63
   2  -3 -24  392.74   15.91
   2  -3 -23   84.29   10.27
   2  -3 -22   55.96    9.05
  -2   3  21   36.76    7.48
   2  -3 -21   36.76    7.94
  -2   3  20   30.33    7.02
   2  -3 -20   30.32    7.48
  -2   3  19   57.78    7.15
   2  -3 -19   57.78    7.54
  -2   3  18  502.66   14.70
   2  -3 -18  502.60   15.68
   2  -3 -17    3.80    2.33
   2  -3 -16  173.53    9.74
   2  -3 -15    3.68    1.64
   2  -3 -15    3.68    2.13
   2  -3 -15    3.01    2.33
   2  -3 -14  132.36    6.53
   2  -3 -14  132.39    7.94
   2  -3 -14  132.38    8.59
   2  -3 -13  197.56    6.43
   2  -3 -13  197.59    7.61
   2  -3 -13  197.57    8.14
   2  -3 -12  973.27   12.86
   2  -3 -12  973.44   14.53
   2  -3 -12  973.35   15.94
   2  -3 -11   11.22    2.95
   2  -3 -11   11.22    3.48
   2  -3 -11   11.22    3.81
   2  -3 -10 1006.42   11.55
   2  -3 -10 1006.63   12.63
   2  -3 -10 1006.52   13.74
   2  -3  -9    6.40    2.66
   2  -3  -9    6.40    2.53
   2  -3  -9    6.40    2.85
   2  -3  -8 2006.71   14.66
   2  -3  -8 2007.18   15.12
   2  -3  -8 2006.95   16.47
   2  -3  -7  314.05    6.50
   2  -3  -7  496.31    6.43
   2  -3  -7  496.26    6.95
   2  -3  -6   33.89    2.85
   2  -3  -6   33.90    2.53
   2  -3  -6   33.90    2.85
   2  -3  -5   23.76    2.95
   2  -3  -5   23.77    2.43
  -2   3   4  574.82    6.50
   2  -3  -4  574.72    6.66
   2  -3  -4  574.84    5.94
  -2   3   3    5.37    0.95
   2  -3  -3    5.38    1.80
   2  -3  -3    5.38    1.44
  -2   3   2  176.88    2.66
   2  -3  -2  176.86    2.89
   2  -3  -2  176.88    2.66
  -2   3   1   28.36    2.56
   2  -3  -1   28.34    2.79
   2  -3  -1   28.35    2.53
   2  -3   0    8.20    2.30
   2  -3   0    8.20    2.13
  -2   3  -1  144.66    2.69
   2  -3   1  144.65    2.92
   2  -3   1  144.65    2.95
  -2   3  -2    7.73    1.67
   2  -3   2    6.17    1.02
   2  -3   2    7.73    2.26
  -2   3  -3  735.89    7.81
   2  -3   3  735.80    6.53
   2  -3   3  735.79    7.81
  -2   3  -4 1772.79   13.42
   2  -3   4 1772.63   10.43
   2  -3   4 1772.66   13.97
  -2   3  -5    3.34    2.30
   2  -3   5    3.33    1.18
   2  -3   5    3.33    1.64
  -2   3  -6 1332.31   14.01
   2  -3   6 1332.20    9.32
   2  -3   6 1332.23   14.47
  -2   3  -7   19.46    3.58
   2  -3   7    8.57    2.46
   2  -3   7    8.57    4.46
  -2   3  -8  438.16    8.76
   2  -3   8  378.72    5.02
   2  -3   8  378.73    9.15
  -2   3  -9  813.46   11.42
   2  -3   9  813.43    6.07
   2  -3   9  813.43   11.74
   2  -3  10  156.87    8.73
  -2   3 -11   61.37    5.58
   2  -3  11   61.36    6.30
  -2   3 -12  513.59   12.30
   2  -3  12  513.58   12.92
  -2   3 -13   31.96    5.22
   2  -3  13   31.96    3.12
  -2   3 -14  232.54   10.20
   2  -3  14  232.54   10.92
  -2   3 -15  351.16   12.89
   2  -3  15  351.17   13.71
  -2   3 -16   61.51    7.68
   2  -3  16   61.51    8.36
  -2   3 -17  266.82   12.86
   2  -3  17  266.82   13.52
  -2   3 -18   66.77    9.55
   2  -3  18   66.78   10.30
  -2   3 -19  108.01   11.19
   2  -3  19  108.01   11.68
  -2   3 -20   23.89    5.02
   2  -3  20   32.61    9.78
  -2   3 -21   16.30    9.05
   2  -3  21   28.97   10.43
  -2   3 -22   12.47    4.66
   2  -3  22   12.47    4.36
   2  -2 -25   27.81    6.53
   2  -2 -24   39.13    9.91
   2  -2 -23   31.94    9.19
   2  -2 -22   21.29    4.43
  -2   2  21  109.73   10.76
   2  -2 -21  109.71   11.51
  -2   2  20    5.71    3.08
   2  -2 -20    5.71    3.97
  -2   2  19  159.53    9.81
   2  -2 -19  159.50   10.17
  -2   2  18   66.12    7.41
   2  -2 -18   66.12    7.94
  -2   2  17    4.74    2.53
   2  -2 -17    4.74    3.08
  -2   2  16   74.31    6.23
   2  -2 -16   74.30    6.40
  -2   2  15  356.22   10.60
   2  -2 -15  356.19   11.51
   2  -2 -14   65.79    4.00
   2  -2 -14   65.79    5.87
   2  -2 -13 1164.02   13.55
   2  -2 -13 1164.09   18.70
   2  -2 -12    6.84    2.66
   2  -2 -12    6.84    3.58
   2  -2 -12    6.85    3.90
   2  -2 -11  347.51    6.46
   2  -2 -11  406.96    7.94
   2  -2 -11  347.54    8.92
   2  -2 -10  692.22    7.32
   2  -2 -10  692.28    8.30
   2  -2 -10  692.26    9.48
   2  -2  -9  848.75    8.82
   2  -2  -9  848.87    9.81
   2  -2  -9  848.83   11.25
   2  -2  -8  200.39    4.63
   2  -2  -8  200.42    4.92
   2  -2  -8  200.41    5.71
   2  -2  -7 2743.88   16.34
   2  -2  -7 2744.58   20.11
   2  -2  -7 2744.23   19.49
   2  -2  -6  160.28    4.26
   2  -2  -6  160.33    4.10
   2  -2  -6  160.31    4.86
   2  -2  -5 1335.77   10.27
   2  -2  -5 1336.11    9.28
   2  -2  -5 1335.93   11.09
   2  -2  -4   45.35    1.87
  -2   2   3  112.81    1.97
   2  -2  -3  112.81    1.84
   2  -2  -3  112.81    1.38
  -2   2   2 1200.97    8.76
   2  -2  -2 1200.70    8.73
   2  -2  -2 1200.97    7.32
  -2   2   1 1155.41    8.86
   2  -2  -1 1155.12    8.96
   2  -2  -1 1155.25    7.54
  -2   2   0  129.41    3.71
   2  -2   0  129.36    3.74
   2  -2   0  129.37    3.35
  -2   2  -1 1459.68   11.58
   2  -2   1 1459.32   10.73
   2  -2   1 1459.34   10.73
  -2   2  -2  349.25    6.33
   2  -2   2  349.15    5.35
   2  -2   2  349.15    5.94
  -2   2  -3  258.73    4.95
   2  -2   3  258.70    3.90
   2  -2   3  258.70    4.89
  -2   2  -4   12.78    2.46
   2  -2   4   12.78    2.10
   2  -2   4   12.78    2.85
  -2   2  -5  138.62    4.26
   2  -2   5  138.62    3.15
   2  -2   5  138.62    4.69
  -2   2  -6   42.89    3.44
   2  -2   6   42.89    2.36
   2  -2   6   42.89    3.77
  -2   2  -7  950.53   14.27
   2  -2   7  950.44    8.50
   2  -2   7  950.47   14.37
  -2   2  -8   87.10    3.90
   2  -2   8   87.10    2.36
   2  -2   8   87.10    4.33
  -2   2  -9  418.69    8.07
   2  -2   9  418.67    4.26
   2  -2   9  418.68    8.27
  -2   2 -10   72.47    4.82
   2  -2  10   72.46    5.31
  -2   2 -11  244.98    9.22
   2  -2  11  244.97    9.64
  -2   2 -12   63.08    5.41
   2  -2  12   63.08    5.90
  -2   2 -13  679.84   14.47
   2  -2  13  679.86   15.19
  -2   2 -14   61.67    6.30
   2  -2  14   61.67    7.15
  -2   2 -15  395.93   12.30
   2  -2  15  395.94   12.86
  -2   2 -16    1.78    2.85
   2  -2  16    1.78    2.76
  -2   2 -17  613.50   17.12
   2  -2  17  613.51   17.52
  -2   2 -18   91.83    9.91
   2  -2  18   91.83   10.43
  -2   2 -19    0.90    3.74
   2  -2  19    2.82    3.67
  -2   2 -20  104.92   10.76
   2  -2  20  104.93   11.51
  -2   2 -21   31.65    8.99
   2  -2  21   31.66   10.04
  -2   2 -22    8.89    5.12
   2  -2  22    8.89    4.76
  -2   2 -23  169.70   14.37
   2  -2  23  169.73   15.68
   2  -1 -24   61.82   10.14
   2  -1 -23   14.12    5.22
  -2   1  22    1.85    3.31
   2  -1 -22    1.47    3.77
  -2   1  21  114.60   10.99
   2  -1 -21  114.59   11.58
  -2   1  20  142.62   10.53
   2  -1 -20  142.61   11.32
  -2   1  19   68.93    7.05
   2  -1 -19   68.93    7.32
  -2   1  18  543.98   13.02
   2  -1 -18  543.95   13.91
  -2   1  17    3.50    2.66
   2  -1 -17    3.50    2.95
  -2   1  16  617.92   14.20
   2  -1 -16  617.88   15.35
  -2   1  15  309.07   11.06
   2  -1 -15  309.05   12.14
  -2   1  14   29.30    5.05
   2  -1 -14   29.30    5.64
  -2   1  13  219.27    7.09
   2  -1 -13  219.25    4.92
   2  -1 -13  219.26    7.64
  -2   1  12  232.29    7.02
   2  -1 -12  232.28    5.18
   2  -1 -12  232.28    7.94
  -2   1  11  266.12    7.61
   2  -1 -11  266.08    5.71
   2  -1 -11  266.10    8.50
   2  -1 -10  812.00    8.86
   2  -1 -10  812.06   12.83
   2  -1  -9  103.99    3.08
   2  -1  -9  104.00    4.53
   2  -1  -8   89.02    2.69
   2  -1  -8   89.03    3.35
   2  -1  -8   89.03    3.81
   2  -1  -7   54.65    2.76
   2  -1  -7   54.65    2.95
   2  -1  -7   54.66    3.71
   2  -1  -6  190.04    2.82
   2  -1  -6  190.06    2.89
   2  -1  -6  190.06    3.71
   2  -1  -5  136.35    2.23
   2  -1  -5  136.36    2.10
   2  -1  -5  136.36    2.82
   2  -1  -4 1632.19   12.07
   2  -1  -4 1632.80   17.55
   2  -1  -4 1632.59   14.53
  -2   1   3   51.93    3.15
   2  -1  -3   51.91    2.66
  -2   1   2 2188.36   10.96
   2  -1  -2 2188.03   10.24
  -2   1   1 1641.13    7.81
   2  -1  -1 1640.95    7.61
   2  -1  -1 1641.12    5.31
  -2   1   0 1014.57    5.81
   2  -1   0 1014.45    5.38
   2  -1   0 1014.51    4.63
  -2   1  -1  747.10    4.79
   2  -1   1  683.66    4.17
   2  -1   1  683.69    4.17
  -2   1  -2 1149.95    9.61
   2  -1   2 1149.75    7.87
   2  -1   2 1149.78    8.66
  -2   1  -3   63.49    3.25
   2  -1   3   63.48    2.76
   2  -1   3   63.48    3.28
  -2   1  -4 1097.31   10.10
   2  -1   4 1097.26    7.58
   2  -1   4 1097.25    9.97
  -2   1  -5   28.36    2.23
   2  -1   5   28.36    1.77
   2  -1   5   28.36    2.46
  -2   1  -6  946.19    9.02
   2  -1   6  946.18    6.07
   2  -1   6  946.17    9.15
  -2   1  -7    1.52    2.82
   2  -1   7    1.51    1.84
   2  -1   7    1.52    3.15
  -2   1  -8  116.07    4.59
   2  -1   8  116.07    2.92
   2  -1   8  116.07    4.99
  -2   1  -9  182.44    6.10
   2  -1   9  182.45    3.64
   2  -1   9  182.44    6.46
  -2   1 -10  759.38   12.92
   2  -1  10  759.40    7.18
   2  -1  10  759.41   13.52
  -2   1 -11  148.66    6.27
   2  -1  11  148.66    6.86
  -2   1 -12 2105.10   22.18
   2  -1  12 2105.22   23.42
  -2   1 -13    9.70    4.86
   2  -1  13    9.70    5.31
  -2   1 -14  207.61    8.96
   2  -1  14  207.61    9.38
  -2   1 -15   71.47    6.04
   2  -1  15   71.47    6.63
  -2   1 -16   14.00    5.71
   2  -1  16   14.00    6.66
  -2   1 -17   26.47    6.69
   2  -1  17   26.47    7.28
  -2   1 -18  215.21   12.56
   2  -1  18  215.24   13.35
  -2   1 -19    7.82    3.61
   2  -1  19    7.82    3.28
  -2   1 -20   80.74    9.97
   2  -1  20   80.74   10.40
  -2   1 -21    2.66    3.67
   2  -1  21    2.66    3.48
  -2   1 -22    5.45    4.69
   2  -1  22    5.45    4.46
  -2   1 -23   39.57    9.94
   2  -1  23   39.57   10.43
   2  -1  24  106.98   13.81
   2   0 -24   55.76   10.53
  -2   0  23    5.13    3.61
   2   0 -23    3.37    4.23
  -2   0  22   11.56    3.97
   2   0 -22   11.56    4.53
  -2   0  21   95.63    9.28
   2   0 -21   95.62    9.55
  -2   0  20  317.50   14.20
   2   0 -20  317.49   15.12
  -2   0  19    1.00    2.82
   2   0 -19    0.28    3.44
  -2   0  18  738.83   16.93
   2   0 -18  738.81   18.27
  -2   0  17    6.31    2.69
   2   0 -17    6.31    3.12
  -2   0  16  449.86   11.94
   2   0 -16  449.85   12.83
  -2   0  15  427.85   11.09
   2   0 -15  427.85   12.27
  -2   0  14    1.83    1.97
   2   0 -14    1.83    2.43
  -2   0  13   29.22    5.41
  -2   0  12  250.17    6.69
   2   0 -12  250.17    4.40
   2   0 -12  250.18    7.64
  -2   0  11    4.36    1.71
   2   0 -11    4.37    1.94
   2   0 -11    4.36    2.00
  -2   0  10  506.16    8.89
   2   0 -10  506.13    6.17
   2   0 -10  506.16   10.24
  -2   0   9 1896.61   14.76
   2   0  -9 1896.53   10.86
   2   0  -9 1896.66   17.65
  -2   0   8  138.93    3.38
   2   0  -8  138.92    2.46
   2   0  -8  138.93    3.94
  -2   0   7 1713.12   12.07
   2   0  -7 1713.03    9.81
   2   0  -7 1713.19   15.19
  -2   0   6   57.94    1.94
   2   0  -6   57.94    1.51
   2   0  -6   57.95    2.46
  -2   0   5  758.91    6.66
   2   0  -5  758.87    6.43
   2   0  -5  758.97    9.25
  -2   0   4  486.08    5.54
   2   0  -4  486.05    6.13
   2   0  -4  486.19    8.69
   2   0  -3  113.18    1.71
   2   0  -3  113.18    2.00
  -2   0   2  400.18    3.81
   2   0  -2  400.14    3.12
   2   0  -1  720.94    3.08
  -2   0   0  102.49    0.43
   2   0   0  102.49    0.43
  -2   0  -1 2647.46   17.45
  -2   0  -2  254.26    4.13
  -2   0  -2  254.26    4.46
   2   0   2  254.21    3.54
  -2   0  -3   13.03    1.97
  -2   0  -3   13.03    1.84
   2   0   3   13.02    1.67
  -2   0  -4  338.26    6.72
  -2   0  -4  338.22    6.27
   2   0   4  338.22    4.99
  -2   0  -5  758.75    8.63
  -2   0  -5  758.70    8.00
   2   0   5  758.72    6.17
  -2   0  -6   64.68    4.04
  -2   0  -6   64.67    3.61
   2   0   6   64.68    2.79
  -2   0  -7 3161.65   18.80
   2   0   7 3161.78   17.26
  -2   0  -8  305.32    6.50
   2   0   8  305.33    4.46
  -2   0  -9 1395.77   16.24
   2   0   9 1395.88   10.66
   2   0   9 1395.91   17.42
  -2   0 -10  664.54   11.42
   2   0  10  664.58    7.25
   2   0  10  664.60   12.30
  -2   0 -11    2.14    3.58
   2   0  11    2.15    2.23
   2   0  11    2.15    4.13
  -2   0 -12  108.89    5.87
   2   0  12  108.88    3.38
   2   0  12  108.89    6.27
  -2   0 -13  310.54    9.48
   2   0  13  310.58   10.33
  -2   0 -14  110.12    6.59
   2   0  14  110.13    7.45
  -2   0 -15  381.14   12.40
   2   0  15  381.18   13.15
  -2   0 -16    0.27    2.59
   2   0  16    2.21    2.56
  -2   0 -17  126.43    8.50
   2   0  17  126.44    9.35
  -2   0 -18    9.19    3.51
   2   0  18    9.19    3.41
  -2   0 -19    0.11    3.22
   2   0  19    0.33    3.08
  -2   0 -20    8.54    4.20
   2   0  20    8.54    4.23
  -2   0 -21  175.85   13.42
   2   0  21  175.90   14.93
  -2   0 -22   44.87    8.69
   2   0  22   44.88    9.35
  -2   0 -23  203.86   14.47
   2   0  23  203.88   14.86
  -2   0 -24    0.22    4.49
   2   0  24    0.18    3.94
  -2  -1  23  134.27   13.61
   2   1 -23  134.26   13.88
  -2  -1  22   21.26    8.76
   2   1 -22   21.26    5.28
  -2  -1  21  153.30   11.97
   2   1 -21  153.29   12.27
  -2  -1  20   13.84    3.90
   2   1 -20   13.84    4.30
  -2  -1  19   19.74    7.74
   2   1 -19   16.37    4.36
  -2  -1  18    1.53    2.79
   2   1 -18    1.53    3.38
  -2  -1  17  134.94    9.15
   2   1 -17  134.94    9.74
  -2  -1  16   17.67    5.87
   2   1 -16   17.67    6.04
  -2  -1  15  301.70    9.91
   2   1 -15  301.70   10.83
  -2  -1  14    7.61    1.97
   2   1 -14    7.61    2.39
  -2  -1  13  564.87   12.43
   2   1 -13  564.86   13.58
  -2  -1  12   75.04    6.63
   2   1 -12   75.05    7.38
  -2  -1  11  184.63    7.28
   2   1 -11  184.65    4.07
   2   1 -11  184.65    8.53
  -2  -1  10  293.72    6.79
   2   1 -10  293.72    7.54
  -2  -1   9  778.81   10.86
   2   1  -9  778.88   13.02
  -2  -1   8  212.74    3.77
   2   1  -8  212.74    2.23
   2   1  -8  212.75    4.43
  -2  -1   7 4253.28   20.67
   2   1  -7 4253.28   21.72
   2   1  -7 4253.73   34.28
  -2  -1   6 1331.22   11.55
   2   1  -6 1331.22    8.20
   2   1  -6 1331.41   14.80
  -2  -1   5 3295.77   18.50
   2   1  -5 3295.71   13.81
   2   1  -5 3296.18   18.73
  -2  -1   4 3314.67   16.66
   2   1  -4 3314.43   13.02
   2   1  -4 3315.05   17.55
  -2  -1   3  142.29    2.23
   2   1  -3  142.28    1.97
   2   1  -3  142.30    2.89
   2   1  -2    7.20    1.31
  -2  -1   1 1856.54   13.22
   2   1  -1 1856.38    7.74
   2   1   0   30.65    1.41
  -2  -1  -1  942.00    5.71
  -2  -1  -2  966.10    6.04
  -2  -1  -3  266.54    3.94
  -2  -1  -3  266.52    3.64
   2   1   3  266.49    3.02
  -2  -1  -4 4567.44   31.23
  -2  -1  -4 3002.63   26.60
   2   1   4 3002.56   22.83
  -2  -1  -5  299.67    6.99
  -2  -1  -5  299.59    6.04
   2   1   5  299.61    5.08
  -2  -1  -6  447.50    7.54
  -2  -1  -6  447.44    6.56
   2   1   6  447.46    5.35
  -2  -1  -7  773.46    9.94
  -2  -1  -7  773.36    8.86
   2   1   7  773.40    6.86
  -2  -1  -8   14.90    3.48
  -2  -1  -8    1.63    2.92
   2   1   8    1.63    2.16
  -2  -1  -9  305.04    7.58
  -2  -1  -9  305.00    6.66
   2   1   9  305.02    4.89
  -2  -1 -10  649.66    9.74
  -2  -1 -10  649.61    8.66
   2   1  10  649.65    6.33
  -2  -1 -11   46.44    5.12
  -2  -1 -11   46.43    4.30
   2   1  11   46.44    3.12
  -2  -1 -12  280.35    9.42
   2   1  12  288.31    6.56
  -2  -1 -13   90.61    5.48
   2   1  13   90.62    3.77
  -2  -1 -14    4.73    2.39
   2   1  14    4.74    2.53
  -2  -1 -15  278.55   11.02
   2   1  15  290.47   11.94
  -2  -1 -16  357.35   11.32
   2   1  16  535.59   12.37
  -2  -1 -17   11.23    5.74
   2   1  17   11.24    6.33
  -2  -1 -18  450.25   13.09
   2   1  18  450.29   14.01
  -2  -1 -19   58.77    7.25
   2   1  19   58.78    8.00
  -2  -1 -20  369.52   15.94
   2   1  20  369.58   16.86
  -2  -1 -21  115.99   10.89
   2   1  21  116.00   11.48
  -2  -1 -22    2.93    3.74
   2   1  22    2.93    3.61
  -2  -1 -23   57.98    8.89
   2   1  23   57.98    9.64
  -2  -1 -24   93.91   11.25
   2   1  24   93.92   11.94
   2   1  25    4.26    3.97
  -2  -2  24   60.65   11.97
  -2  -2  23   22.28    5.35
   2   2 -23   34.57    9.64
  -2  -2  22   40.60    9.45
   2   2 -22   25.75    8.79
  -2  -2  21    9.63    4.13
   2   2 -21    9.63    4.76
  -2  -2  20  130.31   11.61
   2   2 -20  130.30   11.65
  -2  -2  19    0.77    3.05
   2   2 -19    0.56    3.44
  -2  -2  18  550.53   16.24
   2   2 -18  550.51   16.73
  -2  -2  17    5.72    2.76
   2   2 -17    6.23    3.22
  -2  -2  16   58.74    8.20
   2   2 -16   58.73    8.00
  -2  -2  15    7.71    6.07
   2   2 -15    7.70    6.00
  -2  -2  14  133.80    7.35
   2   2 -14  133.81    7.97
  -2  -2  13    8.83    2.20
  -2  -2  12 1328.68   17.26
   2   2 -12 1328.75   19.35
  -2  -2  11   12.91    4.30
   2   2 -11   12.92    4.46
  -2  -2  10  285.80    7.84
   2   2 -10  285.82    8.50
  -2  -2   9  204.21    5.97
   2   2  -9  204.23    6.59
  -2  -2   8    3.85    3.12
   2   2  -8    3.85    3.08
  -2  -2   7    3.07    2.76
  -2  -2   6  552.79    8.56
   2   2  -6  552.87   10.20
  -2  -2   5  135.71    4.82
   2   2  -5  135.69    2.53
   2   2  -5  135.73    5.58
  -2  -2   4 7493.99   46.81
   2   2  -4 7493.35   31.00
   2   2  -4 7494.64   63.02
  -2  -2   3  166.21    3.31
   2   2  -3  166.21    2.33
   2   2  -3  166.22    3.61
  -2  -2   2  140.99    5.54
   2   2  -2  140.98    4.63
   2   2  -2  141.02    6.20
  -2  -2   1 2127.20   12.10
  -2  -2   1 2127.46   10.50
   2   2  -1 2127.25    8.66
  -2  -2   0  879.49    8.53
   2   2   0  879.33    7.38
  -2  -2  -1  379.70    3.35
   2   2   1  379.67    3.25
  -2  -2  -2 3095.61   15.58
  -2  -2  -2 3095.54   15.22
   2   2   2 3095.31   12.20
  -2  -2  -3  109.22    3.74
  -2  -2  -3  109.19    3.08
   2   2   3  109.19    3.15
  -2  -2  -4 6864.96   54.59
  -2  -2  -4 6863.55   39.30
   2   2   4 6863.60   41.92
  -2  -2  -5  658.97    9.71
  -2  -2  -5  658.78    7.81
   2   2   5  658.81    7.45
  -2  -2  -6  199.84    5.38
  -2  -2  -6  199.80    4.40
   2   2   6  199.81    4.13
  -2  -2  -7  731.76    9.97
  -2  -2  -7  731.63    8.27
   2   2   7  731.66    7.32
  -2  -2  -8   14.54    3.12
  -2  -2  -8   14.54    2.53
   2   2   8   14.54    2.23
  -2  -2  -9  601.48   10.79
  -2  -2  -9  601.36    9.22
   2   2   9  601.41    7.68
  -2  -2 -10  236.89    8.23
  -2  -2 -10  236.83    7.05
   2   2  10  236.86    5.71
  -2  -2 -11   63.58    5.41
  -2  -2 -11   63.56    4.59
   2   2  11   63.57    3.67
  -2  -2 -12   45.82    5.25
  -2  -2 -12   45.81    4.46
   2   2  12   45.81    3.25
  -2  -2 -13  481.39   10.99
  -2  -2 -13  481.35   10.01
   2   2  13  481.39    7.54
  -2  -2 -14   40.38    5.68
  -2  -2 -14   38.99    4.82
   2   2  14   40.38    3.48
  -2  -2 -15 1483.15   23.42
  -2  -2 -15 1482.95   21.52
  -2  -2 -16  126.61    7.74
  -2  -2 -17   82.18    7.09
   2   2  17   82.20    8.04
  -2  -2 -18  175.69    9.09
   2   2  18  175.71    9.87
  -2  -2 -19    1.67    2.79
   2   2  19    1.67    2.62
  -2  -2 -20   39.90    7.32
   2   2  20   39.91    8.14
  -2  -2 -21   82.62    8.76
   2   2  21   82.63    9.64
  -2  -2 -22   13.46    3.74
   2   2  22   13.46    3.94
  -2  -2 -23   74.51   10.63
   2   2  23   74.52   11.35
  -2  -2 -24   76.99   10.17
   2   2  24   76.99   10.60
  -2  -2 -25    2.36    4.10
   2   2  25    2.36    3.94
   2   2  26    7.80    5.28
  -2  -3  24    0.05    4.20
  -2  -3  23  123.63   14.11
  -2  -3  22    1.95    4.07
   2   3 -22    1.95    4.46
  -2  -3  21   48.71   10.40
   2   3 -21   48.70    9.38
  -2  -3  20  130.12   12.56
   2   3 -20  130.11   12.70
  -2  -3  19   11.42    3.71
   2   3 -19   11.42    3.94
  -2  -3  18   36.17    4.10
   2   3 -18   36.17    4.79
  -2  -3  17  512.03   14.40
   2   3 -17  512.05   14.99
  -2  -3  16    1.76    2.66
   2   3 -16    1.70    2.92
  -2  -3  15  427.46   12.30
   2   3 -15  427.46   12.76
  -2  -3  14   44.52    6.33
   2   3 -14   44.53    6.20
  -2  -3  13  139.98    8.36
   2   3 -13  139.98    8.33
  -2  -3  12   77.62    6.13
   2   3 -12   77.63    6.36
  -2  -3  11  186.65    7.35
   2   3 -11  186.67    7.97
  -2  -3  10   25.03    2.43
   2   3 -10   25.03    4.10
  -2  -3   9 1091.58   16.11
   2   3  -9 1091.65   17.42
  -2  -3   8    0.31    1.67
   2   3  -8    1.32    1.64
  -2  -3   7 1749.37   14.70
   2   3  -7 1749.47   15.91
  -2  -3   6  697.79    7.81
   2   3  -6  697.82    8.27
  -2  -3   5  389.46    8.73
   2   3  -5  389.51    9.28
  -2  -3   4  442.31    6.20
   2   3  -4  442.32    3.71
   2   3  -4  612.63    6.46
  -2  -3   3 2931.60   15.62
   2   3  -3 2931.61   12.20
   2   3  -3 2931.77   15.98
  -2  -3   2    4.47    1.90
   2   3  -2    4.47    1.34
   2   3  -2    4.46    1.48
  -2  -3   1 1735.60   16.89
   2   3  -1 1735.43   13.68
  -2  -3   0   57.69    0.75
  -2  -3   0   58.56    1.08
  -2  -3  -1 1398.11    9.48
  -2  -3  -1 1398.40   11.12
  -2  -3  -1 1398.27    9.02
  -2  -3  -2   76.55    2.33
  -2  -3  -2   76.56    2.59
  -2  -3  -2   76.56    1.94
  -2  -3  -3  114.20    3.58
  -2  -3  -3  114.24    4.13
  -2  -3  -3  114.20    2.82
  -2  -3  -4  433.72    5.61
  -2  -3  -4  433.80    6.56
  -2  -3  -4  259.46    4.69
  -2  -3  -5  559.59    6.33
  -2  -3  -5  559.67    7.58
  -2  -3  -5  559.56    5.68
  -2  -3  -6  183.26    3.35
  -2  -3  -6  183.28    4.10
  -2  -3  -6  183.25    3.12
  -2  -3  -7  842.10    7.45
  -2  -3  -7  842.21    9.58
  -2  -3  -7  842.07    7.48
  -2  -3  -8    8.29    2.33
  -2  -3  -8    8.30    3.05
  -2  -3  -8    8.29    2.30
  -2  -3  -9   75.38    4.86
  -2  -3  -9   75.41    6.56
  -2  -3  -9   75.37    5.25
  -2  -3 -10  322.01    6.89
  -2  -3 -10  322.07    9.51
  -2  -3 -10  290.31    7.84
  -2  -3 -11  285.70    7.32
  -2  -3 -11  285.78   10.33
  -2  -3 -11  285.69    8.69
  -2  -3 -12   13.64    1.48
  -2  -3 -12   13.05    1.67
  -2  -3 -13 1843.06   23.36
  -2  -3 -13 1842.71   20.54
  -2  -3 -14    1.94    2.10
  -2  -3 -14    1.94    1.80
  -2  -3 -15  851.03   18.17
  -2  -3 -15  850.89   16.37
   2   3  15  850.99   13.02
  -2  -3 -16  354.59   11.68
  -2  -3 -16  259.50   10.53
  -2  -3 -17  134.13    9.28
  -2  -3 -17  134.11    8.30
  -2  -3 -18   46.19    6.59
  -2  -3 -19  161.92   10.40
  -2  -3 -20   67.82    8.04
   2   3  20   67.83    8.89
  -2  -3 -21   76.99    9.09
   2   3  21   77.01   10.04
  -2  -3 -22    3.47    3.25
   2   3  22    4.78    3.41
  -2  -3 -23  145.11   12.30
   2   3  23  145.13   13.12
  -2  -3 -24  178.71   13.42
   2   3  24  178.74   14.47
  -2  -3 -25    6.75    4.49
   2   3  25    6.75    4.36
   2   3  26   91.48   13.35
  -2  -4  23   36.50   11.58
  -2  -4  22   16.69    5.31
   2   4 -22   16.69    5.84
  -2  -4  21   51.31   10.04
   2   4 -21   51.32    9.84
  -2  -4  20  131.63   13.25
   2   4 -20  131.62   12.83
  -2  -4  19   20.83    4.59
   2   4 -19   20.83    5.12
  -2  -4  18   90.33   10.73
   2   4 -18   90.32   10.27
  -2  -4  17   60.25    8.27
   2   4 -17   60.25    7.77
  -2  -4  16   27.64    7.68
   2   4 -16   27.63    4.00
  -2  -4  15  119.94    8.89
   2   4 -15  119.95    9.05
  -2  -4  14  106.47    8.53
   2   4 -14  106.49    8.73
  -2  -4  13    0.02    2.43
   2   4 -13    0.02    2.36
  -2  -4  12  658.01   13.65
   2   4 -12  658.03   13.94
  -2  -4  11  190.01    7.54
   2   4 -11  190.03    7.81
  -2  -4  10  498.74   10.86
   2   4 -10  498.76   11.06
  -2  -4   9  744.73   13.48
   2   4  -9  744.82   14.50
  -2  -4   8   76.26    5.31
   2   4  -8   76.26    5.12
  -2  -4   7  723.34   10.79
   2   4  -7  723.38   11.06
  -2  -4   6  111.67    4.33
   2   4  -6  111.68    4.17
  -2  -4   5   78.58    3.74
   2   4  -5   78.59    3.61
  -2  -4   4 2534.22   17.85
   2   4  -4 2534.27   11.61
   2   4  -4 2534.39   17.45
  -2  -4   3    9.21    2.39
   2   4  -3    9.20    1.41
   2   4  -3    9.21    1.84
  -2  -4   2  150.40    2.39
  -2  -4   2  150.39    3.05
   2   4  -2  150.39    2.49
  -2  -4   1   28.42    2.82
  -2  -4   1   28.43    3.51
   2   4  -1   28.43    2.72
  -2  -4   0  101.83    2.16
  -2  -4   0  101.84    2.59
  -2  -4   0  101.84    1.77
  -2  -4  -1  451.02    5.38
  -2  -4  -1  506.52    6.50
  -2  -4  -1  506.48    3.97
  -2  -4  -2 2414.98   15.88
  -2  -4  -2 2791.79   18.70
  -2  -4  -2 2415.01   19.06
  -2  -4  -3   22.71    3.54
  -2  -4  -3   22.73    3.97
  -2  -4  -3   22.70    2.30
  -2  -4  -4  474.21    4.92
  -2  -4  -4  474.25    5.68
  -2  -4  -4  474.19    3.51
  -2  -4  -5   34.59    0.92
  -2  -4  -5   34.59    0.98
  -2  -4  -5   35.25    1.18
  -2  -4  -6  111.90    5.18
  -2  -4  -6  111.95    6.23
  -2  -4  -6  111.89    4.33
  -2  -4  -7  145.56    6.13
  -2  -4  -7  313.92    7.45
  -2  -4  -7  145.55    5.48
  -2  -4  -8 1360.99   14.53
  -2  -4  -8 1361.33   17.98
  -2  -4  -8 1360.87   13.58
  -2  -4  -9  121.28    3.05
  -2  -4  -9  121.28    3.87
  -2  -4  -9  121.27    2.89
  -2  -4 -10  956.09   12.04
  -2  -4 -10  956.28   15.32
  -2  -4 -10  956.03   12.33
  -2  -4 -11   54.72    4.59
  -2  -4 -11   54.74    6.17
  -2  -4 -11   54.71    4.86
  -2  -4 -12  515.42    8.00
  -2  -4 -12  515.49   10.69
  -2  -4 -12  366.89    8.73
  -2  -4 -13    3.44    3.02
  -2  -4 -13    3.44    2.33
  -2  -4 -13    3.44    3.48
  -2  -4 -14   48.43    4.56
  -2  -4 -14   48.44    6.66
  -2  -4 -14   48.43    5.48
  -2  -4 -15   10.15    3.44
  -2  -4 -15   10.15    2.59
  -2  -4 -15   10.15    2.53
  -2  -4 -16  203.78    9.91
  -2  -4 -16  203.74    8.53
  -2  -4 -17    0.63    2.66
  -2  -4 -17    0.63    2.33
  -2  -4 -18  783.06   18.57
  -2  -4 -18  782.94   16.70
  -2  -4 -19   11.48    7.41
  -2  -4 -19   11.48    5.94
  -2  -4 -20    8.95    4.17
  -2  -4 -20    8.95    3.44
  -2  -4 -21   37.93    6.99
  -2  -4 -22  103.62    9.32
   2   4  22  103.65   10.40
  -2  -4 -23   68.55   10.07
   2   4  23   68.57   11.32
  -2  -4 -24  406.14   16.76
   2   4  24  406.21   18.14
  -2  -4 -25   21.69    5.08
   2   4  25   21.70    9.58
   2   4  26  109.30   13.65
  -2  -5  22   53.08   11.78
  -2  -5  21   21.10   10.92
   2   5 -21   21.10    9.91
  -2  -5  20  199.59   15.09
   2   5 -20  199.60   15.02
  -2  -5  19   54.84   10.20
   2   5 -19   54.84    9.91
  -2  -5  18   70.97    9.78
   2   5 -18   70.97    9.55
  -2  -5  17  109.89   10.30
   2   5 -17  109.89   10.14
  -2  -5  16    6.84    3.28
   2   5 -16    5.46    3.44
  -2  -5  15  485.23   14.86
   2   5 -15  485.24   14.93
  -2  -5  14  199.00   10.33
   2   5 -14  199.02   10.53
  -2  -5  13   56.15    7.81
   2   5 -13   56.14    7.05
  -2  -5  12  252.58   10.89
   2   5 -12  252.61   10.83
  -2  -5  11    8.71    2.36
   2   5 -11    8.71    2.46
  -2  -5  10  227.19    8.63
   2   5 -10  227.20    8.43
  -2  -5   9  405.66   10.01
   2   5  -9  544.29   10.01
  -2  -5   8    4.14    2.00
  -2  -5   7  147.88    6.95
   2   5  -7  147.89    6.59
  -2  -5   6   93.87    4.59
   2   5  -6   93.88    4.07
  -2  -5   5   14.91    3.58
   2   5  -5   14.91    1.80
   2   5  -5   14.92    3.02
  -2  -5   4  524.30    8.99
   2   5  -4  524.33    8.23
  -2  -5   3  548.73    5.31
  -2  -5   3  548.72    7.25
   2   5  -3  548.73    6.13
  -2  -5   2   35.96    1.97
  -2  -5   2   35.96    2.72
   2   5  -2   35.96    1.97
  -2  -5   1  680.56    8.99
  -2  -5   1  680.56   10.89
   2   5  -1  680.56    7.94
  -2  -5   0    5.74    1.80
  -2  -5   0    5.75    2.43
  -2  -5   0    5.74    1.34
  -2  -5  -1  255.21    4.66
  -2  -5  -1  255.23    5.41
  -2  -5  -1  255.22    3.02
  -2  -5  -2  120.84    4.20
  -2  -5  -2  120.86    4.86
  -2  -5  -3  241.52    4.76
  -2  -5  -3  241.56    5.54
  -2  -5  -3  241.51    2.62
  -2  -5  -4 1575.00   14.86
  -2  -5  -4 1575.43   17.29
  -2  -5  -4 1574.92   10.24
  -2  -5  -5 1069.53   10.56
  -2  -5  -5 1069.72   12.17
  -2  -5  -5 1069.49    7.15
  -2  -5  -6  183.15    5.41
  -2  -5  -6  183.20    6.30
  -2  -5  -6  183.14    3.97
  -2  -5  -7 1368.77   14.80
  -2  -5  -7 1369.08   17.09
  -2  -5  -7 1368.67   11.71
  -2  -5  -8    0.61    1.15
  -2  -5  -8    0.61    1.31
  -2  -5  -8    0.61    0.92
  -2  -5  -9   16.71    3.15
  -2  -5  -9   16.72    3.87
  -2  -5  -9   16.71    2.79
  -2  -5 -10  131.79    4.00
  -2  -5 -10  131.80    4.92
  -2  -5 -10  131.79    3.67
  -2  -5 -11  276.40    6.72
  -2  -5 -11  276.46    8.59
  -2  -5 -11  276.39    6.59
  -2  -5 -12   53.78    3.71
  -2  -5 -12   46.45    3.54
  -2  -5 -13 1326.04   15.81
  -2  -5 -13 1326.31   20.47
  -2  -5 -13 1325.98   16.66
  -2  -5 -14    4.57    1.74
  -2  -5 -14    4.57    2.30
  -2  -5 -14    4.57    1.97
  -2  -5 -15  854.84   11.88
  -2  -5 -15  854.94   15.58
  -2  -5 -15  854.80   13.25
  -2  -5 -16    0.18    1.77
  -2  -5 -16    0.18    2.33
  -2  -5 -16    0.29    2.03
  -2  -5 -17   33.22    4.49
  -2  -5 -17   33.23    6.59
  -2  -5 -17   16.00    5.31
  -2  -5 -18   14.46    6.43
  -2  -5 -18   14.46    5.28
  -2  -5 -19  325.90   15.06
  -2  -5 -19  325.82   13.22
  -2  -5 -20   23.33    3.77
  -2  -5 -20   23.32    3.51
  -2  -5 -21  555.13   18.93
  -2  -5 -21  555.05   16.99
  -2  -5 -22   61.58    9.94
  -2  -5 -22   61.57    8.17
  -2  -5 -23  133.04   11.25
  -2  -5 -24    2.10    3.64
   2   5  24    1.23    3.64
  -2  -5 -25   13.12    4.49
   2   5  25   13.12    4.43
  -2  -5 -26    1.93    3.87
   2   5  26    1.73    3.64
   2   5  27  220.19   16.89
  -2  -6  21   16.97    5.58
   2   6 -21   16.97    5.58
  -2  -6  20   50.06   10.92
   2   6 -20   50.06    9.97
  -2  -6  19   55.18   10.96
   2   6 -19   55.18   10.33
  -2  -6  18    1.68    3.71
   2   6 -18    1.54    4.00
  -2  -6  17  413.84   16.07
   2   6 -17  413.85   16.01
  -2  -6  16   75.90    9.87
   2   6 -16   75.90    9.25
  -2  -6  15  261.95   13.02
   2   6 -15  261.96   12.99
  -2  -6  14   11.86    3.38
   2   6 -14   11.86    3.71
  -2  -6  13   23.21    7.32
   2   6 -13   23.21    6.53
  -2  -6  12   19.04    6.82
   2   6 -12   19.03    3.28
  -2  -6  11  170.93    9.51
   2   6 -11  170.96    9.32
  -2  -6  10    1.08    2.30
   2   6 -10    1.07    2.16
  -2  -6   9  662.74   13.35
   2   6  -9  662.80   13.15
  -2  -6   8  276.15    9.02
   2   6  -8  276.18    8.73
  -2  -6   7 1211.63   15.62
   2   6  -7 1211.73   15.09
  -2  -6   6  712.69   10.99
   2   6  -6  712.70    6.07
   2   6  -6  712.74   10.24
  -2  -6   5    9.19    4.13
   2   6  -5    9.19    3.28
  -2  -6   4  887.83    9.42
  -2  -6   4  887.76   13.12
   2   6  -4  887.82   11.38
  -2  -6   3  201.90    4.63
  -2  -6   3  201.89    6.23
   2   6  -3  201.90    4.95
  -2  -6   1 1282.53   10.56
  -2  -6   1 1282.53   12.73
   2   6  -1 1282.53    8.79
  -2  -6   0  297.07    6.10
  -2  -6   0  297.08    7.18
  -2  -6   0  297.06    4.23
  -2  -6  -1   65.89    3.05
  -2  -6  -1   65.89    3.51
  -2  -6  -1   65.89    1.77
  -2  -6  -2 2078.25   15.55
  -2  -6  -2 2078.55   18.21
  -2  -6  -3   44.21    3.38
  -2  -6  -3   44.22    3.81
  -2  -6  -4  293.75    6.99
  -2  -6  -4  420.54    8.04
  -2  -6  -5  308.31    6.53
  -2  -6  -5  324.20    7.45
  -2  -6  -5  308.29    3.77
  -2  -6  -6   71.98    4.53
  -2  -6  -6   72.00    5.08
  -2  -6  -6   71.97    2.82
  -2  -6  -7  179.33    5.38
  -2  -6  -7  179.37    6.23
  -2  -6  -7  179.33    3.71
  -2  -6  -8  947.51   11.09
  -2  -6  -8  947.67   12.89
  -2  -6  -8  947.47    8.43
  -2  -6  -9    0.97    1.41
  -2  -6  -9    2.48    1.57
  -2  -6  -9    2.47    1.12
  -2  -6 -10 1231.41   15.19
  -2  -6 -10 1231.68   17.91
  -2  -6 -10 1231.35   13.06
  -2  -6 -11  541.70    8.59
  -2  -6 -11  541.76   10.30
  -2  -6 -11  474.36    7.68
  -2  -6 -12    2.27    1.84
  -2  -6 -12    2.27    4.26
  -2  -6 -12    2.27    1.71
  -2  -6 -13  444.54   11.55
  -2  -6 -13  444.67   14.37
  -2  -6 -13  444.52   11.28
  -2  -6 -14  236.35    7.09
  -2  -6 -14  236.39    9.02
  -2  -6 -14  236.35    7.18
  -2  -6 -15  289.42    7.58
  -2  -6 -15  289.46    9.78
  -2  -6 -15  289.42    7.81
  -2  -6 -16 1072.83   17.45
  -2  -6 -16 1073.08   22.37
  -2  -6 -16 1072.80   18.80
  -2  -6 -17    0.39    2.00
  -2  -6 -17    0.39    2.59
  -2  -6 -17    0.39    2.26
  -2  -6 -18  398.13   10.27
  -2  -6 -18  398.18   13.32
  -2  -6 -18  269.42   11.38
  -2  -6 -19   76.97    9.32
  -2  -6 -19   76.95    7.81
  -2  -6 -20    2.29    3.41
  -2  -6 -20    2.29    2.89
  -2  -6 -21   81.15   10.37
  -2  -6 -21   81.13    8.50
  -2  -6 -22   55.11    9.38
  -2  -6 -22   55.10    7.84
  -2  -6 -23    0.62    3.74
  -2  -6 -23    0.62    3.25
  -2  -6 -24  174.24   13.55
  -2  -6 -25    6.68    4.49
  -2  -6 -26  126.06   13.02
   2   6  26  126.10   14.27
   2   6  27    3.51    4.30
  -2  -7  20  141.58   14.27
   2   7 -20  141.58   13.58
  -2  -7  19    0.06    4.13
   2   7 -19    0.05    4.13
  -2  -7  18   86.90   12.33
   2   7 -18   86.89   11.09
  -2  -7  17    3.33    3.94
   2   7 -17    3.33    4.04
  -2  -7  16   11.54    4.26
   2   7 -16   11.54    4.56
  -2  -7  15    0.26    3.22
   2   7 -15    0.26    3.44
  -2  -7  14   60.04    8.53
   2   7 -14   60.04    7.94
  -2  -7  13    1.03    2.85
   2   7 -13    1.01    2.99
  -2  -7  12  138.57    9.35
   2   7 -12  138.59    9.05
  -2  -7  11   46.61    7.81
   2   7 -11   46.62    6.99
  -2  -7  10   24.19    3.31
   2   7 -10   24.19    5.31
  -2  -7   9    2.24    2.56
   2   7  -9    2.24    2.53
  -2  -7   8  236.45    9.28
   2   7  -8  236.48    8.76
  -2  -7   7    0.39    2.30
   2   7  -7    0.49    2.23
  -2  -7   6 1827.67   17.88
   2   7  -6 1827.81   16.37
  -2  -7   5   35.33    2.76
  -2  -7   5   35.32    4.66
   2   7  -5   35.33    3.58
  -2  -7   4  871.90    9.51
  -2  -7   4  871.83   12.70
   2   7  -4  871.89   10.63
  -2  -7   3   89.70    3.94
  -2  -7   3   89.69    5.15
   2   7  -3   89.70    3.97
  -2  -7   2  199.87    5.22
  -2  -7   2  199.86    6.50
   2   7  -2  199.86    4.63
  -2  -7   1  180.05    4.49
  -2  -7   1  180.06    5.51
   2   7  -1  180.05    3.54
  -2  -7   0  648.48    8.69
  -2  -7   0  648.50   10.24
  -2  -7   0  648.47    5.71
  -2  -7  -1   17.76    3.18
  -2  -7  -1   34.39    3.64
  -2  -7  -2  688.50   10.20
  -2  -7  -2  688.59   11.84
  -2  -7  -3  262.06    6.72
  -2  -7  -3  262.11    7.77
  -2  -7  -4 1488.18   14.60
  -2  -7  -4 1488.44   16.76
  -2  -7  -5 1739.65   16.53
  -2  -7  -5 1739.97   18.70
  -2  -7  -6  342.86    8.10
  -2  -7  -6  406.29    9.19
  -2  -7  -6  342.84    4.46
  -2  -7  -7  679.38   10.73
  -2  -7  -7  679.50   12.01
  -2  -7  -7  679.35    6.69
  -2  -7  -8  635.70    9.91
  -2  -7  -8  635.80   11.22
  -2  -7  -8  635.68    6.82
  -2  -7  -9  316.29    8.20
  -2  -7  -9  435.16    9.38
  -2  -7  -9  316.28    6.07
  -2  -7 -10  905.80   13.32
  -2  -7 -10  905.98   15.35
  -2  -7 -10  905.77   10.56
  -2  -7 -11  531.46   10.73
  -2  -7 -11  531.56   12.33
  -2  -7 -11  531.44    8.92
  -2  -7 -12    9.20    1.80
  -2  -7 -12    7.77    1.97
  -2  -7 -12    7.77    1.44
  -2  -7 -13  290.41    9.22
  -2  -7 -13  300.38   11.12
  -2  -7 -13  290.40    8.43
  -2  -7 -14   71.82    4.82
  -2  -7 -14   71.82    6.17
  -2  -7 -14   71.82    4.66
  -2  -7 -15  203.14    8.10
  -2  -7 -15  203.19    9.94
  -2  -7 -15  203.14    7.87
  -2  -7 -16  133.31    6.92
  -2  -7 -16  133.33    8.79
  -2  -7 -16  133.30    7.02
  -2  -7 -17  128.49    7.38
  -2  -7 -17  128.53    9.58
  -2  -7 -17  128.49    7.54
  -2  -7 -18   14.09    2.56
  -2  -7 -18   14.09    3.05
  -2  -7 -18   14.08    2.59
  -2  -7 -19  200.33   10.43
  -2  -7 -19  307.30   12.70
  -2  -7 -19  200.33   10.73
  -2  -7 -20   23.46    7.38
  -2  -7 -20   23.45    3.61
  -2  -7 -21  554.35   17.39
  -2  -7 -21  554.27   15.16
  -2  -7 -22  176.36   14.27
  -2  -7 -22  176.31   12.04
  -2  -7 -23    6.35    4.30
  -2  -7 -23    6.34    3.61
  -2  -7 -24   57.26   10.86
  -2  -7 -24   57.25    8.89
  -2  -7 -25   38.78   10.92
  -2  -7 -25   38.77    8.69
  -2  -7 -26   19.72    8.50
   2   8 -20   34.60   10.99
  -2  -8  19   53.41   11.81
   2   8 -19   53.41   10.60
  -2  -8  18    5.38    4.40
   2   8 -18    5.38    4.72
  -2  -8  17  217.15   15.58
   2   8 -17  217.16   14.83
  -2  -8  16    1.76    3.67
   2   8 -16    1.67    3.84
  -2  -8  15   44.08    9.58
   2   8 -15   44.09    8.27
  -2  -8  14    4.75    3.97
   2   8 -14    4.75    3.97
  -2  -8  13   11.32    3.51
   2   8 -13   11.32    3.58
  -2  -8  12    1.30    3.22
  -2  -8  11  516.05   14.83
   2   8 -11  516.11   14.30
  -2  -8  10    7.15    3.35
   2   8 -10    7.15    3.31
  -2  -8   9  553.82   14.43
   2   8  -9  553.89   13.48
  -2  -8   8    2.41    2.59
   2   8  -8    3.96    2.46
  -2  -8   7  257.96   10.56
   2   8  -7  392.64    9.68
  -2  -8   5   83.71    3.84
  -2  -8   5   83.71    5.90
   2   8  -5   83.71    4.63
  -2  -8   4   94.71    5.15
  -2  -8   4   94.69    6.99
   2   8  -4   94.70    5.45
  -2  -8   3  461.53    8.00
  -2  -8   3  461.50   10.20
   2   8  -3  461.52    7.64
  -2  -8   2   42.42    3.84
  -2  -8   2   42.42    4.72
   2   8  -2   42.43    3.28
  -2  -8   1  272.05    7.09
  -2  -8   1  272.04    8.23
   2   8  -1  272.05    5.35
  -2  -8   0  552.74    9.12
  -2  -8   0  552.75   10.53
  -2  -8   0  552.71    5.48
  -2  -8  -1    2.16    1.51
  -2  -8  -1    1.42    1.48
  -2  -8  -2    8.28    3.64
  -2  -8  -2    8.28    4.13
  -2  -8  -3  835.43   11.74
  -2  -8  -3  835.53   13.42
  -2  -8  -4    4.03    3.18
  -2  -8  -4    4.03    3.64
  -2  -8  -5  875.71   11.58
  -2  -8  -5  875.84   13.06
  -2  -8  -6  160.72    7.41
  -2  -8  -6  160.77    8.30
  -2  -8  -7  729.27   11.88
  -2  -8  -7  729.42   13.48
  -2  -8  -8   16.94    3.51
  -2  -8  -8   16.95    4.23
  -2  -8  -8   16.94    2.13
  -2  -8  -9   28.45    3.35
  -2  -8  -9   28.45    4.04
  -2  -8  -9   28.45    2.13
  -2  -8 -10   50.70    4.20
  -2  -8 -10   50.71    4.92
  -2  -8 -10   50.71    2.99
  -2  -8 -11  714.73   13.02
  -2  -8 -11  714.88   14.83
  -2  -8 -11  714.73   10.20
  -2  -8 -12  119.56    5.94
  -2  -8 -12  119.58    7.09
  -2  -8 -12  119.56    4.89
  -2  -8 -13  800.33   14.86
  -2  -8 -13  800.50   17.09
  -2  -8 -13  800.33   12.83
  -2  -8 -14  195.27    8.30
  -2  -8 -14  195.31    9.84
  -2  -8 -14  195.27    7.48
  -2  -8 -15  105.70    7.28
  -2  -8 -15  105.73    8.82
  -2  -8 -15  105.70    6.69
  -2  -8 -16  794.56   14.56
  -2  -8 -16  794.72   17.65
  -2  -8 -16  794.56   13.97
  -2  -8 -17    6.95    2.66
  -2  -8 -17    6.95    2.95
  -2  -8 -17    6.95    2.56
  -2  -8 -18  265.02   10.83
  -2  -8 -18  314.58   13.32
  -2  -8 -18  265.01   10.73
  -2  -8 -19  548.86   13.25
  -2  -8 -19  548.97   16.76
  -2  -8 -19  548.86   13.74
  -2  -8 -20   59.59    8.10
  -2  -8 -20   59.59    6.53
  -2  -8 -21   35.54    9.32
  -2  -8 -21   35.53    7.48
  -2  -8 -22  305.47   14.30
  -2  -8 -22  220.29   12.24
  -2  -8 -23   22.71    8.63
  -2  -8 -23   22.70    7.18
  -2  -8 -24   96.44   12.30
  -2  -8 -24   96.43   10.60
  -2  -8 -25   80.26   13.52
  -2  -8 -25   80.23   11.28
  -2  -8 -26   39.86   10.50
  -2  -8 -26   39.85    8.66
  -2  -8 -27   44.35    9.48
   2   9 -19   20.58    6.40
  -2  -9  18    2.39    4.72
   2   9 -18    1.40    4.43
  -2  -9  17    9.85    4.72
   2   9 -17    9.85    4.79
  -2  -9  16   76.71   11.58
   2   9 -16   76.71   10.43
  -2  -9  15    2.75    3.97
   2   9 -15    2.75    3.94
  -2  -9  14  149.22   12.04
   2   9 -14  149.23   11.02
  -2  -9  13  131.29   11.32
   2   9 -13  131.30   10.27
  -2  -9  12   42.22    8.56
   2   9 -12   42.22    7.35
  -2  -9  11   35.15    4.23
   2   9 -11   35.16    6.53
  -2  -9  10    0.58    3.08
   2   9 -10    0.58    2.99
  -2  -9   9  121.11    9.48
   2   9  -9  121.14    8.43
  -2  -9   8  529.67   13.45
   2   9  -8  529.73   12.01
  -2  -9   7   79.39    6.79
   2   9  -7   96.42    5.31
  -2  -9   6  818.84   15.65
   2   9  -6  818.93   13.58
  -2  -9   5  115.16    5.15
  -2  -9   5  115.14    7.41
   2   9  -5  115.15    5.74
  -2  -9   4  368.43    7.64
  -2  -9   4  368.40    9.71
   2   9  -4  368.43    7.74
  -2  -9   3   21.39    3.35
  -2  -9   3   21.38    2.33
   2   9  -3   21.39    3.15
  -2  -9   2  322.73    7.94
  -2  -9   2  322.71    9.51
   2   9  -2  322.72    6.46
  -2  -9   1    0.11    1.61
  -2  -9   1   -0.01    1.64
  -2  -9   0 1310.87   14.93
  -2  -9   0 1310.86   17.03
  -2  -9  -1    4.89    1.54
  -2  -9  -1    4.79    1.61
  -2  -9  -2 2120.06   19.42
  -2  -9  -2 2120.25   22.34
  -2  -9  -3    2.13    1.57
  -2  -9  -3    2.13    1.61
  -2  -9  -4   15.82    3.51
  -2  -9  -4   15.82    3.90
  -2  -9  -5    0.54    1.51
  -2  -9  -5    0.54    1.57
  -2  -9  -6   99.13    5.18
  -2  -9  -6   99.15    5.77
  -2  -9  -7   18.12    3.67
  -2  -9  -7   18.13    4.20
  -2  -9  -8  494.65   11.09
  -2  -9  -8  494.75   12.40
  -2  -9  -8  494.67    6.13
  -2  -9  -9    2.27    1.61
  -2  -9  -9    2.29    1.77
  -2  -9  -9    2.29    0.92
  -2  -9 -10   10.77    2.20
  -2  -9 -10   10.77    4.43
  -2  -9 -10   10.77    2.30
  -2  -9 -11   45.52    4.86
  -2  -9 -11   45.53    5.68
  -2  -9 -11   45.52    3.41
  -2  -9 -12   49.21    4.95
  -2  -9 -12   49.22    5.97
  -2  -9 -12   49.21    3.67
  -2  -9 -13   45.35    4.95
  -2  -9 -13   45.36    6.04
  -2  -9 -13   45.35    3.81
  -2  -9 -14  908.35   18.60
  -2  -9 -14  908.62   21.59
  -2  -9 -14  908.37   15.78
  -2  -9 -15    5.90    2.56
  -2  -9 -15    5.90    2.85
  -2  -9 -15    5.90    2.20
  -2  -9 -16  951.52   17.03
  -2  -9 -16  951.71   20.14
  -2  -9 -16  951.53   15.48
  -2  -9 -17    5.58    2.20
  -2  -9 -17    5.58    2.62
  -2  -9 -17    5.58    2.13
  -2  -9 -18  203.53   10.56
  -2  -9 -18  393.67   12.56
  -2  -9 -18  203.53    9.87
  -2  -9 -19   16.03    5.48
  -2  -9 -19   16.02    3.67
  -2  -9 -19   16.02    3.31
  -2  -9 -20  171.60   10.92
  -2  -9 -20  185.52   13.84
  -2  -9 -20  171.61   11.22
  -2  -9 -21    1.07    3.35
  -2  -9 -21    1.15    2.82
  -2  -9 -22  169.45   14.56
  -2  -9 -22  157.52   11.97
  -2  -9 -23    0.17    3.71
  -2  -9 -23    0.17    3.02
  -2  -9 -24  361.97   15.78
  -2  -9 -24  215.40   13.52
  -2  -9 -25   88.61   11.68
  -2  -9 -25   88.60    9.68
  -2  -9 -26    1.83    3.77
  -2  -9 -27   89.10   12.24
  -2 -10  16   24.40    5.51
  -2 -10  15   61.53   11.61
  -2 -10  14  135.49   12.56
  -2 -10  13   18.23    4.72
  -2 -10  12   18.34    4.33
  -2 -10  11   23.12    4.23
  -2 -10  10    0.57    3.31
   2  10 -10    0.47    3.15
  -2 -10   9  224.29   12.07
   2  10  -9  224.31   10.66
  -2 -10   8  122.70    9.42
   2  10  -8  122.72    8.33
  -2 -10   7   12.40    3.08
   2  10  -7   12.40    2.69
  -2 -10   6   96.74    7.68
   2  10  -6   96.75    6.23
  -2 -10   5  233.62    9.38
   2  10  -5  233.65    7.87
  -2 -10   4   13.13    3.77
  -2 -10   4   13.13    2.79
   2  10  -4   13.13    2.46
  -2 -10   3  804.47   11.88
  -2 -10   3  804.39   13.97
  -2 -10   2  125.94    5.64
  -2 -10   2  125.93    6.79
  -2 -10   1  449.49   10.01
  -2 -10   1  449.46   11.45
  -2 -10   0  241.18    7.94
  -2 -10   0  241.18    8.99
  -2 -10  -1   38.54    4.72
  -2 -10  -1   38.54    5.18
  -2 -10  -2  145.95    5.61
  -2 -10  -2  145.95    6.27
  -2 -10  -3  822.95   12.79
  -2 -10  -3  823.02   14.40
  -2 -10  -4   20.63    4.26
  -2 -10  -4   20.63    4.82
  -2 -10  -5  950.63   13.88
  -2 -10  -5  950.75   15.58
  -2 -10  -6   16.27    4.26
  -2 -10  -6   16.27    4.72
  -2 -10  -7  104.20    5.81
  -2 -10  -7  104.22    6.27
  -2 -10  -8   53.55    5.05
  -2 -10  -8   53.56    5.74
  -2 -10  -9  332.46   10.10
  -2 -10  -9  506.77   11.19
  -2 -10 -10    4.09    2.30
  -2 -10 -10    4.09    2.33
  -2 -10 -11  975.34   16.66
  -2 -10 -11  975.55   18.57
  -2 -10 -12  127.28    6.36
  -2 -10 -12  127.30    7.45
  -2 -10 -13 1096.57   18.73
  -2 -10 -13 1096.80   20.96
  -2 -10 -14   17.99    2.62
  -2 -10 -14   17.99    3.05
  -2 -10 -15  149.30    8.40
  -2 -10 -15  149.33    9.84
  -2 -10 -16    5.10    2.62
  -2 -10 -16    5.10    2.92
  -2 -10 -17   27.26    6.20
  -2 -10 -17   27.27    7.68
  -2 -10 -18    0.09    2.43
  -2 -10 -18    0.08    2.92
  -2 -10 -19  302.66   13.35
  -2 -10 -19  302.76   16.24
  -2 -10 -20   58.12    6.92
  -2 -10 -20   58.12    8.66
  -2 -10 -21  124.53   10.40
  -2 -10 -21  124.56   12.70
  -2 -10 -22    8.74    4.33
  -2 -10 -23   36.71    8.99
  -2 -10 -24    9.96    4.53
  -2 -11  15    0.44    4.43
  -2 -11  14   11.02    4.92
  -2 -11  13   24.12    5.18
  -2 -11  12   13.20    4.17
  -2 -11  11  204.92   13.25
  -2 -11  10    0.99    3.61
  -2 -11   9   67.51    8.89
  -2 -11   8  211.45   11.68
  -2 -11   7   -0.01    3.15
  -2 -11   6  226.63   11.61
  -2 -11   5  178.16    9.35
  -2 -11   4  158.77    9.02
  -2 -11   3  179.68    6.72
  -2 -11   3  179.67    8.40
  -2 -11   2   13.59    2.10
  -2 -11   2   13.18    2.30
  -2 -11   1  129.71    7.15
  -2 -11   1  129.70    8.30
  -2 -11   0  134.08    7.41
  -2 -11   0  134.07    8.14
  -2 -11  -1   31.19    4.40
  -2 -11  -1   31.19    4.95
  -2 -11  -2  109.81    7.02
  -2 -11  -2  109.81    7.61
  -2 -11  -3   96.65    6.56
  -2 -11  -3   96.66    7.09
  -2 -11  -4  143.43    6.20
  -2 -11  -4  143.44    6.95
  -2 -11  -5  259.72    8.33
  -2 -11  -5  259.75    9.35
  -2 -11  -6  275.47    9.94
  -2 -11  -6  287.39   11.02
  -2 -11  -7    6.91    2.07
  -2 -11  -7    6.91    2.16
  -2 -11  -8  806.02   14.47
  -2 -11  -8  806.15   16.01
  -2 -11  -9   56.09    6.53
  -2 -11  -9   56.10    7.32
  -2 -11 -10  383.30   11.02
  -2 -11 -10  383.37   12.37
  -2 -11 -11  560.01   14.86
  -2 -11 -11  560.14   16.53
  -2 -11 -12    4.47    2.56
  -2 -11 -12    4.47    2.59
  -2 -11 -13  139.10    7.77
  -2 -11 -13  139.13    8.86
  -2 -11 -14  391.81   12.60
  -2 -11 -14  391.90   14.07
  -2 -11 -15   89.83    7.22
  -2 -11 -15   89.86    8.56
  -2 -11 -16  563.04   14.99
  -2 -11 -16  563.18   17.22
  -2 -11 -17   13.78    3.74
  -2 -11 -17   13.79    7.18
  -2 -11 -18    1.98    2.72
  -2 -11 -18    1.92    3.25
  -2 -11 -19    0.63    2.82
  -2 -11 -19    0.62    3.05
  -2 -11 -20   89.73    8.63
  -2 -11 -20   89.75   10.27
  -2 -11 -21    6.68    3.05
  -2 -11 -21    6.62    3.51
  -2 -11 -22  294.02   14.96
  -2 -11 -22  294.11   18.08
  -2 -11 -23   32.58    9.61
  -2 -11 -24  100.30   12.43
  -2 -12  14   38.97   11.74
  -2 -12  13    0.55    4.13
  -2 -12  12    0.96    3.87
  -2 -12  11    0.79    3.97
  -2 -12  10  148.35   11.94
  -2 -12   9   15.41    4.26
  -2 -12   8  201.61   11.35
  -2 -12   7    1.37    3.12
  -2 -12   6  468.02   13.88
  -2 -12   5   32.92    7.35
  -2 -12   4    1.15    2.89
  -2 -12   3   43.25    6.86
  -2 -12   2   82.29    5.97
  -2 -12   2   82.28    7.25
  -2 -12   1   12.67    4.99
  -2 -12   1   12.66    2.69
  -2 -12   0  709.26   14.01
  -2 -12   0  709.22   15.39
  -2 -12  -1   88.67    6.59
  -2 -12  -1   88.66    7.18
  -2 -12  -2   42.82    5.02
  -2 -12  -2   42.81    3.02
  -2 -12  -3  181.96    8.79
  -2 -12  -3  181.96    9.42
  -2 -12  -4   32.70    4.72
  -2 -12  -4   32.70    2.92
  -2 -12  -5  278.34   10.50
  -2 -12  -5  355.60   11.38
  -2 -12  -6  583.21   12.27
  -2 -12  -6  583.27   13.55
  -2 -12  -7  177.15    7.81
  -2 -12  -7  177.17    8.66
  -2 -12  -8  147.42    7.28
  -2 -12  -8  147.44    8.07
  -2 -12  -9    8.97    2.82
  -2 -12  -9    8.97    2.66
  -2 -12 -10   67.72    6.10
  -2 -12 -10   67.73    7.02
  -2 -12 -11  141.03    8.59
  -2 -12 -11  141.07    9.58
  -2 -12 -12   14.72    2.76
  -2 -12 -12   14.72    3.02
  -2 -12 -13    9.36    2.62
  -2 -12 -13    9.36    2.85
  -2 -12 -14  145.80    8.56
  -2 -12 -14  145.83    9.97
  -2 -12 -15    0.89    2.43
  -2 -12 -15    0.89    2.76
  -2 -12 -16  227.10   11.19
  -2 -12 -16  302.39   12.83
  -2 -12 -17  460.01   14.30
  -2 -12 -17  460.12   16.70
  -2 -12 -18    0.08    2.72
  -2 -12 -18    0.08    2.95
  -2 -12 -19  164.21   11.19
  -2 -12 -19  164.26   13.15
  -2 -12 -20   68.50    8.46
  -2 -12 -20   68.51   10.30
  -2 -12 -21   68.11    7.68
  -2 -12 -21   68.12    9.28
  -2 -12 -22   78.13    8.92
  -2 -12 -22   78.15   11.12
  -2 -12 -23   74.41   10.86
  -2 -13  12    0.10    4.36
  -2 -13  11  147.83   13.68
  -2 -13  10    6.06    4.17
  -2 -13   9   27.21    4.69
  -2 -13   8    0.53    3.48
  -2 -13   7    2.79    3.64
  -2 -13   6   34.02    8.10
  -2 -13   5  338.38   13.19
  -2 -13   4    1.97    2.92
  -2 -13   3  199.86   10.99
  -2 -13   2    9.98    2.72
  -2 -13   1    0.54    2.39
  -2 -13   1    0.53    2.49
  -2 -13   0    2.09    2.43
  -2 -13   0    2.09    2.53
  -2 -13  -1  247.33    9.74
  -2 -13  -1  247.31   10.37
  -2 -13  -2    2.01    2.49
  -2 -13  -2    1.91    2.23
  -2 -13  -3  705.37   13.42
  -2 -13  -3  705.36   13.97
  -2 -13  -4    4.40    2.59
  -2 -13  -4    4.40    2.43
  -2 -13  -5  288.82   11.38
  -2 -13  -5  451.21   12.37
  -2 -13  -6   45.68    5.61
  -2 -13  -6   45.68    5.68
  -2 -13  -7    0.42    2.36
  -2 -13  -7    0.38    2.30
  -2 -13  -8   16.69    5.22
  -2 -13  -8   16.69    3.15
  -2 -13  -9  185.27    9.68
  -2 -13  -9  185.31   10.50
  -2 -13 -10    0.17    2.36
  -2 -13 -10    0.17    2.39
  -2 -13 -11  527.71   13.09
  -2 -13 -11  527.80   14.47
  -2 -13 -12   87.07    6.59
  -2 -13 -12   87.07    7.64
  -2 -13 -13   61.78    7.61
  -2 -13 -13   61.79    8.46
  -2 -13 -14   80.98    7.32
  -2 -13 -14   80.99    8.46
  -2 -13 -15    7.93    3.05
  -2 -13 -15    7.93    3.54
  -2 -13 -16  180.45   11.78
  -2 -13 -16  198.33   13.12
  -2 -13 -17   94.02    9.28
  -2 -13 -17   94.05   10.40
  -2 -13 -18    0.08    2.72
  -2 -13 -19   80.55    8.73
  -2 -13 -19   80.58   10.60
  -2 -13 -20   35.61    7.58
  -2 -13 -20   35.62    9.35
  -2 -13 -21    0.02    2.92
  -2 -13 -22   76.50   10.40
  -2 -13 -22   76.53   12.20
  -2 -13 -23   36.44    7.97
  -2 -14  10  115.30   12.73
  -2 -14   9   21.93    5.15
  -2 -14   8  196.15   13.29
  -2 -14   7    4.82    3.87
  -2 -14   6  143.17   10.76
  -2 -14   5    0.77    3.41
  -2 -14   4    1.85    3.08
  -2 -14   3   11.75    3.58
  -2 -14   2  341.38   12.83
  -2 -14   1   11.33    3.02
  -2 -14   0  279.11   11.22
  -2 -14   0  279.07   11.55
  -2 -14  -1    1.01    2.76
  -2 -14  -1    0.98    2.49
  -2 -14  -2  106.05    8.56
  -2 -14  -2  106.04    8.79
  -2 -14  -3   16.32    5.87
  -2 -14  -3   16.32    6.10
  -2 -14  -4  157.95    9.12
  -2 -14  -4  157.95    9.42
  -2 -14  -5   33.05    6.40
  -2 -14  -5   25.73    6.50
  -2 -14  -6  217.30   10.37
  -2 -14  -6  217.32   11.06
  -2 -14  -7    8.52    2.99
  -2 -14  -7    8.52    3.02
  -2 -14  -8  171.88   10.30
  -2 -14  -8  171.91   10.92
  -2 -14  -9    2.63    2.62
  -2 -14  -9    2.64    2.59
  -2 -14 -10    8.08    3.54
  -2 -14 -10    8.08    3.48
  -2 -14 -11   18.78    6.13
  -2 -14 -11   18.78    7.02
  -2 -14 -12  219.71   11.15
  -2 -14 -12  219.76   12.20
  -2 -14 -13    0.23    2.72
  -2 -14 -13    0.23    2.92
  -2 -14 -14  576.23   16.93
  -2 -14 -14  576.37   18.63
  -2 -14 -15    5.23    2.95
  -2 -14 -15    5.23    3.31
  -2 -14 -16   79.80    8.23
  -2 -14 -16   79.81    9.19
  -2 -14 -17   59.94    8.30
  -2 -14 -17   59.95    9.25
  -2 -14 -18    0.17    2.82
  -2 -14 -18    0.17    3.18
  -2 -14 -19   14.62    4.10
  -2 -14 -19   14.62    4.53
  -2 -14 -20  142.17   11.81
  -2 -14 -20  142.23   13.94
  -2 -14 -21    0.17    2.99
  -2 -14 -21    0.17    3.74
  -2 -14 -22   65.85    9.91
  -2 -14 -23   16.70    4.63
  -2 -14 -24    8.29    4.04
  -2 -15   8  113.37   11.74
  -2 -15   7   96.90   11.68
  -2 -15   6    3.98    3.97
  -2 -15   5   34.12    4.46
  -2 -15   4    0.41    3.31
  -2 -15   3   55.87    9.35
  -2 -15   2   15.11    3.51
  -2 -15   1   29.57    4.10
  -2 -15   0    7.19    2.85
  -2 -15  -1  173.28   10.83
  -2 -15  -1  173.25   10.69
  -2 -15  -2   11.47    3.31
  -2 -15  -2   11.47    3.15
  -2 -15  -3  715.92   16.30
  -2 -15  -3  715.88   16.57
  -2 -15  -4    5.52    3.74
  -2 -15  -4    5.53    3.71
  -2 -15  -5  127.96    9.61
  -2 -15  -5  127.96    9.68
  -2 -15  -6   30.12    3.58
  -2 -15  -6   30.12    3.38
  -2 -15  -7    8.87    3.31
  -2 -15  -7    8.87    2.99
  -2 -15  -8    0.36    2.92
  -2 -15  -8    0.35    2.79
  -2 -15  -9  305.65   13.06
  -2 -15  -9  345.28   13.71
  -2 -15 -10    0.02    2.92
  -2 -15 -11  138.79    9.68
  -2 -15 -11  138.82   10.63
  -2 -15 -12    6.50    2.89
  -2 -15 -12    6.50    3.02
  -2 -15 -13   63.04    8.99
  -2 -15 -13   63.06    9.61
  -2 -15 -14    3.45    3.15
  -2 -15 -14    3.28    2.99
  -2 -15 -15  112.87   10.14
  -2 -15 -15  112.91   11.32
  -2 -15 -16    1.34    2.89
  -2 -15 -16    1.34    3.31
  -2 -15 -17  177.53   12.30
  -2 -15 -17  177.59   13.91
  -2 -15 -18   12.14    3.90
  -2 -15 -18   12.14    4.36
  -2 -15 -19   61.56    9.32
  -2 -15 -19   61.58   11.15
  -2 -15 -20    0.97    3.41
  -2 -15 -20    0.80    3.81
  -2 -15 -21   50.07    8.66
  -2 -15 -22    4.37    3.97
  -2 -15 -23  111.11   12.56
  -2 -15 -24   13.86    5.41
  -2 -16   6    3.21    4.07
  -2 -16   5   53.02    9.42
  -2 -16   4   15.80    3.97
  -2 -16   3    3.30    3.61
  -2 -16   2  155.65   11.06
  -2 -16   1   52.68    8.20
  -2 -16   0   33.79    7.94
  -2 -16  -1  166.88   11.25
  -2 -16  -2    2.12    3.15
  -2 -16  -2    2.12    2.79
  -2 -16  -3  110.35    8.59
  -2 -16  -3  110.33    8.40
  -2 -16  -4  100.69    8.73
  -2 -16  -4  100.68    8.66
  -2 -16  -5   18.58    4.00
  -2 -16  -5   18.58    3.61
  -2 -16  -6   87.08    9.71
  -2 -16  -6   87.08    9.61
  -2 -16  -7   71.33    8.69
  -2 -16  -7   71.33    8.89
  -2 -16  -8   81.06    8.40
  -2 -16  -8   81.07    8.63
  -2 -16  -9   13.08    3.61
  -2 -16  -9   13.08    3.74
  -2 -16 -10   22.32    3.77
  -2 -16 -10   22.32    3.61
  -2 -16 -11  118.72   10.17
  -2 -16 -11  118.73   10.69
  -2 -16 -12  249.16   13.68
  -2 -16 -12  326.44   14.73
  -2 -16 -13   -0.01    3.15
  -2 -16 -13    0.15    3.35
  -2 -16 -14  272.92   14.50
  -2 -16 -14  399.70   15.58
  -2 -16 -15    0.38    3.25
  -2 -16 -15    0.40    3.61
  -2 -16 -16   60.92    8.69
  -2 -16 -16   60.94    9.94
  -2 -16 -17   14.05    3.94
  -2 -16 -17   14.05    4.33
  -2 -16 -18    9.14    3.87
  -2 -16 -18    9.15    4.43
  -2 -16 -19    1.53    3.61
  -2 -16 -19    1.52    3.74
  -2 -16 -20  127.84   12.76
  -2 -16 -21    0.02    3.64
  -2 -17   3   24.63    4.49
  -2 -17   2   78.28    9.55
  -2 -17   1    0.38    3.15
  -2 -17   0   88.86    9.45
  -2 -17  -1   53.05    8.17
  -2 -17  -3   68.11    8.99
  -2 -17  -3   68.09    8.73
  -2 -17  -4   14.51    4.17
  -2 -17  -4   14.50    3.84
  -2 -17  -5    9.53    3.77
  -2 -17  -5    8.18    3.44
  -2 -17  -6   48.04    8.36
  -2 -17  -6   48.04    8.27
  -2 -17  -7   34.27    7.35
  -2 -17  -7   34.26    4.46
  -2 -17  -8    0.41    3.08
  -2 -17  -8    0.41    3.02
  -2 -17  -9   44.76    8.53
  -2 -17  -9   44.75    8.63
  -2 -17 -10   33.23    4.63
  -2 -17 -10   33.23    4.46
  -2 -17 -11   98.87   10.40
  -2 -17 -11   98.88   10.69
  -2 -17 -12  161.83   11.84
  -2 -17 -12  161.85   12.47
  -2 -17 -13    0.89    3.38
  -2 -17 -13    0.89    3.31
  -2 -17 -14   62.14    8.50
  -2 -17 -14   62.15    9.48
  -2 -17 -15   73.70    9.12
  -2 -17 -15   73.71   10.17
  -2 -17 -16   20.34    4.33
  -2 -17 -16   20.34    4.56
  -2 -17 -17  107.11   11.58
  -2 -17 -17  107.14   12.83
  -2 -17 -18   10.05    4.66
  -2 -17 -18   10.05    4.95
  -2 -17 -19   12.11    4.23
  -2 -18   0    2.60    3.41
  -2 -18  -1  136.34   10.89
  -2 -18  -2   23.27    3.94
  -2 -18  -3   33.53    8.27
  -2 -18  -4   14.78    4.13
  -2 -18  -4   14.78    3.71
  -2 -18  -5    2.94    3.84
  -2 -18  -5    2.93    3.28
  -2 -18  -6   40.67    8.96
  -2 -18  -6   40.67    8.56
  -2 -18  -7  104.16   10.20
  -2 -18  -7  104.16   10.10
  -2 -18  -8   25.69    7.97
  -2 -18  -8   25.68    4.59
  -2 -18  -9  134.86   12.27
  -2 -18  -9  134.87   12.43
  -2 -18 -10    9.83    4.33
  -2 -18 -10    9.83    3.97
  -2 -18 -11   56.95    9.09
  -2 -18 -11   56.95    9.38
  -2 -18 -12   48.02    9.48
  -2 -18 -12   48.02    9.68
  -2 -18 -13    1.74    3.77
  -2 -18 -13    1.55    3.74
  -2 -18 -14   32.60    8.92
  -2 -18 -14   32.60    9.32
  -2 -18 -15   44.52    9.22
  -2 -18 -15   44.52   10.01
  -2 -18 -16    4.52    4.10
  -2 -18 -16    4.52    3.97
  -2 -18 -17   42.04   10.24
  -2 -19  -4  144.17   12.10
  -2 -19  -5   12.89    4.89
  -2 -19  -5   12.89    4.20
  -2 -19  -6   70.41   10.63
  -2 -19  -6   70.40   10.01
  -2 -19  -7    1.07    3.74
  -2 -19  -8   21.08    4.95
  -2 -19  -8   21.07    4.20
  -2 -19  -9    2.12    3.84
  -2 -19  -9    2.09    3.51
  -2 -19 -10   59.45    8.96
  -2 -19 -10   59.45    9.45
  -2 -19 -11    0.44    3.97
  -2 -19 -11    0.38    3.54
  -2 -19 -12   95.46   11.74
  -2 -19 -12   95.47   11.81
  -2 -19 -13   15.65    4.33
  -2 -19 -14   78.17   11.84
  -2 -19 -15   37.20    9.87
  -2 -20  -6    0.32    4.20
   3 -17  -9   53.43    8.89
   3 -17  -8    8.56    4.36
   3 -17  -7  110.59   11.22
   3 -17  -6    5.92    4.46
   3 -17  -5   86.27    9.97
   3 -17  -4    2.82    3.97
   3 -17  -2    1.71    3.22
   3 -17  -1   59.95    8.82
   3 -16 -14    0.77    3.74
   3 -16 -13    2.33    3.58
   3 -16 -12  152.78   12.30
   3 -16 -11    1.52    4.13
   3 -16 -10  193.17   13.81
   3 -16  -9    0.14    3.64
   3 -16  -8  116.88   10.46
   3 -16  -7    0.05    3.51
   3 -16  -6   13.49    4.23
   3 -16  -5    0.08    3.38
   3 -16  -4   54.50    8.92
   3 -16  -4   54.49    8.66
   3 -16  -3    0.16    3.74
   3 -16  -3    0.16    3.08
   3 -16  -2   83.70   10.27
   3 -16  -2   83.68    9.22
   3 -16  -1    0.32    3.05
   3 -16   0    3.96    3.28
   3 -16   1    7.91    3.41
   3 -16   2   63.63    9.32
   3 -15 -17   86.40   10.04
   3 -15 -16    0.15    3.54
   3 -15 -15  107.54   11.42
   3 -15 -14   45.84    8.46
   3 -15 -13  157.61   12.07
   3 -15 -12   44.57    8.46
   3 -15 -11    0.26    3.28
   3 -15 -10   86.87    9.22
   3 -15  -9   34.94    7.74
   3 -15  -8    9.72    3.58
   3 -15  -7  217.19   13.02
   3 -15  -6    2.60    3.31
   3 -15  -5   52.47    8.10
   3 -15  -5   52.47    7.54
   3 -15  -4    8.54    3.81
   3 -15  -4    8.54    3.25
   3 -15  -3   12.87    4.00
   3 -15  -3   12.86    3.31
   3 -15  -2    6.54    3.97
   3 -15  -2    6.54    3.44
   3 -15  -1  114.37   10.50
   3 -15  -1  114.35    9.71
   3 -15   0    3.36    3.35
   3 -15   1  155.63   10.60
   3 -15   2   16.40    4.56
   3 -15   3   94.70    9.97
   3 -15   4    0.41    3.58
   3 -15   5    8.17    4.56
   3 -14 -20   41.05    8.40
   3 -14 -19    0.11    3.41
   3 -14 -18   95.74   11.12
   3 -14 -17   38.12    7.84
   3 -14 -16   43.00    8.23
   3 -14 -15  116.02   10.79
   3 -14 -14    0.05    3.08
   3 -14 -13   20.54    4.13
   3 -14 -12   92.17    9.51
   3 -14 -11    3.32    3.15
   3 -14 -10   97.42    9.12
   3 -14  -9   72.29    8.69
   3 -14  -8    9.92    3.54
   3 -14  -7    9.29    4.00
   3 -14  -6   77.21    8.00
   3 -14  -6   77.21    7.77
   3 -14  -5    2.45    3.02
   3 -14  -5    2.45    2.72
   3 -14  -4  322.52   13.35
   3 -14  -4  322.53   12.73
   3 -14  -3  129.97    9.97
   3 -14  -3  129.96    9.48
   3 -14  -2  118.03    9.35
   3 -14  -2  118.01    8.76
   3 -14  -1   65.82    8.33
   3 -14  -1   65.81    8.04
   3 -14   0   11.43    4.46
   3 -14   0   11.42    3.84
   3 -14   1   85.72    8.79
   3 -14   2  146.28   10.33
   3 -14   3    6.62    3.48
   3 -14   4  138.87   10.66
   3 -14   5    0.91    3.84
   3 -14   6   20.25    4.66
   3 -14   7   33.97   10.46
   3 -13 -22   35.04    8.17
   3 -13 -21    1.84    3.71
   3 -13 -20  181.45   13.48
   3 -13 -19    1.88    3.28
   3 -13 -18  166.35   12.30
   3 -13 -17   11.94    3.67
   3 -13 -16   62.88    8.20
   3 -13 -15   47.17    8.63
   3 -13 -14   59.05    7.74
   3 -13 -13    0.66    3.05
   3 -13 -12  121.61    9.91
   3 -13 -11   18.84    3.41
   3 -13 -10  186.51   10.76
   3 -13  -9  202.51   10.76
   3 -13  -8    0.50    3.15
   3 -13  -8    0.50    3.02
   3 -13  -7  275.32   12.86
   3 -13  -7  352.59   12.63
   3 -13  -6   75.11    8.50
   3 -13  -6   75.11    8.17
   3 -13  -5  280.10   11.84
   3 -13  -5  280.11   11.35
   3 -13  -4  211.21   11.25
   3 -13  -4  211.21   10.66
   3 -13  -3    7.13    3.05
   3 -13  -3    7.13    2.53
   3 -13  -2  183.08    9.61
   3 -13  -2  183.07    9.15
   3 -13  -1    6.69    3.25
   3 -13  -1    5.87    2.72
   3 -13   0   13.27    3.54
   3 -13   0   13.27    3.08
   3 -13   1  108.79    7.68
   3 -13   1  108.77    7.58
   3 -13   2   76.65    8.59
   3 -13   3    1.07    3.08
   3 -13   4   77.35    8.99
   3 -13   5   26.67    4.36
   3 -13   6    0.60    3.67
   3 -13   7  161.42   13.22
   3 -13   8   37.71   10.99
   3 -13   9   32.19   10.96
   3 -12 -22   13.01    4.66
   3 -12 -21   69.32    9.48
   3 -12 -20    5.88    3.35
   3 -12 -19   13.26    3.71
   3 -12 -18    0.53    2.85
   3 -12 -17  109.30   10.24
   3 -12 -16   21.09    7.02
   3 -12 -15  130.11   10.33
   3 -12 -14   13.74    3.31
   3 -12 -13    2.72    2.72
   3 -12 -12    4.29    2.69
   3 -12 -11  116.47    9.38
   3 -12 -10   24.41    6.36
   3 -12  -9  486.54   14.93
   3 -12  -9  486.64   15.06
   3 -12  -8   23.86    3.38
   3 -12  -8   23.86    2.99
   3 -12  -7  255.35   11.61
   3 -12  -7  397.95   11.48
   3 -12  -6   50.28    6.27
   3 -12  -6   50.28    6.13
   3 -12  -5    1.21    2.66
   3 -12  -5    1.11    2.33
   3 -12  -4  137.45    8.04
   3 -12  -4  137.46    7.64
   3 -12  -3  134.33    8.69
   3 -12  -3  134.33    8.20
   3 -12  -2   37.64    7.22
   3 -12  -2   37.63    6.86
   3 -12  -1  193.34   10.17
   3 -12  -1  193.33    9.68
   3 -12   0   23.14    3.81
   3 -12   0   23.14    3.35
   3 -12   1   81.05    7.22
   3 -12   1   81.04    7.28
   3 -12   2  122.53    8.30
   3 -12   2  122.51    8.50
   3 -12   3   17.65    3.15
   3 -12   4  214.38   11.74
   3 -12   5   40.74    8.99
   3 -12   6  151.39   10.20
   3 -12   7   90.92   10.99
   3 -12   8    3.32    4.00
   3 -12   9   88.75   10.89
   3 -12  10   16.07    5.12
   3 -12  11    8.03    5.35
   3 -11 -22   54.82    9.32
   3 -11 -21    1.98    3.25
   3 -11 -20  244.03   13.84
   3 -11 -19    5.68    2.85
   3 -11 -18  223.59   11.94
   3 -11 -17   16.18    6.50
   3 -11 -16    2.66    3.22
   3 -11 -15    0.47    2.66
   3 -11 -14  168.43   10.14
   3 -11 -13    9.16    2.62
   3 -11 -12  568.03   15.48
   3 -11 -11   13.77    5.41
   3 -11 -10   76.85    7.32
   3 -11 -10   76.88    7.45
   3 -11  -9    2.47    2.33
   3 -11  -9    2.66    2.23
   3 -11  -8   41.55    5.68
   3 -11  -8   58.98    5.68
   3 -11  -7   27.94    5.90
   3 -11  -7   40.43    5.77
   3 -11  -6  680.07   15.48
   3 -11  -6  680.17   15.22
   3 -11  -5   79.51    7.84
   3 -11  -5   79.53    7.71
   3 -11  -4  527.63   14.30
   3 -11  -4  527.68   13.97
   3 -11  -3   11.05    2.95
   3 -11  -3   11.05    2.53
   3 -11  -2    5.66    2.92
   3 -11  -2    5.66    2.49
   3 -11  -1    0.22    2.66
   3 -11  -1    0.22    2.20
   3 -11   0  550.17   12.33
   3 -11   0  550.13   12.04
   3 -11   1    5.53    3.54
   3 -11   1    5.53    3.28
   3 -11   2  426.36   12.24
   3 -11   2  424.33   12.40
   3 -11   3    9.50    3.08
   3 -11   3    9.50    3.08
   3 -11   4  474.41   14.04
   3 -11   5   18.24    3.84
   3 -11   6    0.77    3.38
   3 -11   7    2.55    3.74
   3 -11   8  100.67   11.09
   3 -11  10  200.01   15.39
   3 -11  11   51.85   11.15
   3 -11  12   21.04    5.84
   3 -10 -21    9.23    3.64
   3 -10 -20  101.42    9.48
   3 -10 -19    1.37    2.69
   3 -10 -18   78.35    7.22
   3 -10 -17  217.32   12.53
   3 -10 -16    4.96    2.85
   3 -10 -15  109.31    8.63
   3 -10 -14   79.82    7.15
   3 -10 -13   16.53    5.35
   3 -10 -12   90.54    6.76
   3 -10 -11  519.55   12.73
   3 -10 -11  519.69   13.06
   3 -10 -10   89.08    5.84
   3 -10 -10   89.09    5.94
   3 -10  -9  263.96   10.40
   3 -10  -9  444.21   10.40
   3 -10  -8   13.18    5.25
   3 -10  -8   28.64    5.54
   3 -10  -7  527.86   12.86
   3 -10  -7  527.96   12.73
   3 -10  -6   11.70    2.69
   3 -10  -6   11.70    2.53
   3 -10  -5    0.92    2.00
   3 -10  -5    0.92    1.80
   3 -10  -4    0.62    2.13
   3 -10  -4    0.62    1.80
   3 -10  -3   62.30    5.74
   3 -10  -3   62.30    5.54
   3 -10  -2   18.10    3.08
   3 -10  -2   18.10    4.69
   3 -10  -1 1021.36   15.55
   3 -10  -1 1021.37   15.48
   3 -10   0    2.78    2.26
   3 -10   0    2.73    2.10
   3 -10   1   20.96    5.08
   3 -10   1   20.95    3.12
   3 -10   2    0.66    2.33
   3 -10   2    0.66    2.46
   3 -10   3   63.31    5.84
   3 -10   3   63.30    6.66
   3 -10   4   23.82    5.18
   3 -10   4   23.81    3.61
   3 -10   5  280.85   12.14
   3 -10   6    5.32    3.38
   3 -10   7  276.95   12.24
   3 -10   8    0.47    3.54
   3 -10   9    0.24    3.87
   3 -10  10   20.99    4.92
   3 -10  11  105.02   13.15
   3 -10  12    2.61    4.26
   3 -10  13  144.59   13.84
   3 -10  14    2.09    4.95
   3  -9 -20   59.81    7.81
   3  -9 -19   81.27    7.84
   3  -9 -18   47.61    6.99
   3  -9 -17   80.56    7.71
   3  -9 -16   18.02    2.82
   3  -9 -15  102.36    6.63
   3  -9 -14   81.54    6.72
   3  -9 -13   19.97    2.46
   3  -9 -12  231.08   10.37
   3  -9 -12  292.55   11.55
   3  -9 -11   76.40    6.99
   3  -9 -11   76.44    6.99
   3  -9 -10    6.95    2.16
   3  -9 -10    6.95    2.07
   3  -9  -9  364.90   11.09
   3  -9  -9  380.85   10.89
   3  -9  -8  202.52    7.87
   3  -9  -8  202.56    7.71
   3  -9  -7   26.42    5.02
   3  -9  -7   32.17    4.89
   3  -9  -6  706.09   13.25
   3  -9  -6  706.23   13.19
   3  -9  -5    0.53    1.87
   3  -9  -4  322.83    9.48
   3  -9  -4  322.88    9.45
   3  -9  -3  309.23    9.58
   3  -9  -3  309.26    9.48
   3  -9  -2    1.49    1.84
   3  -9  -1    4.58    2.23
   3  -9  -1    4.20    1.77
   3  -9   0  235.92    9.28
   3  -9   0  235.91    9.09
   3  -9   1   84.59    5.97
   3  -9   1   84.58    6.17
   3  -9   2  854.49   12.73
   3  -9   2  854.44   13.15
   3  -9   3   73.00    5.81
   3  -9   3   73.00    6.99
   3  -9   4   69.10    5.64
   3  -9   4   69.10    6.89
   3  -9   5    2.45    2.36
   3  -9   5    4.01    2.79
   3  -9   7    0.30    3.15
   3  -9   8  225.33   12.89
   3  -9   9   57.29    9.02
   3  -9  10  185.15   12.10
   3  -9  11   23.77    4.76
   3  -9  12   28.16    5.15
   3  -9  13   15.75    5.08
   3  -9  14   49.29   11.68
   3  -9  15    9.13    4.72
   3  -8 -22   63.85   11.35
   3  -8 -21    3.14    3.31
   3  -8 -20  418.70   14.04
   3  -8 -20  418.76   15.29
   3  -8 -19   75.35    7.22
   3  -8 -19   75.37    8.36
   3  -8 -18    8.13    3.02
   3  -8 -18    8.13    3.35
   3  -8 -17   78.34    6.59
   3  -8 -17   78.36    7.48
   3  -8 -16   66.81    6.23
   3  -8 -16   66.82    6.76
   3  -8 -15   60.36    7.12
   3  -8 -14  511.23   13.78
  -3   8  13   11.60    2.53
   3  -8 -13   10.47    2.30
   3  -8 -13   11.60    2.43
  -3   8  12  681.11   13.97
   3  -8 -12  680.89   13.71
   3  -8 -12  681.09   13.68
  -3   8  11   88.97    5.64
   3  -8 -11   88.95    5.58
   3  -8 -11   88.97    5.54
  -3   8  10   70.58    4.95
   3  -8 -10   57.69    4.82
   3  -8 -10   70.58    4.86
  -3   8   9  223.49    8.69
   3  -8  -9  189.72    9.45
   3  -8  -9  223.47    9.25
  -3   8   8  216.04    7.09
   3  -8  -8  215.96    8.04
   3  -8  -8  216.02    7.84
  -3   8   7    4.76    1.71
   3  -8  -7    3.33    1.94
   3  -8  -7    3.33    1.67
  -3   8   6   26.86    3.81
   3  -8  -6   26.84    4.79
   3  -8  -6   26.86    4.59
  -3   8   5    6.61    1.41
   3  -8  -5    7.84    1.94
   3  -8  -5    6.61    1.57
  -3   8   4   43.42    2.89
   3  -8  -4   43.42    4.33
   3  -8  -4   43.42    3.90
  -3   8   3  710.38    8.14
   3  -8  -3  710.24   11.32
   3  -8  -3  710.30   11.09
  -3   8   2  154.42    4.53
   3  -8  -2  154.39    6.27
   3  -8  -2  154.39    6.00
  -3   8   1  196.52    5.87
   3  -8  -1  196.47    7.74
   3  -8  -1  196.47    7.58
  -3   8   0  487.87    7.87
   3  -8   0  487.81   10.14
   3  -8   0  487.79    9.87
  -3   8  -1   68.10    4.26
   3  -8   1   68.09    5.15
   3  -8   1   68.09    5.41
  -3   8  -2  660.30   10.53
   3  -8   2  660.24   12.20
   3  -8   2  660.21   12.83
  -3   8  -3  560.45    8.27
   3  -8   3  392.12    9.02
   3  -8   3  392.09    9.87
  -3   8  -4   57.24    4.76
   3  -8   4   57.23    4.86
   3  -8   4   57.23    6.23
  -3   8  -5  255.78    8.76
   3  -8   5  255.76    8.40
   3  -8   5  255.73   10.17
  -3   8  -6   58.65    6.23
   3  -8   6   58.65    8.04
  -3   8  -7  243.34    8.96
   3  -8   7  243.31   10.60
   3  -8   8   70.25    8.79
  -3   8  -9   30.52    6.76
   3  -8   9   30.52    8.76
  -3   8 -10   74.99    7.74
   3  -8  10   74.99    9.32
  -3   8 -11  169.33    9.64
   3  -8  11  169.33   11.35
  -3   8 -12    1.28    3.18
   3  -8  12    1.28    3.58
  -3   8 -13  430.54   14.83
   3  -8  13  430.51   16.63
  -3   8 -14   30.05    8.66
   3  -8  14   30.05   10.60
  -3   8 -15   92.66   10.04
   3  -8  15   92.66   11.65
   3  -8  16   10.98    4.89
   3  -8  17    4.73    5.48
   3  -7 -26    0.87    4.36
   3  -7 -25   70.37   12.07
   3  -7 -24    1.85    3.77
   3  -7 -23   59.08    9.64
   3  -7 -22    1.14    3.41
   3  -7 -21    2.38    3.31
   3  -7 -20   15.66    6.86
   3  -7 -19  256.81   11.91
   3  -7 -19  256.86   13.78
   3  -7 -18    4.10    2.20
   3  -7 -18    4.13    2.72
   3  -7 -17  482.73   12.63
   3  -7 -17  482.83   14.43
   3  -7 -16   16.35    4.79
   3  -7 -16   16.35    5.41
   3  -7 -15   80.19    6.89
   3  -7 -15   80.22    7.77
   3  -7 -14    0.34    1.94
   3  -7 -14    0.53    2.36
   3  -7 -13  123.78    5.94
   3  -7 -13  123.81    6.17
   3  -7 -12   57.17    4.86
   3  -7 -12   57.19    4.82
  -3   7  11  919.81   14.70
   3  -7 -11  919.55   14.20
   3  -7 -11  919.79   13.84
  -3   7  10   31.08    4.30
   3  -7 -10   31.08    4.13
   3  -7 -10   31.08    4.04
  -3   7   9  618.94   12.30
   3  -7  -9  618.70   12.66
   3  -7  -9  618.90   12.20
  -3   7   8  554.76   10.99
   3  -7  -8  554.55   11.78
   3  -7  -8  554.72   11.38
  -3   7   7    1.84    1.64
   3  -7  -7    1.77    1.61
   3  -7  -7    1.84    1.51
  -3   7   6  207.45    6.10
   3  -7  -6  207.38    7.05
   3  -7  -6  207.43    6.79
  -3   7   5  103.18    4.66
   3  -7  -5  103.15    5.51
   3  -7  -5  103.17    5.41
  -3   7   4  546.18    8.63
   3  -7  -4  546.01   10.99
   3  -7  -4  546.12   10.69
  -3   7   3  874.95    9.38
   3  -7  -3  874.77   12.37
   3  -7  -3  874.86   11.97
  -3   7   2    5.36    2.69
   3  -7  -2    5.35    2.20
   3  -7  -2    5.35    1.84
  -3   7   1  637.87    7.54
   3  -7  -1  637.78    9.55
   3  -7  -1  637.80    9.28
  -3   7   0   79.56    3.15
   3  -7   0   62.72    4.00
   3  -7   0   62.72    3.90
  -3   7  -1   14.72    1.44
   3  -7   1   12.99    1.74
   3  -7   1   12.99    1.71
  -3   7  -2  515.08    9.05
   3  -7   2  515.01    9.87
   3  -7   2  514.99   10.30
  -3   7  -3  157.50    6.23
   3  -7   3  157.48    6.59
   3  -7   3  157.47    7.32
  -3   7  -4   18.68    1.84
   3  -7   4   18.68    1.80
   3  -7   4   18.68    2.20
  -3   7  -5  510.17    9.15
   3  -7   5  510.15    8.59
   3  -7   5  385.39   10.46
  -3   7  -6   10.24    2.33
   3  -7   6   10.24    2.03
   3  -7   6   10.24    2.66
  -3   7  -7   14.99    2.33
   3  -7   7   14.99    2.76
  -3   7  -8  196.62    8.04
   3  -7   8  196.61    9.15
  -3   7  -9    8.28    2.76
   3  -7   9    8.28    3.41
  -3   7 -10  129.63    8.40
   3  -7  10  129.61    9.91
  -3   7 -11  351.45   12.27
   3  -7  11  351.44   14.14
  -3   7 -12   32.46    3.77
   3  -7  12   32.46    4.10
  -3   7 -13  138.03   10.56
   3  -7  13  138.02   12.17
  -3   7 -14  103.05    9.71
   3  -7  14  103.05   11.55
  -3   7 -15   23.52    8.27
   3  -7  15   23.51    5.02
  -3   7 -16  167.22   12.99
   3  -7  16  167.22   14.80
  -3   7 -17   44.42    9.78
   3  -7  17   44.43   12.17
  -3   7 -18   73.62   10.96
   3  -7  18   73.62   12.66
  -3   7 -19   20.75    5.58
   3  -6 -25    2.34    4.43
   3  -6 -24   33.70    9.42
   3  -6 -23   11.18    4.56
   3  -6 -22  281.13   15.09
   3  -6 -21    9.51    7.45
   3  -6 -20  395.36   16.21
   3  -6 -19    7.35    3.81
   3  -6 -18   72.86    6.63
   3  -6 -18   72.87    7.97
   3  -6 -17  190.69    8.99
   3  -6 -17  190.72   10.50
   3  -6 -16   98.72    6.89
   3  -6 -16   98.74    8.04
   3  -6 -15    1.07    1.80
   3  -6 -15    1.16    2.16
   3  -6 -14  420.66   11.28
   3  -6 -14  420.80   11.65
   3  -6 -14  420.76   12.66
   3  -6 -13    1.96    1.84
   3  -6 -13    1.96    1.77
   3  -6 -13    1.96    2.16
   3  -6 -12  589.65   10.53
   3  -6 -12  589.78   10.43
   3  -6 -12  589.75   11.28
   3  -6 -11    5.91    2.23
   3  -6 -11    5.91    3.51
  -3   6  10  191.96    7.87
   3  -6 -10  191.89    7.35
   3  -6 -10  191.95    7.15
  -3   6   9   33.06    4.13
   3  -6  -9   22.15    3.90
   3  -6  -9   33.05    3.64
  -3   6   8 1001.41   14.07
   3  -6  -8 1001.07   14.07
   3  -6  -8 1001.37   13.38
  -3   6   7   20.96    3.71
   3  -6  -7   19.57    3.61
   3  -6  -7   20.96    3.51
  -3   6   6 1915.21   16.66
   3  -6  -6 1914.63   18.40
   3  -6  -6 1915.11   17.35
  -3   6   5   13.78    2.89
   3  -6  -5   13.77    1.90
   3  -6  -5   13.77    1.57
  -3   6   4   83.45    4.17
   3  -6  -4   83.42    4.86
   3  -6  -4   83.44    4.53
  -3   6   3   23.54    2.56
   3  -6  -3   23.53    1.90
   3  -6  -3   23.54    2.95
  -3   6   2   66.25    3.87
   3  -6  -2   66.23    4.79
   3  -6  -2   66.24    4.43
  -3   6   1    0.18    1.28
   3  -6  -1    0.18    1.51
   3  -6  -1    0.18    1.25
  -3   6   0 1480.19   11.84
   3  -6   0 1479.98   13.68
   3  -6   0 1479.97   13.15
  -3   6  -1  236.42    6.43
   3  -6   1  236.37    7.05
   3  -6   1  236.36    7.15
  -3   6  -2  675.92    9.28
   3  -6   2  675.83    9.71
   3  -6   2  675.81   10.10
  -3   6  -3  745.38    8.82
   3  -6   3  745.34    8.96
   3  -6   3  745.30    9.55
  -3   6  -4    4.05    1.61
   3  -6   4    4.05    1.61
   3  -6   4    4.05    1.94
  -3   6  -5  588.90    9.91
   3  -6   5  588.86    8.86
   3  -6   5  588.83   10.60
  -3   6  -6  496.84    9.51
   3  -6   6  496.82    8.07
   3  -6   6  429.49   10.76
  -3   6  -7  180.88    7.51
   3  -6   7  180.88    6.04
   3  -6   7  180.86    8.59
  -3   6  -8  342.43   10.79
   3  -6   8  342.40   12.07
  -3   6  -9    1.26    2.30
   3  -6   9    1.26    2.79
  -3   6 -10  461.38   12.66
   3  -6  10  461.35   13.78
  -3   6 -11   53.87    6.92
   3  -6  11   53.87    7.97
  -3   6 -12    0.75    2.85
   3  -6  12    0.87    3.38
  -3   6 -13   40.94    7.61
   3  -6  13   40.93    8.53
  -3   6 -14   50.64    8.76
   3  -6  14   50.65   10.50
  -3   6 -15   14.77    4.56
   3  -6  15   14.77    4.63
  -3   6 -16  163.99   12.30
   3  -6  16  163.99   13.94
  -3   6 -17   16.79    4.86
   3  -6  17   16.79    5.12
  -3   6 -18    0.49    4.23
   3  -6  18    0.49    4.66
  -3   6 -19   21.80    5.41
   3  -6  19   21.80    5.45
  -3   6 -20   34.59   10.33
   3  -5 -25   76.36   11.61
   3  -5 -24   59.83   11.02
   3  -5 -23   49.54    9.84
   3  -5 -22  209.11   13.81
   3  -5 -21   52.41    8.14
   3  -5 -20   75.61    8.43
   3  -5 -19  116.48   10.66
   3  -5 -18    4.46    2.85
   3  -5 -17  214.24    9.09
   3  -5 -17  214.27   11.02
   3  -5 -16   27.44    5.18
   3  -5 -16   27.45    6.33
   3  -5 -15   12.14    2.13
   3  -5 -15   12.14    2.16
   3  -5 -15   12.14    2.79
   3  -5 -14   43.13    4.07
   3  -5 -14   43.13    4.36
   3  -5 -14   43.13    4.82
   3  -5 -13   68.55    5.74
   3  -5 -13   68.58    5.90
   3  -5 -13   68.56    6.53
   3  -5 -12    3.81    1.71
   3  -5 -12    3.81    1.57
   3  -5 -12    5.28    2.00
   3  -5 -11 1380.25   16.14
   3  -5 -11 1380.64   16.01
   3  -5 -11 1380.50   17.62
   3  -5 -10   13.81    1.84
   3  -5 -10   13.82    1.67
   3  -5 -10   13.82    3.61
   3  -5  -9 1076.03   15.02
   3  -5  -9 1076.39   14.17
  -3   5   8   45.23    4.82
   3  -5  -8   45.20    4.49
   3  -5  -8   45.22    4.20
  -3   5   7  628.00   10.63
   3  -5  -7  627.81   10.53
   3  -5  -7  627.98    9.55
  -3   5   6    6.45    1.57
   3  -5  -6    4.98    1.44
   3  -5  -6    4.98    1.18
  -3   5   5  381.10    7.94
   3  -5  -5  380.97    8.50
   3  -5  -5  381.08    7.71
  -3   5   4   27.61    2.85
   3  -5  -4   27.61    3.08
   3  -5  -4   27.61    2.62
  -3   5   3  219.18    5.81
   3  -5  -3  219.11    6.66
   3  -5  -3  219.15    6.07
  -3   5   2    3.34    1.21
   3  -5  -2    3.00    1.38
   3  -5  -2    3.34    1.15
  -3   5   1  487.36    6.53
   3  -5  -1  352.64    7.51
   3  -5  -1  352.66    6.95
  -3   5   0  205.23    5.87
   3  -5   0  205.17    6.43
   3  -5   0  205.17    6.07
  -3   5  -1  598.12    8.99
   3  -5   1  598.01    9.55
   3  -5   1  597.99    9.32
  -3   5  -2   97.16    4.72
   3  -5   2   97.13    4.72
   3  -5   2   97.13    5.05
  -3   5  -3 2086.25   18.44
   3  -5   3 2085.92   17.32
   3  -5   3 2085.84   18.86
  -3   5  -4  124.26    6.76
   3  -5   4  124.22    6.07
   3  -5   4  124.21    7.05
  -3   5  -5 2729.36   21.85
   3  -5   5 2729.10   18.57
   3  -5   5 2729.01   22.60
  -3   5  -6   95.51    5.48
   3  -5   6   95.50    4.56
   3  -5   6   95.51    6.40
  -3   5  -8   87.65    5.94
   3  -5   8   87.64    4.36
   3  -5   8   87.65    7.18
  -3   5  -9  210.85    8.76
   3  -5   9  210.85   10.14
  -3   5 -10    3.78    2.82
   3  -5  10    3.78    3.08
  -3   5 -11  817.74   16.73
   3  -5  11  817.71   17.88
  -3   5 -12   10.08    3.61
   3  -5  12   10.08    3.74
  -3   5 -13  318.57   12.04
   3  -5  13  318.55   13.02
  -3   5 -14  119.28    9.32
   3  -5  14  119.28   10.40
  -3   5 -15    1.99    3.67
   3  -5  15    1.99    3.81
  -3   5 -16  246.92   12.30
   3  -5  16  246.91   13.29
  -3   5 -17  115.59   10.76
   3  -5  17  115.60   12.27
  -3   5 -18    9.81    4.46
   3  -5  18    9.81    4.66
  -3   5 -19  186.54   13.52
   3  -5  19  186.54   15.35
  -3   5 -20    1.22    4.40
   3  -5  20    1.03    4.63
  -3   5 -21  101.81   12.50
   3  -4 -25   81.72   12.24
   3  -4 -24    0.26    3.84
   3  -4 -23   16.82    4.76
   3  -4 -22  112.53   11.02
   3  -4 -21   44.28    8.23
   3  -4 -20   67.76    8.76
   3  -4 -19  185.59   11.68
   3  -4 -18   13.74    3.41
   3  -4 -17  160.64    9.91
   3  -4 -16  242.04    8.43
   3  -4 -16  242.08    9.28
   3  -4 -16  242.07   10.86
   3  -4 -15    8.68    1.94
   3  -4 -15    8.68    2.07
   3  -4 -15    8.68    2.56
   3  -4 -14  504.21    9.42
   3  -4 -14  504.28   10.04
   3  -4 -14  504.26   11.65
   3  -4 -13  632.43   10.92
   3  -4 -13  632.56   11.35
   3  -4 -13  632.51   13.15
   3  -4 -12   47.14    4.79
   3  -4 -12   47.17    4.92
   3  -4 -12   47.15    5.61
   3  -4 -11 1452.11   15.98
   3  -4 -11 1452.49   15.98
   3  -4 -11 1452.34   18.40
   3  -4 -10  633.45    9.84
   3  -4 -10  633.60    9.51
   3  -4 -10  633.55   11.06
   3  -4  -9  898.47   11.68
   3  -4  -9  898.71   11.06
   3  -4  -9  898.63   12.92
   3  -4  -8 1117.34   12.33
   3  -4  -8 1117.63   11.25
  -3   4   7   12.91    2.95
   3  -4  -7   12.90    1.61
   3  -4  -7   12.91    2.26
  -3   4   6  456.11    8.76
   3  -4  -6  455.98    8.53
   3  -4  -6  456.10    7.25
  -3   4   5   44.69    3.87
   3  -4  -5   44.67    3.81
   3  -4  -5   44.69    3.31
  -3   4   4   80.06    4.56
   3  -4  -4   80.03    4.63
   3  -4  -4   80.06    4.04
  -3   4   3    9.82    1.31
   3  -4  -3    9.82    1.34
   3  -4  -3    9.82    1.97
  -3   4   2 1078.70   10.99
   3  -4  -2 1078.41   11.81
   3  -4  -2 1078.55   10.56
  -3   4   1    0.21    1.12
   3  -4  -1    0.21    1.21
   3  -4  -1    0.21    0.95
  -3   4   0 2798.41   16.73
   3  -4   0 2797.85   17.42
   3  -4   0 2797.85   15.94
  -3   4  -1    6.76    1.15
   3  -4   1    7.44    2.62
  -3   4  -2 1655.61   12.70
   3  -4   2 1655.38   11.97
   3  -4   2 1655.36   12.30
  -3   4  -3  429.11    7.94
   3  -4   3  429.06    7.41
   3  -4   3  429.06    8.30
  -3   4  -4   15.20    3.05
   3  -4   4   15.20    2.82
   3  -4   4   15.20    3.61
  -3   4  -5   26.81    3.08
   3  -4   5   26.81    2.69
   3  -4   5   26.81    1.90
  -3   4  -6  194.07    6.50
   3  -4   6  194.07    5.31
   3  -4   6  194.07    7.35
  -3   4  -7  142.31    5.64
   3  -4   7  142.31    4.30
   3  -4   7  142.30    6.50
  -3   4  -8 1101.47   15.19
   3  -4   8 1101.42   10.53
   3  -4   8 1101.40   15.78
  -3   4  -9   79.95    5.64
   3  -4   9   79.95    3.90
   3  -4   9   79.95    6.86
  -3   4 -10  150.49    7.48
   3  -4  10  150.48    8.27
  -3   4 -11    1.33    2.39
   3  -4  11    0.34    2.56
  -3   4 -12   69.02    6.40
   3  -4  12   69.02    7.74
  -3   4 -13   34.14    6.33
   3  -4  13   18.89    7.15
  -3   4 -14  782.44   16.86
   3  -4  14  782.45   18.30
  -3   4 -15   18.99    3.90
   3  -4  15   18.99    3.84
  -3   4 -16  482.83   15.98
   3  -4  16  482.82   16.89
  -3   4 -17    1.11    3.61
   3  -4  17    1.12    3.81
  -3   4 -18   18.24    8.40
  -3   4 -19    9.43    4.53
   3  -4  19    9.43    4.59
  -3   4 -20   91.49   11.91
   3  -4  20   91.50   13.55
  -3   4 -21    0.11    4.40
   3  -4  21    0.13    4.30
   3  -3 -25    9.21    5.02
   3  -3 -24   81.99   13.09
   3  -3 -23    0.17    3.71
   3  -3 -22  161.46   12.76
   3  -3 -21   90.64    9.19
   3  -3 -20  140.55   11.91
   3  -3 -19   90.47    8.76
  -3   3  18   33.59    6.07
   3  -3 -18   33.59    6.95
  -3   3  17   14.56    5.38
   3  -3 -17   14.56    6.04
   3  -3 -16  447.23   13.15
   3  -3 -15    6.12    1.61
   3  -3 -15    6.12    2.30
   3  -3 -14  792.08   12.30
   3  -3 -14  792.18   13.48
   3  -3 -14  792.16   16.01
   3  -3 -13    8.51    3.25
   3  -3 -13    8.50    3.61
   3  -3 -13    8.51    4.43
   3  -3 -12    1.24    1.38
   3  -3 -12    1.24    1.44
   3  -3 -12    1.24    1.90
   3  -3 -11  228.47    7.54
   3  -3 -11  323.58    7.77
   3  -3 -11  323.56    9.32
   3  -3 -10    4.64    2.76
   3  -3 -10    4.64    2.72
   3  -3 -10    4.64    1.84
   3  -3  -9  153.91    5.38
   3  -3  -9  153.97    5.35
   3  -3  -9  153.93    6.17
   3  -3  -8  497.16    8.10
   3  -3  -8  497.29    7.41
   3  -3  -8  497.25    9.25
   3  -3  -7   91.36    3.31
   3  -3  -7   91.38    2.92
  -3   3   6  111.76    4.92
   3  -3  -6  111.73    4.49
   3  -3  -6  111.76    3.61
  -3   3   5  823.09   10.92
   3  -3  -5  822.85   10.01
   3  -3  -5  823.12    8.27
  -3   3   4  103.75    4.30
   3  -3  -4  103.71    3.90
   3  -3  -4  103.75    3.28
  -3   3   3 1480.53   12.66
   3  -3  -3 1480.14   12.47
   3  -3  -3 1480.49   10.33
  -3   3   2 1312.31   10.79
   3  -3  -2 1312.02   10.86
   3  -3  -2 1312.19    9.09
  -3   3   1   30.93    2.66
   3  -3  -1   14.68    2.92
   3  -3  -1   14.68    2.16
  -3   3   0  914.34   10.76
   3  -3   0  914.08   10.53
   3  -3   0  914.09    9.22
  -3   3  -1  277.40    4.89
   3  -3   1  277.36    4.79
   3  -3   1  277.36    4.49
  -3   3  -2 1282.89   11.55
   3  -3   2 1282.68   10.50
   3  -3   2 1282.67   10.63
  -3   3  -3 2420.95   17.68
   3  -3   3 2420.55   15.12
   3  -3   3 2420.52   16.53
  -3   3  -4   37.69    3.58
   3  -3   4   37.68    3.35
   3  -3   4   37.69    4.10
  -3   3  -5  259.27    6.27
   3  -3   5  259.23    4.95
   3  -3   5  259.23    6.33
  -3   3  -6   89.85    5.48
   3  -3   6   89.84    4.40
   3  -3   6   89.85    6.13
  -3   3  -7    1.10    1.57
   3  -3   7    1.11    2.49
   3  -3   7    1.10    1.77
  -3   3  -8  254.27    7.87
   3  -3   8  254.26    5.41
   3  -3   8  254.26    8.43
  -3   3  -9 1312.35   16.63
   3  -3   9 1312.31   10.76
   3  -3   9 1312.31   17.26
  -3   3 -10    0.60    1.97
   3  -3  10    0.60    1.38
   3  -3  10    0.56    2.13
  -3   3 -11  741.37   12.27
   3  -3  11  741.35   12.86
  -3   3 -12   51.73    5.94
   3  -3  12   51.73    6.82
  -3   3 -13  279.06   10.92
   3  -3  13  279.05   11.71
  -3   3 -14   58.22    7.12
   3  -3  14   58.22    8.07
  -3   3 -15   10.18    3.67
   3  -3  15   10.20    7.61
  -3   3 -16   38.83    7.32
   3  -3  16   28.92    8.27
  -3   3 -17  148.02   10.56
   3  -3  17  148.03   11.48
  -3   3 -18    3.64    3.44
   3  -3  18    3.80    3.48
  -3   3 -19  168.53   13.06
   3  -3  19  168.54   14.11
  -3   3 -20    0.18    4.04
   3  -3  20    0.18    3.97
  -3   3 -21    5.89    4.46
   3  -3  21    5.89    4.59
  -3   3 -22    2.65    4.49
   3  -3  22    4.45    4.49
   3  -2 -24    1.25    4.53
   3  -2 -23    0.10    3.74
   3  -2 -22    0.05    3.58
   3  -2 -21   95.37    9.87
   3  -2 -20    3.39    3.38
  -3   2  19  493.69   15.88
   3  -2 -19  493.66   17.91
  -3   2  18   29.17    5.81
   3  -2 -18   29.17    6.30
  -3   2  17   57.15    6.36
   3  -2 -17   57.14    7.09
  -3   2  16    5.28    2.10
   3  -2 -16    5.28    2.85
  -3   2  15   28.75    4.86
   3  -2 -15   20.62    5.48
  -3   2  14  109.76    7.18
   3  -2 -14  109.73    5.84
   3  -2 -14  109.74    8.23
   3  -2 -13 1267.68   14.20
   3  -2 -13 1267.82   19.55
   3  -2 -12  122.04    5.18
   3  -2 -12  122.06    7.02
   3  -2 -11 1025.02   11.45
   3  -2 -11 1025.17   12.40
   3  -2 -11 1025.14   15.19
   3  -2 -10   97.60    3.44
   3  -2 -10   97.61    3.67
   3  -2 -10   97.61    4.53
   3  -2  -9  492.17    8.33
   3  -2  -9  492.26    8.17
   3  -2  -9  492.25   10.50
   3  -2  -8  370.43    7.84
   3  -2  -8  370.53    7.25
   3  -2  -8  370.50    9.51
   3  -2  -7   97.96    3.15
   3  -2  -7   97.98    2.79
   3  -2  -7   97.97    3.84
   3  -2  -6  201.99    5.38
   3  -2  -6  202.05    4.33
  -3   2   5 3484.64   20.27
   3  -2  -5 2553.25   17.26
   3  -2  -5 3484.79   21.22
  -3   2   4    0.32    2.46
   3  -2  -4    0.31    2.20
  -3   2   3  272.92    5.22
   3  -2  -3  272.88    4.95
   3  -2  -3  272.93    3.38
  -3   2   2  936.02   11.12
   3  -2  -2  935.70   10.37
   3  -2  -2  935.93    7.68
  -3   2   1   30.53    2.33
   3  -2  -1   30.53    2.23
   3  -2  -1   30.52    1.54
  -3   2   0  544.06    7.51
   3  -2   0  543.91    6.86
   3  -2   0  543.92    5.61
  -3   2  -1   72.70    4.04
   3  -2   1   72.67    3.81
   3  -2   1   72.67    3.44
  -3   2  -2   11.39    1.74
   3  -2   2   11.39    1.05
   3  -2   2   11.39    1.02
  -3   2  -3  802.19    7.97
   3  -2   3  802.11    6.79
   3  -2   3  802.10    7.32
  -3   2  -4  236.46    6.50
   3  -2   4  236.42    5.28
   3  -2   4  236.42    6.20
  -3   2  -5  678.18    8.23
   3  -2   5  678.12    6.20
   3  -2   5  678.12    7.87
  -3   2  -6  272.89    6.82
   3  -2   6  272.86    5.02
   3  -2   6  272.86    6.76
  -3   2  -7   79.24    4.10
   3  -2   7   79.23    3.08
   3  -2   7   79.23    4.40
  -3   2  -8  430.59    8.50
   3  -2   8  430.34    5.61
   3  -2   8  430.35    8.73
  -3   2  -9 1017.63   14.01
   3  -2   9 1017.61    9.02
   3  -2   9 1017.63   14.53
  -3   2 -10  107.14    5.38
   3  -2  10  107.13    3.58
   3  -2  10  107.14    6.13
  -3   2 -11 1110.99   17.06
   3  -2  11 1110.99   17.68
  -3   2 -12  248.17   10.20
   3  -2  12  248.18   10.96
  -3   2 -13   20.18    5.35
   3  -2  13   20.18    6.17
  -3   2 -14  911.37   16.30
   3  -2  14  911.40   17.19
  -3   2 -15   15.25    3.48
   3  -2  15   15.25    3.31
  -3   2 -16  148.40   10.33
   3  -2  16  148.41   11.02
  -3   2 -17   37.96    7.94
   3  -2  17   37.97    8.56
  -3   2 -18    2.79    3.67
   3  -2  18    2.80    3.94
  -3   2 -19    8.43    4.00
   3  -2  19    8.43    3.84
  -3   2 -20  217.86   14.37
   3  -2  20  217.88   15.29
  -3   2 -21    0.18    4.17
   3  -2  21    0.18    3.94
  -3   2 -22  137.02   13.15
   3  -2  22  137.03   14.24
   3  -2  23   25.69    6.20
   3  -1 -24   87.43   12.17
   3  -1 -23    3.86    3.67
   3  -1 -22  132.20   13.12
   3  -1 -21    0.60    3.67
  -3   1  20   61.56    8.53
   3  -1 -20   61.55    8.66
  -3   1  19    0.86    3.05
   3  -1 -19    0.86    3.74
  -3   1  18   97.50    8.27
   3  -1 -18   97.50    9.55
  -3   1  17    3.19    2.13
   3  -1 -17    3.19    2.82
  -3   1  16  750.02   15.48
   3  -1 -16  749.99   17.85
  -3   1  15   96.08    5.74
   3  -1 -15   96.07    6.63
  -3   1  14  173.99    7.81
   3  -1 -14  173.97    8.82
  -3   1  13   38.53    4.13
   3  -1 -13   38.53    3.08
   3  -1 -13   38.53    4.92
  -3   1  12   13.10    3.97
   3  -1 -12    3.98    2.95
   3  -1 -12    3.99    4.69
  -3   1  11  150.26    5.74
   3  -1 -11  150.24    4.89
   3  -1 -11  150.27    7.28
  -3   1  10 1515.51   13.88
   3  -1 -10 1515.34   12.50
   3  -1 -10 1515.51   17.65
   3  -1  -9    0.05    1.12
   3  -1  -9    0.05    1.48
   3  -1  -8 1863.36   14.01
   3  -1  -8 1863.64   18.73
   3  -1  -7  131.80    3.84
   3  -1  -7  131.83    5.02
   3  -1  -6  870.45    7.97
   3  -1  -6  870.55    6.56
   3  -1  -6  870.56   10.01
   3  -1  -5    3.36    2.13
   3  -1  -5    3.36    1.41
  -3   1   4    6.28    2.39
  -3   1   3   50.53    3.31
   3  -1  -3   50.51    2.62
  -3   1   2 1091.57    9.64
   3  -1  -2 1091.30    8.07
  -3   1   1   41.01    3.15
   3  -1  -1   41.00    3.05
   3  -1  -1   40.99    1.77
  -3   1   0 3740.48   30.25
   3  -1   0 3442.56   15.81
   3  -1   0 3442.53   19.12
  -3   1  -1 1074.38    8.59
   3  -1   1 1074.21    7.54
   3  -1   1 1074.20    6.30
  -3   1  -2  195.73    4.56
   3  -1   2  195.70    4.07
   3  -1   2  195.70    3.90
  -3   1  -3   19.03    1.77
   3  -1   3   19.03    1.84
   3  -1   3   19.03    2.00
  -3   1  -4  422.71    5.51
   3  -1   4  422.69    4.56
   3  -1   4  422.69    5.25
  -3   1  -5  215.13    6.59
   3  -1   5  215.12    5.28
   3  -1   5  215.12    6.53
  -3   1  -6 1593.33   16.14
   3  -1   6 1593.27   12.14
   3  -1   6 1593.27   16.07
  -3   1  -7   13.17    1.44
   3  -1   7   13.17    1.12
   3  -1   7   13.17    1.41
  -3   1  -8  323.82    6.36
   3  -1   8  323.82    4.59
   3  -1   8  323.82    6.79
  -3   1  -9   78.85    4.49
   3  -1   9   78.85    3.18
   3  -1   9   78.85    4.95
  -3   1 -10    1.57    1.94
   3  -1  10    1.57    1.34
   3  -1  10    1.57    1.94
  -3   1 -11  186.54    7.68
   3  -1  11  186.55    4.82
   3  -1  11  186.55    8.27
  -3   1 -12  836.53   15.45
   3  -1  12  836.58   16.37
  -3   1 -13   12.16    2.20
   3  -1  13   12.16    2.33
  -3   1 -14   62.13    5.71
   3  -1  14   43.51    6.13
  -3   1 -15  104.36    7.22
   3  -1  15  104.37    8.10
  -3   1 -16   26.19    6.23
   3  -1  16   26.20    7.35
  -3   1 -17  542.20   16.17
   3  -1  17  542.26   17.55
  -3   1 -18  149.73   10.89
   3  -1  18  149.76   12.07
  -3   1 -19  154.51   10.63
   3  -1  19  154.52   11.32
  -3   1 -20  195.53   13.12
   3  -1  20  195.55   13.78
  -3   1 -21    2.31    3.90
   3  -1  21    4.27    3.77
  -3   1 -22  195.52   14.63
   3  -1  22  195.53   15.29
  -3   1 -23   77.58   12.27
   3  -1  23   77.59   13.29
   3   0 -24   41.09   11.15
   3   0 -23    0.95    4.20
   3   0 -22   60.15   10.04
   3   0 -21  407.74   15.09
  -3   0  20    3.89    2.76
   3   0 -20    3.86    3.25
  -3   0  19  415.23   13.38
   3   0 -19  415.21   14.56
  -3   0  18   14.56    3.31
   3   0 -18   14.56    3.90
  -3   0  17   94.73    8.30
   3   0 -17   94.71    9.05
  -3   0  16  142.14    8.59
   3   0 -16  142.14    9.61
  -3   0  15  109.44    6.95
   3   0 -15  109.44    8.00
  -3   0  14   40.32    4.95
   3   0 -14   40.32    5.61
  -3   0  13  311.45    9.25
   3   0 -13  311.46   11.06
  -3   0  12    5.64    1.48
   3   0 -12    5.64    1.12
   3   0 -12    5.64    1.97
  -3   0  11 1368.73   15.48
   3   0 -11 1368.61   11.88
   3   0 -11 1368.76   18.99
  -3   0  10   88.38    4.30
   3   0 -10   88.38    3.41
   3   0 -10   88.39    5.45
  -3   0   9    5.76    2.49
   3   0  -9    4.73    1.02
   3   0  -9    5.76    3.18
  -3   0   8   97.79    3.18
   3   0  -8   97.79    2.92
   3   0  -8   97.79    4.13
  -3   0   7  261.01    5.35
   3   0  -7  261.00    5.38
   3   0  -7  405.60    7.94
  -3   0   6   72.54    3.94
   3   0  -6   72.53    4.30
   3   0  -6   72.56    5.94
  -3   0   5 1861.07    9.25
   3   0  -5 1860.97   11.61
   3   0  -5 1861.39   16.34
  -3   0   4   50.80    2.23
  -3   0   4   50.83    4.46
   3   0  -4   50.79    3.25
  -3   0   3  908.66    9.45
   3   0  -3  908.44    7.09
  -3   0   2  263.43    5.74
   3   0  -2  223.74    4.40
  -3   0   1  240.64    4.86
   3   0  -1  240.59    4.10
  -3   0   0  134.18    2.03
  -3   0   0  134.20    3.38
   3   0   0  134.18    3.15
  -3   0  -1 4089.58   27.75
  -3   0  -1 4089.96   40.19
   3   0   1 4089.25   24.64
  -3   0  -2  443.27    4.23
  -3   0  -2  443.27    4.69
   3   0   2  443.25    4.33
  -3   0  -3  924.24    8.69
  -3   0  -3  924.22    9.05
   3   0   3  924.17    7.94
  -3   0  -4   86.36    2.43
  -3   0  -4   86.36    2.30
   3   0   4   86.36    2.13
  -3   0  -5    5.02    2.56
  -3   0  -5    5.02    2.26
   3   0   5    5.02    2.10
  -3   0  -6   23.17    2.07
   3   0   6   23.17    1.97
  -3   0  -7  511.11    7.97
   3   0   7  511.12    6.10
  -3   0  -8   25.61    4.04
   3   0   8   25.62    3.18
  -3   0  -9 1467.96   15.98
   3   0   9 1468.04   11.55
   3   0   9 1468.08   17.22
  -3   0 -10    5.45    3.64
   3   0  10   22.09    2.89
  -3   0 -11 1324.83   16.30
   3   0  11 1324.92   11.09
   3   0  11 1324.96   17.78
  -3   0 -12  657.72   11.94
   3   0  12  657.78    8.04
   3   0  12  657.79   13.25
  -3   0 -13    3.98    4.49
   3   0  13    3.98    5.31
  -3   0 -14  164.11    9.51
   3   0  14  164.14   10.46
  -3   0 -15  191.74    9.58
   3   0  15  191.77   10.56
  -3   0 -16  308.87   10.53
   3   0  16  308.89   11.42
  -3   0 -17  627.99   16.07
   3   0  17  628.06   17.42
  -3   0 -18    2.80    2.89
   3   0  18    2.95    2.79
  -3   0 -19  146.32   10.53
   3   0  19  146.33   11.55
  -3   0 -20    6.31    4.26
   3   0  20    6.31    3.97
  -3   0 -21    0.64    3.64
   3   0  21    1.91    3.54
  -3   0 -22   62.29   10.14
   3   0  22   62.30   10.79
  -3   0 -23  119.44   13.42
   3   0  23  119.45   13.94
   3   0  24    1.40    3.94
   3   1 -23   33.56    9.81
   3   1 -22   77.16   10.79
  -3  -1  21  198.35   12.66
   3   1 -21  198.35   13.61
  -3  -1  20    1.71    3.22
   3   1 -20    1.71    3.84
  -3  -1  19  210.55   12.01
   3   1 -19  210.54   12.92
  -3  -1  18   77.37    8.73
   3   1 -18   77.36    9.45
  -3  -1  17   40.36    6.53
   3   1 -17   26.70    6.89
  -3  -1  16  123.63    8.40
   3   1 -16  123.62    8.92
  -3  -1  15  132.88    8.36
   3   1 -15  132.88    9.42
  -3  -1  14    0.97    2.26
   3   1 -14    0.97    2.69
  -3  -1  13  364.59    9.71
   3   1 -13  364.61   11.38
  -3  -1  12   38.81    4.89
   3   1 -12   38.82    5.48
  -3  -1  11  124.95    5.94
   3   1 -11  124.95    3.87
   3   1 -11  124.96    7.15
  -3  -1  10 1736.48   16.44
   3   1 -10 1736.43   11.65
   3   1 -10 1736.63   20.77
  -3  -1   9   24.05    1.31
   3   1  -9   24.05    0.92
  -3  -1   8 2409.12   14.96
   3   1  -8 2409.04   11.71
   3   1  -8 2409.33   19.81
  -3  -1   7    9.42    3.25
   3   1  -7    9.42    2.53
   3   1  -7    9.43    4.23
  -3  -1   6  982.19    8.69
   3   1  -6  982.12    7.54
   3   1  -6  982.29   12.14
  -3  -1   5  175.38    4.49
   3   1  -5  175.35    4.13
   3   1  -5  175.42    6.63
  -3  -1   4  236.52    3.38
   3   1  -4  236.50    3.38
   3   1  -4  236.54    5.05
  -3  -1   3   16.39    1.71
  -3  -1   3   16.40    2.69
   3   1  -3    8.67    1.87
  -3  -1   2 1542.15    6.76
  -3  -1   2 1542.15   11.58
   3   1  -2 1541.84    8.76
  -3  -1   1  200.15    1.28
  -3  -1   1  200.15    2.33
   3   1  -1  183.51    1.94
  -3  -1   0  958.56    4.99
  -3  -1   0  958.59    7.58
   3   1   0  958.49    6.72
  -3  -1  -1  328.89    3.90
  -3  -1  -1  328.89    4.92
   3   1   1  328.85    4.53
  -3  -1  -2   89.42    2.49
  -3  -1  -2   89.41    2.66
   3   1   2   89.41    2.56
  -3  -1  -3  640.31    6.76
  -3  -1  -3  640.25    6.59
   3   1   3  640.24    6.13
  -3  -1  -4  383.06    6.20
  -3  -1  -4  359.26    5.74
   3   1   4  359.26    5.25
  -3  -1  -5   65.07    3.44
  -3  -1  -5   65.06    3.02
   3   1   5   65.06    2.76
  -3  -1  -6  880.46   10.40
  -3  -1  -6  880.37    9.42
   3   1   6  880.39    7.97
  -3  -1  -7   40.53    3.02
  -3  -1  -7   40.52    2.43
   3   1   7   40.52    2.23
  -3  -1  -8  774.12   12.17
  -3  -1  -8  774.01   10.83
   3   1   8  774.07    8.69
  -3  -1  -9  224.88    7.91
  -3  -1  -9  224.85    6.89
   3   1   9  224.86    5.38
  -3  -1 -10  320.24    9.78
  -3  -1 -10  217.22    8.53
   3   1  10  320.20    6.40
  -3  -1 -11  141.36    7.32
  -3  -1 -11  141.34    6.20
   3   1  11  141.35    4.79
  -3  -1 -12 1108.88   15.62
   3   1  12 1108.98   11.38
  -3  -1 -13    2.05    1.71
   3   1  13    2.05    1.25
  -3  -1 -14 1052.63   18.40
   3   1  14 1052.80   20.40
  -3  -1 -15    3.43    2.49
   3   1  15    3.43    2.39
  -3  -1 -16   10.83    2.69
   3   1  16   10.83    2.59
  -3  -1 -17  114.34    7.84
   3   1  17  114.36    9.02
  -3  -1 -18   84.16    8.92
   3   1  18   84.18    9.84
  -3  -1 -19    0.33    3.05
   3   1  19    0.33    2.99
  -3  -1 -20  537.52   17.09
   3   1  20  537.58   18.24
  -3  -1 -21    1.91    3.51
   3   1  21    1.91    3.38
  -3  -1 -22  190.85   13.19
   3   1  22  190.89   14.17
  -3  -1 -23   19.89    8.46
   3   1  23   19.88    4.76
  -3  -1 -24    9.60    4.72
   3   1  24    9.60    4.63
   3   1  25   31.72   12.14
   3   2 -23    0.72    4.30
  -3  -2  22   57.75   10.83
   3   2 -22   57.75    9.74
  -3  -2  21   10.08    4.46
   3   2 -21   10.08    5.25
  -3  -2  20    6.81    3.77
   3   2 -20    6.81    4.04
  -3  -2  19   30.79    8.40
   3   2 -19   30.79    8.23
  -3  -2  18  283.06   13.09
   3   2 -18  283.04   13.97
  -3  -2  17    1.55    2.69
   3   2 -17    1.37    3.02
  -3  -2  16  109.83    8.27
   3   2 -16  109.83    8.92
  -3  -2  15   16.14    2.99
   3   2 -15   16.14    5.41
  -3  -2  14    3.43    2.20
   3   2 -14    1.60    2.59
  -3  -2  13  156.40    7.41
   3   2 -13  156.41    8.14
  -3  -2  12  807.14   13.32
   3   2 -12  807.19   15.65
  -3  -2  11   19.09    1.84
   3   2 -11   19.09    2.33
  -3  -2  10 1372.05   15.42
   3   2 -10 1372.04    8.86
   3   2 -10 1372.17   18.67
  -3  -2   9   21.47    3.44
   3   2  -9   21.47    1.67
   3   2  -9   21.48    3.81
  -3  -2   8 1500.32   12.83
   3   2  -8 1500.24    8.00
   3   2  -8 1500.41   15.68
  -3  -2   7   44.62    3.54
   3   2  -7   44.62    2.10
   3   2  -7   44.63    3.90
  -3  -2   6   98.78    2.79
   3   2  -6   98.78    1.67
   3   2  -6   98.79    3.08
  -3  -2   5 1342.63    8.30
   3   2  -5 1342.54    6.13
   3   2  -5 1342.70   10.56
  -3  -2   4  804.71    8.79
   3   2  -4  804.60    7.22
   3   2  -4  804.80   11.48
  -3  -2   3  254.40    6.13
   3   2  -3  254.36    5.81
  -3  -2   2 2193.91   11.55
  -3  -2   2 2193.91   14.63
   3   2  -2 2193.54   11.09
  -3  -2   1  491.69    5.48
  -3  -2   1  491.66    6.66
   3   2  -1  491.59    5.58
  -3  -2   0  184.55    4.79
  -3  -2   0  184.53    5.61
   3   2   0  168.64    5.05
  -3  -2  -1 5399.86   39.00
  -3  -2  -1 5399.60   36.05
   3   2   1 5399.07   35.56
  -3  -2  -2   95.61    1.51
  -3  -2  -2   95.60    1.57
   3   2   2   95.60    1.67
  -3  -2  -3 4354.11   38.32
  -3  -2  -3 4353.34   28.21
   3   2   3 4353.25   28.51
  -3  -2  -4 1268.56   10.69
  -3  -2  -4 1268.36    9.28
   3   2   4 1268.37    9.09
  -3  -2  -5   18.66    2.33
  -3  -2  -5   18.66    2.00
   3   2   5   18.66    2.20
  -3  -2  -6  174.01    5.84
  -3  -2  -6  173.96    4.92
   3   2   6  173.97    4.53
  -3  -2  -7  394.38    8.59
  -3  -2  -7  394.29    7.18
   3   2   7  394.32    6.53
  -3  -2  -8  184.06    7.22
  -3  -2  -8  184.00    6.00
   3   2   8  184.02    5.22
  -3  -2  -9 1294.15   15.98
  -3  -2  -9 1293.92   13.61
   3   2   9 1294.01   11.55
  -3  -2 -10   14.33    3.67
  -3  -2 -10   14.32    2.85
   3   2  10   14.32    2.49
  -3  -2 -11  473.06   10.86
  -3  -2 -11  472.99    9.45
   3   2  11  473.03    7.71
  -3  -2 -12   20.66    4.82
  -3  -2 -12   20.66    4.23
   3   2  12   16.31    3.35
  -3  -2 -13   11.13    4.92
  -3  -2 -13   11.13    3.94
   3   2  13   11.13    3.15
  -3  -2 -14    2.52    2.62
  -3  -2 -14    2.52    2.20
   3   2  14    2.52    1.57
  -3  -2 -15  369.93   13.32
  -3  -2 -15  369.86   11.55
  -3  -2 -16   93.37    6.53
  -3  -2 -17  261.78   10.56
   3   2  17  261.83   12.01
  -3  -2 -18   10.57    2.69
   3   2  18   10.77    2.85
  -3  -2 -19  136.41   10.86
   3   2  19  136.45   12.17
  -3  -2 -20   40.76    7.97
   3   2  20   40.77    9.12
  -3  -2 -21  141.34   11.58
   3   2  21  141.38   13.12
  -3  -2 -22   35.88    7.91
   3   2  22   35.88    8.82
  -3  -2 -23  225.22   13.58
   3   2  23  225.27   14.99
  -3  -2 -24    2.05    3.87
   3   2  24    2.05    3.77
   3   2  25  183.39   17.32
  -3  -3  22    0.26    3.61
   3   3 -22    0.26    4.17
  -3  -3  21   88.59   11.51
   3   3 -21   88.58   11.25
  -3  -3  20    0.17    3.15
   3   3 -20    0.17    3.71
  -3  -3  19  130.14   11.84
   3   3 -19  130.13   12.01
  -3  -3  18   59.96    8.66
   3   3 -18   59.96    8.53
  -3  -3  17   73.53    9.15
   3   3 -17   73.54    9.48
  -3  -3  16   15.01    7.09
   3   3 -16   15.01    6.86
  -3  -3  15  286.82   11.28
   3   3 -15  286.85   12.20
  -3  -3  14   24.11    6.30
   3   3 -14   24.11    6.27
  -3  -3  13  620.00   13.71
   3   3 -13  620.05   15.42
  -3  -3  12    5.50    2.16
   3   3 -12    5.50    2.43
  -3  -3  11  279.65    7.74
   3   3 -11  279.65    8.07
  -3  -3  10  185.41    7.51
   3   3 -10  185.42    7.97
  -3  -3   9  509.06   12.79
   3   3  -9  509.11   14.37
  -3  -3   8  633.87    9.51
   3   3  -8  633.89   10.53
  -3  -3   7  303.65    7.94
   3   3  -7  256.08    4.13
   3   3  -7  303.69    9.09
  -3  -3   6   13.44    2.76
   3   3  -6   13.44    1.38
   3   3  -6   13.44    2.69
  -3  -3   5   82.04    2.59
   3   3  -5   82.04    1.48
   3   3  -5   82.05    2.56
  -3  -3   4   63.86    3.12
   3   3  -4   63.87    2.33
   3   3  -4   63.87    3.31
  -3  -3   3  764.93    9.81
   3   3  -3  764.85    7.74
   3   3  -3  764.96   10.83
  -3  -3   2  366.16    6.66
  -3  -3   2  366.17    7.15
   3   3  -2  366.12    5.74
  -3  -3   1  245.48    5.94
  -3  -3   1  245.46    5.90
   3   3  -1  193.94    5.18
  -3  -3   0  229.88    3.61
  -3  -3   0  229.87    3.44
   3   3   0  229.85    3.28
  -3  -3  -1 6062.00   34.31
  -3  -3  -1 4259.79   28.34
   3   3   1 4259.49   25.59
  -3  -3  -2    1.36    1.74
  -3  -3  -2    1.36    1.44
  -3  -3  -3 2079.75   14.86
  -3  -3  -3 2079.35   12.04
   3   3   3 2079.33   13.09
  -3  -3  -4  709.62    9.61
  -3  -3  -4  709.44    7.54
   3   3   4  709.47    8.30
  -3  -3  -5   22.16    2.69
  -3  -3  -5   12.05    2.10
   3   3   5   12.05    2.43
  -3  -3  -6  238.43    5.71
  -3  -3  -6  238.38    4.53
   3   3   6  238.39    4.66
  -3  -3  -7  823.46   13.74
  -3  -3  -7  823.20   10.96
   3   3   7  823.26   10.79
  -3  -3  -8  778.26   13.58
  -3  -3  -8  778.02   10.79
   3   3   8  778.08   10.27
  -3  -3  -9  587.73   11.51
  -3  -3  -9  587.59    9.32
   3   3   9  587.64    8.66
  -3  -3 -10 1232.68   18.53
  -3  -3 -10 1232.33   15.06
   3   3  10 1232.46   13.71
  -3  -3 -11  397.94   10.01
  -3  -3 -11  267.17    8.07
   3   3  11  397.90    7.38
  -3  -3 -12 2265.72   26.08
  -3  -3 -12 2265.21   21.98
   3   3  12 2265.46   19.03
  -3  -3 -13   93.27    6.27
  -3  -3 -13   93.25    4.99
   3   3  13   93.26    4.40
  -3  -3 -14 1464.95   23.13
  -3  -3 -14 1464.66   20.17
   3   3  14 1464.87   16.83
  -3  -3 -15   32.33    6.50
  -3  -3 -15   29.94    4.82
   3   3  15   32.33    4.20
  -3  -3 -16    2.40    6.27
  -3  -3 -16    2.39    4.79
  -3  -3 -17  144.86   10.20
  -3  -3 -17  144.82    8.43
  -3  -3 -18  187.79   10.27
  -3  -3 -19    0.71    2.76
  -3  -3 -20  501.29   15.09
   3   3  20  501.38   16.93
  -3  -3 -21    1.47    3.25
   3   3  21    1.47    3.35
  -3  -3 -22  101.71   10.27
   3   3  22  101.73   11.58
  -3  -3 -23   13.12    4.20
   3   3  23   13.12    4.20
  -3  -3 -24   16.73    4.99
   3   3  24   25.86    9.61
  -3  -3 -25    7.21    4.46
   3   3  25    7.21    4.26
   3   3  26  189.32   16.47
  -3  -4  22   12.33    4.49
   3   4 -22   12.33    4.76
  -3  -4  21   23.95    9.87
   3   4 -21   23.94    9.45
  -3  -4  20   50.85    9.81
   3   4 -20   50.85    9.87
  -3  -4  19   61.63    9.28
   3   4 -19   61.62    9.02
  -3  -4  18  396.56   14.73
   3   4 -18  396.55   15.09
  -3  -4  17   32.93    4.17
   3   4 -17   32.93    7.45
  -3  -4  16  246.62   12.33
   3   4 -16  246.62   12.76
  -3  -4  15   65.54    8.23
   3   4 -15   65.55    8.63
   3   4 -14   25.41    3.08
  -3  -4  13    7.71    3.05
   3   4 -13    7.72    5.61
  -3  -4  12  224.79    8.79
   3   4 -12  224.81    9.48
  -3  -4  11   50.48    5.81
   3   4 -11   50.48    5.58
  -3  -4  10  894.00   12.83
   3   4 -10  894.05   14.07
  -3  -4   9   87.13    5.45
   3   4  -9   87.14    5.54
  -3  -4   8   22.24    4.36
   3   4  -8   22.24    4.26
  -3  -4   7 1468.57   13.35
   3   4  -7 1468.61   14.11
  -3  -4   6  136.55    4.66
   3   4  -6  136.55    2.36
   3   4  -6  136.56    4.76
  -3  -4   4 3388.65   19.85
   3   4  -4 3388.57   17.55
   3   4  -4 3388.79   20.50
  -3  -4   3  986.61    7.94
   3   4  -3  986.59    5.97
   3   4  -3  986.62    7.87
  -3  -4   2  517.48    7.58
   3   4  -2  517.45    6.10
  -3  -4   1   86.51    2.03
  -3  -4   1   86.51    1.61
   3   4  -1   85.89    0.85
  -3  -4   0  211.44    5.48
  -3  -4   0  211.42    4.53
   3   4   0  211.41    4.69
   3   4   1    6.08    2.36
  -3  -4  -2   13.73    2.72
  -3  -4  -2   13.72    1.97
   3   4   2   13.72    2.39
  -3  -4  -3   57.38    4.66
  -3  -4  -3   57.35    3.31
  -3  -4  -4  996.05   13.55
  -3  -4  -4  995.72    9.51
  -3  -4  -5  187.78    3.64
  -3  -4  -5  187.79    4.13
  -3  -4  -5  187.77    2.95
  -3  -4  -6   89.27    2.53
  -3  -4  -6   89.27    2.82
  -3  -4  -6   89.26    2.13
  -3  -4  -7  490.23    7.51
  -3  -4  -7  490.34    9.38
  -3  -4  -7  490.21    6.92
  -3  -4  -8  234.64    4.79
  -3  -4  -8  234.67    5.97
  -3  -4  -8  234.63    4.43
  -3  -4  -9  751.20    9.02
  -3  -4  -9  751.32   11.65
  -3  -4  -9  751.16    8.89
  -3  -4 -10  468.24    9.51
  -3  -4 -10  299.85    7.38
  -3  -4 -11  124.71    6.40
  -3  -4 -11  124.68    4.82
  -3  -4 -12 1803.09   21.45
  -3  -4 -12 1802.71   17.39
  -3  -4 -13    3.12    2.10
  -3  -4 -13    1.87    1.67
   3   4  13    3.12    1.67
  -3  -4 -14  169.18    9.55
  -3  -4 -14  169.13    7.81
   3   4  14  169.16    6.95
  -3  -4 -15  105.19    7.71
  -3  -4 -15  105.18    6.30
   3   4  15  105.20    5.64
  -3  -4 -16   19.10    5.97
  -3  -4 -16   19.09    4.76
   3   4  16   19.10    4.13
  -3  -4 -17  104.28    8.27
  -3  -4 -17  104.27    6.89
  -3  -4 -18  126.90   10.79
  -3  -4 -18  126.86    9.12
  -3  -4 -19    3.43    3.25
  -3  -4 -19    3.12    2.53
  -3  -4 -20   87.89   10.20
  -3  -4 -20   87.88    8.00
  -3  -4 -21  210.84   11.35
  -3  -4 -22   72.06    9.94
   3   4  22   72.08   11.32
  -3  -4 -23  562.15   20.37
   3   4  23  562.28   22.60
  -3  -4 -24   38.94    8.76
   3   4  24   38.95    9.97
  -3  -4 -25  199.19   13.38
   3   4  25  199.23   14.89
   3   4  26   63.36   11.35
  -3  -5  23   51.57   12.40
  -3  -5  22    6.51    4.49
  -3  -5  21  105.36   12.63
   3   5 -21  105.35   12.30
  -3  -5  20   15.98    5.05
   3   5 -20   15.98    5.38
  -3  -5  19   54.53   10.53
   3   5 -19   54.52    9.68
  -3  -5  18   25.12    9.15
   3   5 -18   25.12    8.66
  -3  -5  17    1.97    3.48
   3   5 -17    1.76    3.48
  -3  -5  16   37.13    7.97
   3   5 -16   54.76    7.77
  -3  -5  15  266.16   12.14
   3   5 -15  266.18   12.66
  -3  -5  14    6.23    3.02
   3   5 -14    6.23    3.35
  -3  -5  13  210.10   10.63
   3   5 -13  210.12   10.96
  -3  -5  12    8.20    3.28
   3   5 -12    8.20    5.58
   3   5 -11    3.11    2.82
  -3  -5  10    3.68    2.36
   3   5 -10    3.69    2.49
  -3  -5   9  658.59   13.22
   3   5  -9  658.65   13.88
  -3  -5   8   40.12    4.95
   3   5  -8   40.13    4.63
  -3  -5   7 1046.97   12.92
   3   5  -7 1047.03   13.32
  -3  -5   6  623.08    9.19
   3   5  -6  623.08    5.15
   3   5  -6  623.12    9.28
  -3  -5   5 1423.46   17.62
   3   5  -5 1423.45   11.19
   3   5  -5 1423.57   17.48
  -3  -5   4  235.67    5.74
   3   5  -4  235.66    3.90
   3   5  -4  235.68    5.41
  -3  -5   3   19.51    3.84
   3   5  -3   19.51    2.72
   3   5  -3   19.51    3.41
  -3  -5   2    0.40    1.15
  -3  -5   1  156.64    4.10
  -3  -5   1  156.63    3.25
   3   5  -1  156.63    3.31
  -3  -5   0   16.74    2.33
  -3  -5   0   16.74    1.77
  -3  -5  -1 1895.44   14.70
  -3  -5  -1 1895.76   17.26
  -3  -5  -1 1895.50   11.74
  -3  -5  -2  206.13    4.95
  -3  -5  -2  206.17    5.71
  -3  -5  -2  206.13    3.71
  -3  -5  -3  940.37   10.76
  -3  -5  -3  940.59   12.53
  -3  -5  -3  940.35    7.74
  -3  -5  -4   82.19    3.25
  -3  -5  -4   82.20    3.64
  -3  -5  -4   82.19    2.33
  -3  -5  -5   39.37    3.05
  -3  -5  -5   39.38    3.51
  -3  -5  -5   39.37    2.16
  -3  -5  -6  501.87    9.71
  -3  -5  -6  502.01   11.38
  -3  -5  -6  501.82    7.58
  -3  -5  -7 2224.45   17.62
  -3  -5  -7 2224.94   21.06
  -3  -5  -7 2224.29   14.60
  -3  -5  -8    2.44    1.28
  -3  -5  -8    2.44    1.38
  -3  -5  -8    2.44    0.92
  -3  -5  -9  489.20    8.33
  -3  -5  -9  489.29   10.33
  -3  -5  -9  489.17    7.48
  -3  -5 -10   52.81    2.76
  -3  -5 -10   52.81    3.71
  -3  -5 -10   52.81    2.69
  -3  -5 -11  585.67    9.48
  -3  -5 -11  585.78   12.17
  -3  -5 -11  585.64    9.22
  -3  -5 -12  207.11    7.45
  -3  -5 -12  207.15    9.58
  -3  -5 -12  207.09    7.38
  -3  -5 -13  199.13    6.50
  -3  -5 -13  199.17    8.63
  -3  -5 -13  199.12    6.69
  -3  -5 -14    1.17    1.80
  -3  -5 -14    1.17    2.23
  -3  -5 -14    1.17    1.77
  -3  -5 -15  299.41   12.50
  -3  -5 -15  230.02   10.07
  -3  -5 -16    9.27    2.62
  -3  -5 -16    9.27    2.33
  -3  -5 -17  129.36    9.84
  -3  -5 -17  129.33    8.07
   3   5  17  129.34    7.22
  -3  -5 -18  235.81   12.24
  -3  -5 -18  235.76   10.30
  -3  -5 -19   77.02    8.92
  -3  -5 -19   77.00    7.12
  -3  -5 -20   49.02    9.38
  -3  -5 -20   49.02    7.94
  -3  -5 -21  441.84   14.96
  -3  -5 -21  263.58   12.63
  -3  -5 -22   24.20    4.92
  -3  -5 -22   24.20    4.07
  -3  -5 -23  240.40   14.37
  -3  -5 -24   86.58   10.20
   3   5  24   86.60   11.61
  -3  -5 -25   39.53    9.51
   3   5  25   39.55   10.89
  -3  -5 -26   53.67   11.09
   3   5  26   53.70   12.56
  -3  -6  22    3.27    4.86
  -3  -6  21   75.75   12.79
   3   6 -21   75.75   12.33
  -3  -6  20   54.53   11.45
   3   6 -20   54.53   10.99
  -3  -6  19   14.51    4.30
   3   6 -19   14.51    4.82
  -3  -6  18   55.13    9.91
   3   6 -18   55.13    9.55
  -3  -6  17   47.56    9.81
   3   6 -17   47.56    9.48
  -3  -6  16   92.37   10.83
   3   6 -16   92.37   10.33
  -3  -6  15  171.75   11.78
   3   6 -15  171.77   11.84
  -3  -6  14   75.95    8.73
   3   6 -14   75.96    8.46
  -3  -6  13   82.35    7.91
   3   6 -13   82.35    7.54
  -3  -6  12  309.13   11.91
   3   6 -12  467.55   11.97
  -3  -6  11   16.88    3.08
   3   6 -11   16.88    5.45
  -3  -6  10  527.32   11.61
   3   6 -10  527.35   11.81
  -3  -6   9   19.24    2.56
   3   6  -9   19.24    2.66
  -3  -6   8  510.41   12.01
   3   6  -8  510.43   11.71
  -3  -6   7   93.61    5.87
   3   6  -7   93.62    5.58
  -3  -6   6   25.55    4.56
   3   6  -6   25.55    2.33
   3   6  -6   25.55    3.84
  -3  -6   5   13.43    3.81
   3   6  -5   13.43    2.16
   3   6  -5   13.43    3.28
  -3  -6   4  877.90   11.45
   3   6  -4  877.90    7.94
   3   6  -4  877.92   10.24
  -3  -6   3   69.37    4.23
   3   6  -3   69.37    3.02
   3   6  -3   69.37    3.51
  -3  -6   2  126.01    5.71
  -3  -6   1   19.38    1.28
  -3  -6   1   19.38    1.38
  -3  -6   1   19.38    1.80
  -3  -6   0  146.42    4.63
  -3  -6   0  146.43    5.31
  -3  -6   0  146.42    3.61
  -3  -6  -1  177.76    5.71
  -3  -6  -1  177.80    6.79
  -3  -6  -1  177.77    4.17
  -3  -6  -2 1471.38   13.15
  -3  -6  -2 1471.61   15.48
  -3  -6  -2 1471.37    8.82
  -3  -6  -3  258.30    5.02
  -3  -6  -3  258.33    5.81
  -3  -6  -3  258.29    3.15
  -3  -6  -4 2115.21   16.40
  -3  -6  -4 2115.62   19.09
  -3  -6  -4 2115.07   10.33
  -3  -6  -5  467.75    6.92
  -3  -6  -5  614.33    8.07
  -3  -6  -5  467.73    4.56
  -3  -6  -6 1164.20   13.74
  -3  -6  -6 1164.45   15.88
  -3  -6  -6 1164.11    9.64
  -3  -6  -7  130.27    4.72
  -3  -6  -7  130.29    5.54
  -3  -6  -7  130.26    3.51
  -3  -6  -8  451.76    8.86
  -3  -6  -8  451.85   10.37
  -3  -6  -8  451.72    6.92
  -3  -6  -9   69.83    3.90
  -3  -6  -9   69.84    4.66
  -3  -6  -9   69.83    3.15
  -3  -6 -10  916.46    9.64
  -3  -6 -10  916.54   11.38
  -3  -6 -10  916.43    8.33
  -3  -6 -11   27.05    3.58
  -3  -6 -11   31.22    4.69
  -3  -6 -11   27.05    3.22
  -3  -6 -12  933.88   14.96
  -3  -6 -12  934.11   18.60
  -3  -6 -12  933.79   13.84
  -3  -6 -13  308.89    8.86
  -3  -6 -13  437.66   11.28
  -3  -6 -13  308.87    8.50
  -3  -6 -14   71.06    4.46
  -3  -6 -14   71.06    5.64
  -3  -6 -14   71.05    4.17
  -3  -6 -15   77.78    6.13
  -3  -6 -15   77.80    8.10
  -3  -6 -15   77.77    6.10
  -3  -6 -16  169.10    8.10
  -3  -6 -16  169.16   10.86
  -3  -6 -16  169.09    8.53
  -3  -6 -17  138.06    6.89
  -3  -6 -17  138.09    9.12
  -3  -6 -17  138.06    7.22
  -3  -6 -18  648.45   17.26
  -3  -6 -18  648.32   14.47
  -3  -6 -19   28.23    7.02
  -3  -6 -19   28.22    5.41
  -3  -6 -20  545.80   18.37
  -3  -6 -20  545.69   15.94
  -3  -6 -21   12.16    4.23
  -3  -6 -21   12.16    3.74
  -3  -6 -22    1.60    3.77
  -3  -6 -22    0.45    3.05
  -3  -6 -23   84.05   11.68
  -3  -6 -23   84.04    9.51
  -3  -6 -24   55.98   12.14
  -3  -6 -24   55.95    9.25
  -3  -6 -25    8.84    4.36
  -3  -6 -26  131.43   13.35
   3   6  26  131.47   15.25
   3   6  27   -0.01    4.04
  -3  -7  21   52.38   12.89
  -3  -7  20   40.83   12.20
   3   7 -20   40.84   11.65
  -3  -7  19    0.14    4.20
   3   7 -19    0.03    4.53
  -3  -7  18   82.21   12.01
   3   7 -18   82.21   11.35
  -3  -7  17    0.89    3.38
   3   7 -17    0.89    3.77
  -3  -7  16    4.39    3.51
   3   7 -16    3.35    3.74
  -3  -7  15   42.22    8.66
   3   7 -15   42.23    8.36
  -3  -7  14   32.60    8.14
   3   7 -14   32.59    7.84
  -3  -7  13   26.13    3.41
   3   7 -13   26.13    3.64
  -3  -7  12  513.44   13.06
   3   7 -12  513.48   13.12
  -3  -7  11    6.73    2.82
   3   7 -11    6.73    2.95
  -3  -7  10  188.07   10.04
   3   7 -10  188.10    9.78
  -3  -7   9  179.62    8.76
   3   7  -9  179.63    8.17
  -3  -7   8   99.61    7.74
   3   7  -8   99.62    7.02
  -3  -7   7  412.55   11.06
   3   7  -7  412.60   10.53
  -3  -7   6  109.97    6.95
   3   7  -6  109.97    4.07
   3   7  -6  109.97    6.30
  -3  -7   5   51.89    5.51
   3   7  -5   51.90    3.58
   3   7  -5   51.90    4.92
  -3  -7   4  629.98    9.28
   3   7  -4  630.00    7.87
  -3  -7   3  187.54    6.04
   3   7  -3  187.54    4.79
  -3  -7   2  461.25    7.68
  -3  -7   2  461.24    9.42
  -3  -7   1  873.51   10.73
  -3  -7   1  873.52   12.83
  -3  -7   1  873.47    8.79
  -3  -7   0   56.77    3.64
  -3  -7   0   56.77    4.30
  -3  -7   0   56.76    2.62
  -3  -7  -1 1740.46   16.63
  -3  -7  -1 1740.64   19.39
  -3  -7  -1 1740.40   10.96
  -3  -7  -2  123.59    5.12
  -3  -7  -2  123.61    6.00
  -3  -7  -2  123.58    3.02
  -3  -7  -3  582.14    8.82
  -3  -7  -3  582.21   10.01
  -3  -7  -3  582.10    4.76
  -3  -7  -4  824.14    9.61
  -3  -7  -4  824.25   11.22
  -3  -7  -4  824.09    5.25
  -3  -7  -5  209.69    6.69
  -3  -7  -5  209.74    7.71
  -3  -7  -5  209.67    3.87
  -3  -7  -6   57.34    4.49
  -3  -7  -6   57.36    5.28
  -3  -7  -6   57.34    2.72
  -3  -7  -7  161.31    4.89
  -3  -7  -7  161.33    5.54
  -3  -7  -7  161.30    3.18
  -3  -7  -8    0.51    1.28
  -3  -7  -8    0.51    1.41
  -3  -7  -8    0.51    0.85
  -3  -7  -9  235.32    8.30
  -3  -7  -9  340.33    9.81
  -3  -7  -9  235.30    6.20
  -3  -7 -10   98.97    4.99
  -3  -7 -10   98.99    6.07
  -3  -7 -10   98.97    3.87
  -3  -7 -11  127.00    6.40
  -3  -7 -11  127.03    7.58
  -3  -7 -11  126.99    5.15
  -3  -7 -12    2.95    1.80
  -3  -7 -12    4.24    2.10
  -3  -7 -12    4.24    1.48
  -3  -7 -13  665.39   10.66
  -3  -7 -13  665.50   13.22
  -3  -7 -13  665.36    9.58
  -3  -7 -14   13.52    4.17
  -3  -7 -14   13.52    5.41
  -3  -7 -14   13.52    3.67
  -3  -7 -15  998.12   16.37
  -3  -7 -15  998.33   20.34
  -3  -7 -15  998.07   15.91
  -3  -7 -16   99.56    6.72
  -3  -7 -16   99.59    8.82
  -3  -7 -16   99.55    6.63
  -3  -7 -17  252.04    9.91
  -3  -7 -17  305.55   12.60
  -3  -7 -17  252.02   10.04
  -3  -7 -18  151.22    8.69
  -3  -7 -18  151.25   11.38
  -3  -7 -18  151.20    8.96
  -3  -7 -19   31.47    7.38
  -3  -7 -19   18.79    5.61
  -3  -7 -20   38.40    8.23
  -3  -7 -20   38.39    6.23
  -3  -7 -21  474.22   16.14
  -3  -7 -21  474.15   13.71
  -3  -7 -22   10.00    4.40
  -3  -7 -22    9.99    3.71
  -3  -7 -23  332.18   18.17
  -3  -7 -23  332.11   15.71
  -3  -7 -24   30.96   10.07
  -3  -7 -24   30.96    7.87
  -3  -7 -25   81.89   12.43
  -3  -7 -25   81.87    9.91
  -3  -7 -26   20.70    8.46
   3   8 -20    3.36    5.15
  -3  -8  19   24.59    4.82
   3   8 -19   24.59    5.25
  -3  -8  18    2.90    4.33
  -3  -8  17   76.91   11.55
   3   8 -17   76.92   11.25
  -3  -8  16    3.65    3.54
   3   8 -16    3.65    3.90
  -3  -8  15   91.98   10.01
   3   8 -15   91.99    9.25
  -3  -8  14    0.98    3.25
   3   8 -14    0.98    3.31
  -3  -8  13  200.50   11.71
   3   8 -13  200.51   11.22
  -3  -8  12  112.36    8.73
   3   8 -12  112.37    7.91
  -3  -8  11   60.87    7.54
   3   8 -11   60.87    6.69
  -3  -8  10   62.94    7.71
   3   8 -10   62.95    6.95
  -3  -8   9  228.16    9.68
   3   8  -9  228.18    8.96
  -3  -8   8    0.90    2.36
   3   8  -8    1.03    2.23
  -3  -8   7  279.48   10.37
   3   8  -7  279.51    9.22
  -3  -8   6   83.94    6.36
   3   8  -6   83.95    5.25
  -3  -8   5    0.87    2.00
   3   8  -5    2.09    1.34
   3   8  -5    0.98    1.71
  -3  -8   4   26.91    5.31
   3   8  -4   26.92    4.17
  -3  -8   3  565.50    7.97
  -3  -8   3  565.48   10.17
   3   8  -3  565.49    7.81
  -3  -8   2   62.63    4.13
  -3  -8   1  974.56   11.55
  -3  -8   1  974.55   13.61
  -3  -8   1  974.51    8.86
  -3  -8   0   22.53    3.44
  -3  -8   0   22.53    3.97
  -3  -8   0   30.25    2.36
  -3  -8  -1  260.10    7.18
  -3  -8  -1  260.11    8.30
  -3  -8  -1  260.08    4.33
  -3  -8  -2  459.38    9.55
  -3  -8  -2  459.43   11.06
  -3  -8  -3   85.29    4.82
  -3  -8  -3   85.30    5.54
  -3  -8  -4 1392.01   16.44
  -3  -8  -4 1392.23   18.70
  -3  -8  -5  569.08   10.63
  -3  -8  -5  569.18   12.14
  -3  -8  -6   52.31    4.49
  -3  -8  -6   52.33    5.15
  -3  -8  -6   52.31    2.33
  -3  -8  -7  830.72   13.25
  -3  -8  -7  830.89   15.09
  -3  -8  -7  830.66    7.91
  -3  -8  -8   16.16    1.77
  -3  -8  -8   16.17    3.74
  -3  -8  -8   16.17    1.84
  -3  -8  -9  114.53    5.58
  -3  -8  -9  114.55    6.53
  -3  -8  -9  114.52    3.71
  -3  -8 -10 1263.52   19.12
  -3  -8 -10 1263.85   22.04
  -3  -8 -10 1263.43   14.11
  -3  -8 -11    3.78    3.84
  -3  -8 -11    3.79    4.92
  -3  -8 -11    3.78    2.79
  -3  -8 -12  518.27   10.89
  -3  -8 -12  518.36   12.76
  -3  -8 -12  518.25    8.86
  -3  -8 -13   60.04    4.89
  -3  -8 -13   60.05    5.94
  -3  -8 -13   60.04    3.94
  -3  -8 -14  173.96    8.14
  -3  -8 -14  174.00    9.71
  -3  -8 -14  173.95    7.02
  -3  -8 -15   94.00    6.53
  -3  -8 -15   94.02    8.20
  -3  -8 -15   94.00    5.97
  -3  -8 -16   82.75    7.25
  -3  -8 -16   82.77    9.15
  -3  -8 -16   82.74    6.76
  -3  -8 -17   15.07    2.59
  -3  -8 -17   15.07    3.18
  -3  -8 -17   15.07    2.59
  -3  -8 -18  153.78    8.07
  -3  -8 -18  153.81   10.30
  -3  -8 -18  153.77    7.94
  -3  -8 -19   23.00    3.31
  -3  -8 -19   23.00    7.02
  -3  -8 -19   23.00    3.31
  -3  -8 -20  432.97   14.17
  -3  -8 -20  236.88   11.48
  -3  -8 -21   54.43    9.32
  -3  -8 -21   54.42    7.05
  -3  -8 -22   86.37   11.38
  -3  -8 -22   86.34    9.02
  -3  -8 -23   32.85    9.45
  -3  -8 -23   32.84    7.25
  -3  -8 -24  192.48   15.42
  -3  -8 -24  192.44   12.96
  -3  -8 -25    5.02    4.53
  -3  -8 -25    5.02    3.77
  -3  -8 -26  365.12   18.30
  -3  -8 -26  214.57   15.52
  -3  -8 -27    8.36    5.45
  -3  -8 -27    8.36    4.43
  -3  -9  18   82.94   12.37
   3   9 -18   82.94   11.74
  -3  -9  17    2.90    4.33
   3   9 -17    2.90    4.56
  -3  -9  16    0.84    4.10
   3   9 -16    2.29    4.36
  -3  -9  15    9.72    4.49
   3   9 -15    9.72    4.59
  -3  -9  14   96.13   11.02
   3   9 -14   96.14   10.50
  -3  -9  13    0.36    3.41
   3   9 -13    0.48    3.71
  -3  -9  12  403.69   15.32
   3   9 -12  403.74   14.76
  -3  -9  11   52.24    8.07
   3   9 -11   70.86    7.09
  -3  -9  10  202.56   11.78
   3   9 -10  202.59   10.89
  -3  -9   9   11.58    3.28
   3   9  -8    6.38    2.72
  -3  -9   7  117.93    8.40
   3   9  -7  117.94    7.02
  -3  -9   6  278.71   10.14
   3   9  -6  278.74    8.82
  -3  -9   5    3.77    2.16
   3   9  -5    3.94    1.94
  -3  -9   4  907.20   11.28
  -3  -9   4  907.14   14.47
   3   9  -4  907.18   11.58
  -3  -9   3    8.94    1.71
  -3  -9   3    7.69    1.94
   3   9  -3    7.69    1.71
  -3  -9   2  505.11    8.14
  -3  -9   2  315.01    9.78
  -3  -9   1  465.25    8.92
  -3  -9   1  465.24   10.40
  -3  -9   1  465.21    6.20
  -3  -9   0    2.69    1.90
  -3  -9  -1   67.11    4.00
  -3  -9  -1   50.27    4.63
  -3  -9  -2 1331.74   16.70
  -3  -9  -2 1331.85   19.03
  -3  -9  -3  486.10    9.02
  -3  -9  -3  486.14   10.14
  -3  -9  -4  529.22    9.12
  -3  -9  -4  529.28   10.46
  -3  -9  -5    8.25    1.77
  -3  -9  -5    8.25    1.87
  -3  -9  -6    0.92    1.57
  -3  -9  -6    0.92    1.64
  -3  -9  -7    5.07    2.03
  -3  -9  -7    5.06    2.03
  -3  -9  -8  675.44   11.65
  -3  -9  -8  675.55   13.19
  -3  -9  -8  675.42    6.72
  -3  -9  -9  128.04    5.18
  -3  -9  -9  128.06    6.10
  -3  -9  -9  128.04    3.12
  -3  -9 -10  895.66   13.02
  -3  -9 -10  895.78   14.73
  -3  -9 -10  895.62    8.69
  -3  -9 -11  117.26    5.31
  -3  -9 -11  117.27    6.23
  -3  -9 -11  117.26    3.64
  -3  -9 -12 1017.55   15.94
  -3  -9 -12 1017.75   18.50
  -3  -9 -12 1017.52   12.14
  -3  -9 -13  595.48   13.68
  -3  -9 -13  595.61   15.88
  -3  -9 -13  595.46   10.89
  -3  -9 -14   43.83    5.38
  -3  -9 -14   43.84    6.50
  -3  -9 -14   43.83    4.20
  -3  -9 -15  272.21    9.78
  -3  -9 -15  274.24   11.42
  -3  -9 -15  272.20    8.17
  -3  -9 -16   36.00    5.54
  -3  -9 -16   36.00    6.79
  -3  -9 -16   35.99    4.76
  -3  -9 -17    6.91    2.62
  -3  -9 -17    6.91    3.08
  -3  -9 -17    6.91    2.49
  -3  -9 -18  497.95   15.45
  -3  -9 -18  498.08   18.76
  -3  -9 -18  497.94   14.73
  -3  -9 -19  138.32    8.92
  -3  -9 -19  138.35   11.15
  -3  -9 -19  138.32    8.63
  -3  -9 -20    5.09    3.05
  -3  -9 -20    5.09    3.54
  -3  -9 -20    5.09    2.95
  -3  -9 -21  481.53   18.30
  -3  -9 -21  481.42   14.86
  -3  -9 -22    0.20    3.41
  -3  -9 -22    0.20    2.76
  -3  -9 -23  188.20   14.17
  -3  -9 -23  188.16   11.45
  -3  -9 -24   93.97   13.29
  -3  -9 -24   93.94   10.40
  -3  -9 -25   20.78    5.38
  -3  -9 -25   20.78    4.59
  -3  -9 -26    8.39    4.89
  -3  -9 -26    8.39    4.26
  -3  -9 -27   21.29   11.68
  -3  -9 -27   21.28    8.99
  -3 -10  17   94.05   12.40
  -3 -10  16    1.85    4.20
  -3 -10  15   60.02   10.76
   3  10 -15   60.02   10.60
  -3 -10  14  107.38   11.48
   3  10 -14  107.39   10.89
  -3 -10  13    0.79    3.74
   3  10 -13    0.74    3.61
  -3 -10  12   31.94    4.92
   3  10 -12   31.94    7.45
  -3 -10  11   26.75    4.53
   3  10 -11   26.75    4.66
  -3 -10  10   43.88    8.00
   3  10 -10   43.88    6.72
  -3 -10   9  327.21   13.12
   3  10  -9  453.96   11.68
  -3 -10   8   22.06    3.48
   3  10  -8   22.06    3.41
  -3 -10   7  185.03    9.84
   3  10  -7  185.06    8.59
  -3 -10   6    0.12    2.56
   3  10  -6    0.12    2.20
  -3 -10   5    3.98    2.72
   3  10  -5    3.98    2.43
  -3 -10   4   32.73    4.53
  -3 -10   4   32.73    6.23
   3  10  -4   32.73    4.59
  -3 -10   3  617.08   10.79
  -3 -10   3  617.03   13.19
   3  10  -3  617.07    9.87
  -3 -10   2    6.48    1.94
  -3 -10   2    6.47    2.20
  -3 -10   1  564.83    9.81
  -3 -10   1  564.82   11.45
  -3 -10   1  564.78    7.38
  -3 -10   0   15.74    3.87
  -3 -10   0   15.73    2.43
  -3 -10  -1  844.07   12.07
  -3 -10  -1  844.07   13.52
  -3 -10  -2  105.77    6.13
  -3 -10  -2  105.77    6.86
  -3 -10  -3   39.78    4.20
  -3 -10  -3   39.78    4.76
  -3 -10  -4   89.35    5.51
  -3 -10  -4   89.36    6.20
  -3 -10  -5  528.26   10.66
  -3 -10  -5  528.33   12.17
  -3 -10  -6   22.30    4.04
  -3 -10  -6   22.30    4.69
  -3 -10  -7 1059.49   15.71
  -3 -10  -7 1059.68   17.91
  -3 -10  -8   94.18    5.54
  -3 -10  -8   94.19    6.23
  -3 -10  -9   19.78    4.43
  -3 -10  -9   33.84    5.25
  -3 -10  -9   19.78    2.53
  -3 -10 -10  121.27    6.79
  -3 -10 -10  121.29    7.74
  -3 -10 -10  121.26    4.13
  -3 -10 -11   95.38    5.87
  -3 -10 -11   95.39    6.69
  -3 -10 -11   95.38    3.77
  -3 -10 -12  115.89    6.56
  -3 -10 -12  115.91    7.81
  -3 -10 -12  115.89    4.59
  -3 -10 -13  533.80   13.78
  -3 -10 -13  533.94   15.98
  -3 -10 -13  533.79   10.37
  -3 -10 -14    0.55    2.26
  -3 -10 -14    0.55    2.56
  -3 -10 -14    0.55    1.64
  -3 -10 -15   46.44    6.30
  -3 -10 -15   46.45    7.51
  -3 -10 -15   46.44    4.89
  -3 -10 -16    6.77    2.43
  -3 -10 -16    6.77    2.89
  -3 -10 -16    6.77    2.07
  -3 -10 -17    8.70    2.66
  -3 -10 -17    9.08    3.02
  -3 -10 -17    9.08    2.20
  -3 -10 -18  201.20   10.69
  -3 -10 -18  312.14   13.06
  -3 -10 -18  201.21    9.71
  -3 -10 -19  229.93   11.09
  -3 -10 -19  247.82   13.78
  -3 -10 -19  229.93   10.24
  -3 -10 -20    6.50    3.18
  -3 -10 -20    6.50    3.71
  -3 -10 -20    6.50    2.89
  -3 -10 -21  159.23   10.89
  -3 -10 -21  159.28   13.74
  -3 -10 -21  159.23   10.50
  -3 -10 -22   15.53    4.10
  -3 -10 -22   15.53    3.51
  -3 -10 -23  136.41   12.96
  -3 -10 -23  136.38   11.32
  -3 -10 -24  154.42   15.35
  -3 -10 -25    0.93    4.26
  -3 -10 -26   58.51   11.84
  -3 -10 -27   45.68   12.56
  -3 -11  15   14.69    5.12
  -3 -11  14  111.36   12.86
  -3 -11  13    1.34    3.84
  -3 -11  12   81.86   10.60
  -3 -11  11    5.85    3.64
  -3 -11  10   81.05   10.04
  -3 -11   9   13.10    4.13
  -3 -11   8  108.87    8.46
  -3 -11   7    3.65    3.15
  -3 -11   6  261.81   11.88
  -3 -11   5    0.86    2.53
  -3 -11   4  346.15   11.45
  -3 -11   3  141.28    6.72
  -3 -11   3  141.27    8.40
  -3 -11   2    1.22    2.00
  -3 -11   2    1.09    2.16
  -3 -11   1  191.76    6.86
  -3 -11   1  191.75    8.17
  -3 -11   0  220.06    8.40
  -3 -11   0  220.05    9.42
  -3 -11  -1    0.38    1.97
  -3 -11  -1    0.38    1.90
  -3 -11  -2  850.75   14.04
  -3 -11  -2  850.77   15.58
  -3 -11  -3    0.91    2.00
  -3 -11  -3    0.89    1.94
  -3 -11  -4  212.60    8.50
  -3 -11  -4  212.62    9.58
  -3 -11  -5   58.05    4.86
  -3 -11  -5   58.06    5.48
  -3 -11  -6    8.28    2.56
  -3 -11  -6    8.28    2.59
  -3 -11  -7   12.18    2.39
  -3 -11  -7   12.19    2.43
  -3 -11  -8 1166.45   17.16
  -3 -11  -8 1166.64   19.19
  -3 -11  -9    5.77    2.23
  -3 -11  -9    5.77    2.43
  -3 -11 -10 1120.09   18.80
  -3 -11 -10 1120.31   20.90
  -3 -11 -11    0.31    2.13
  -3 -11 -11    0.27    2.39
  -3 -11 -12  548.04   12.50
  -3 -11 -12  548.13   14.11
  -3 -11 -13   14.57    5.15
  -3 -11 -13   14.57    6.07
  -3 -11 -14   68.41    6.72
  -3 -11 -14   68.42    7.64
  -3 -11 -15    1.01    2.43
  -3 -11 -15    1.02    2.82
  -3 -11 -16  676.29   17.91
  -3 -11 -16  676.48   20.73
  -3 -11 -17    3.05    2.56
  -3 -11 -17    3.05    3.05
  -3 -11 -18  356.05   12.47
  -3 -11 -18  356.13   14.86
  -3 -11 -19   49.18    6.66
  -3 -11 -19   49.18    8.27
  -3 -11 -20    7.29    3.67
  -3 -11 -20    7.29    4.10
  -3 -11 -21    6.64    3.31
  -3 -11 -21    4.90    3.81
  -3 -11 -22  133.28   10.92
  -3 -11 -22  133.32   13.55
  -3 -11 -23   26.21    9.55
  -3 -11 -24  175.86   15.75
  -3 -11 -25    8.04    4.92
  -3 -11 -26   69.41   12.50
  -3 -12  14   98.70   11.91
  -3 -12  13    8.70    4.79
  -3 -12  12  111.39   13.12
  -3 -12  11   94.13   10.73
  -3 -12  10    5.69    3.90
  -3 -12   9  272.43   14.27
  -3 -12   8   41.34    4.66
  -3 -12   7   95.00    9.68
  -3 -12   6  234.05   12.60
  -3 -12   5    0.05    2.79
  -3 -12   4   65.10    8.04
  -3 -12   3  109.37    8.96
  -3 -12   2    2.11    2.16
  -3 -12   2    1.91    2.33
  -3 -12   1  188.47    8.53
  -3 -12   1  188.46    9.91
  -3 -12   0   40.17    4.95
  -3 -12   0   40.16    5.68
  -3 -12  -1   76.93    5.45
  -3 -12  -1   76.93    5.94
  -3 -12  -2    5.67    2.33
  -3 -12  -2    5.53    2.30
  -3 -12  -3  263.90    9.32
  -3 -12  -3  263.91   10.24
  -3 -12  -4    2.14    2.13
  -3 -12  -4    1.96    2.23
  -3 -12  -5  674.91   12.92
  -3 -12  -5  674.97   14.47
  -3 -12  -6  196.19    8.50
  -3 -12  -6  196.22    9.25
  -3 -12  -7  183.89    8.63
  -3 -12  -7  183.92    9.78
  -3 -12  -8  145.69    7.87
  -3 -12  -8  145.72    8.92
  -3 -12  -9    7.70    2.59
  -3 -12  -9    7.70    2.66
  -3 -12 -10  236.64   10.37
  -3 -12 -10  250.55   11.65
  -3 -12 -11  287.67    9.97
  -3 -12 -11  287.72   11.25
  -3 -12 -12   72.42    6.27
  -3 -12 -12   72.44    7.18
  -3 -12 -13  593.45   13.12
  -3 -12 -13  593.54   14.83
  -3 -12 -14    5.56    2.92
  -3 -12 -14    5.56    3.08
  -3 -12 -15  270.58   11.81
  -3 -12 -15  401.32   13.45
  -3 -12 -16   33.55    6.79
  -3 -12 -16   33.56    7.94
  -3 -12 -17   35.65    6.36
  -3 -12 -17   35.65    7.71
  -3 -12 -18   13.02    3.44
  -3 -12 -18   13.02    3.90
  -3 -12 -19  190.07   11.91
  -3 -12 -19  209.93   14.24
  -3 -12 -20    2.35    3.08
  -3 -12 -20    1.65    3.64
  -3 -12 -21  405.43   16.14
  -3 -12 -21  405.55   19.39
  -3 -12 -22    0.52    3.12
  -3 -12 -22    0.50    3.71
  -3 -12 -23   75.82   11.84
  -3 -12 -24    6.06    4.56
  -3 -12 -25    7.18    4.56
  -3 -13  12    9.09    4.56
  -3 -13  11  162.51   13.52
  -3 -13  10    0.92    3.90
  -3 -13   9   95.95   10.27
  -3 -13   8    0.22    3.51
  -3 -13   7  111.14    9.84
  -3 -13   6   53.97    8.89
  -3 -13   5   83.87    9.58
  -3 -13   4    6.73    2.95
  -3 -13   3  151.87    9.25
  -3 -13   2   11.13    3.44
  -3 -13   1  243.78   10.14
  -3 -13   1  243.76   11.25
  -3 -13   0  175.94    8.53
  -3 -13   0  175.92    9.25
  -3 -13  -1    6.66    2.76
  -3 -13  -1    6.35    2.62
  -3 -13  -2  284.85   10.76
  -3 -13  -2  284.83   11.35
  -3 -13  -3  184.95    8.53
  -3 -13  -3  184.94    8.99
  -3 -13  -4  448.66   12.10
  -3 -13  -4  448.68   13.25
  -3 -13  -5  701.37   14.76
  -3 -13  -5  701.42   16.14
  -3 -13  -6   25.00    5.15
  -3 -13  -6   25.00    3.28
  -3 -13  -7   85.50    6.72
  -3 -13  -7   85.51    7.32
  -3 -13  -8  106.51    8.14
  -3 -13  -8  106.53    8.92
  -3 -13  -9   10.62    2.89
  -3 -13  -9   10.62    2.85
  -3 -13 -10  250.18   11.28
  -3 -13 -10  329.44   12.53
  -3 -13 -11   16.79    3.31
  -3 -13 -11   16.79    3.51
  -3 -13 -12    1.66    2.56
  -3 -13 -12    1.56    2.62
  -3 -13 -13   50.40    6.43
  -3 -13 -13   50.41    7.58
  -3 -13 -14   61.13    7.48
  -3 -13 -14   61.15    8.59
  -3 -13 -15    0.06    2.56
  -3 -13 -15    0.05    2.99
  -3 -13 -16  487.72   14.89
  -3 -13 -16  487.82   16.80
  -3 -13 -17   84.43    8.59
  -3 -13 -17   84.45    9.84
  -3 -13 -18   63.30    7.84
  -3 -13 -18   63.31    9.35
  -3 -13 -19  131.18    9.91
  -3 -13 -19  131.20   11.45
  -3 -13 -20    0.08    2.99
  -3 -13 -20    0.08    3.58
  -3 -13 -21   26.73    7.22
  -3 -13 -21   26.73    4.89
  -3 -13 -22  132.41   11.19
  -3 -13 -22  132.45   13.78
  -3 -13 -23   18.53    4.26
  -3 -13 -23   18.53    4.86
  -3 -13 -24  179.59   16.96
  -3 -14  11    2.38    4.46
  -3 -14  10    8.31    4.36
  -3 -14   9    1.19    3.87
  -3 -14   8   18.74    4.63
  -3 -14   7   20.26    4.23
  -3 -14   6  140.17   11.02
  -3 -14   5   12.02    4.04
  -3 -14   4   24.14    4.07
  -3 -14   3    9.89    3.28
  -3 -14   2   84.85    8.69
  -3 -14   1   90.68    7.84
  -3 -14   1   90.68    7.94
  -3 -14   0  480.66   11.71
  -3 -14   0  334.11   12.60
  -3 -14  -1   11.74    5.94
  -3 -14  -1   11.73    3.41
  -3 -14  -2  316.31   11.51
  -3 -14  -2  316.28   11.94
  -3 -14  -3    0.71    2.69
  -3 -14  -3    0.71    2.46
  -3 -14  -4   75.23    6.92
  -3 -14  -4   75.22    7.51
  -3 -14  -5   22.10    5.94
  -3 -14  -5   22.10    6.30
  -3 -14  -6   51.16    6.13
  -3 -14  -6   51.17    6.82
  -3 -14  -7   35.96    6.33
  -3 -14  -7   35.96    6.50
  -3 -14  -8  335.12   11.78
  -3 -14  -8  497.52   12.92
  -3 -14  -9   85.36    7.84
  -3 -14  -9   85.37    8.63
  -3 -14 -10  192.80   10.37
  -3 -14 -10  192.83   11.45
  -3 -14 -11  232.14   10.86
  -3 -14 -11  232.18   12.04
  -3 -14 -12   14.05    3.67
  -3 -14 -12   14.05    3.54
  -3 -14 -13  114.59    8.33
  -3 -14 -13  114.61    9.78
  -3 -14 -14  279.75   12.43
  -3 -14 -14  394.66   14.04
  -3 -14 -15   85.94    7.94
  -3 -14 -15   85.95    9.38
  -3 -14 -16  161.27   10.89
  -3 -14 -16  161.31   12.47
  -3 -14 -17   12.84    3.77
  -3 -14 -17   12.84    4.04
  -3 -14 -18   59.97    7.68
  -3 -14 -18   59.98    9.02
  -3 -14 -19   79.08    9.58
  -3 -14 -19   79.11   11.42
  -3 -14 -20    3.99    3.48
  -3 -14 -20    4.86    4.04
  -3 -14 -21   74.12    9.51
  -3 -14 -21   74.14   11.45
  -3 -14 -22    1.80    3.54
  -3 -14 -22    1.61    4.07
  -3 -14 -23    0.23    3.31
  -3 -14 -24   21.52    8.10
  -3 -14 -24   21.51    5.90
  -3 -15   9   69.30   11.58
  -3 -15   8    0.76    3.94
  -3 -15   7    0.62    3.61
  -3 -15   6    6.83    3.90
  -3 -15   5   38.03    4.72
  -3 -15   4    0.22    3.41
  -3 -15   3  547.02   15.62
  -3 -15   2   27.94    7.97
  -3 -15   1  213.36   10.99
  -3 -15   0    5.43    3.28
  -3 -15   0    3.59    2.89
  -3 -15  -1   28.92    6.69
  -3 -15  -1   23.96    7.12
  -3 -15  -2    4.06    2.95
  -3 -15  -2    4.06    2.76
  -3 -15  -3  136.47    9.68
  -3 -15  -3  136.46    9.84
  -3 -15  -4    2.29    3.08
  -3 -15  -4    2.44    2.62
  -3 -15  -5  136.70    9.15
  -3 -15  -5  136.70    9.42
  -3 -15  -6   25.72    3.64
  -3 -15  -6   25.72    3.51
  -3 -15  -7   21.85    6.63
  -3 -15  -7   21.85    6.79
  -3 -15  -8    2.61    2.85
  -3 -15  -8    2.60    2.79
  -3 -15  -9  162.56    9.74
  -3 -15  -9  162.58   10.66
  -3 -15 -10   15.18    3.44
  -3 -15 -10   15.18    3.41
  -3 -15 -11  149.25    9.94
  -3 -15 -11  149.26   10.76
  -3 -15 -12    0.08    2.79
  -3 -15 -13  233.31   12.60
  -3 -15 -13  360.10   14.11
  -3 -15 -14   14.22    3.94
  -3 -15 -14   14.22    4.04
  -3 -15 -15    0.17    2.92
  -3 -15 -16   23.99    6.95
  -3 -15 -16   23.99    8.07
  -3 -15 -17   67.69    9.02
  -3 -15 -17   67.71   10.30
  -3 -15 -18    5.39    3.67
  -3 -15 -18    5.39    4.23
  -3 -15 -19  196.45   12.76
  -3 -15 -19  196.50   14.73
  -3 -15 -20   47.78    8.43
  -3 -15 -20   47.78   10.27
  -3 -15 -21   18.43    7.54
  -3 -15 -21   18.42    5.31
  -3 -15 -22  127.72   11.84
  -3 -15 -22  127.75   14.01
  -3 -15 -23    0.24    3.84
  -3 -15 -23    0.04    4.72
  -3 -15 -24  151.13   14.34
  -3 -16   6   57.26    9.68
  -3 -16   5   32.83    5.05
  -3 -16   4   44.26    8.82
  -3 -16   3   70.93    9.02
  -3 -16   2   81.36    9.02
  -3 -16   1   31.94    4.36
  -3 -16   0  145.11   10.40
  -3 -16  -1    9.96    3.84
  -3 -16  -1    9.47    3.31
  -3 -16  -2  187.68   10.86
  -3 -16  -2  187.66   10.89
  -3 -16  -3    4.64    3.25
  -3 -16  -3    4.61    2.89
  -3 -16  -4    7.64    3.44
  -3 -16  -4    6.98    2.92
  -3 -16  -5    0.12    3.15
  -3 -16  -5    0.11    2.79
  -3 -16  -6  161.63   10.40
  -3 -16  -6  161.62   10.89
  -3 -16  -7    3.51    3.18
  -3 -16  -7    3.51    2.99
  -3 -16  -8  743.02   17.81
  -3 -16  -8  743.06   18.70
  -3 -16  -9    0.32    3.12
  -3 -16  -9    0.33    3.08
  -3 -16 -10  129.00    9.68
  -3 -16 -10  129.01   10.07
  -3 -16 -11    2.38    3.41
  -3 -16 -11    2.38    3.38
  -3 -16 -12    6.28    3.44
  -3 -16 -12    6.28    3.61
  -3 -16 -13   54.01    8.14
  -3 -16 -13   54.02    8.76
  -3 -16 -14  145.90   11.28
  -3 -16 -14  145.94   12.60
  -3 -16 -15    2.36    3.18
  -3 -16 -15    2.36    3.51
  -3 -16 -16   95.22    9.84
  -3 -16 -16   95.24   10.92
  -3 -16 -17    0.89    3.25
  -3 -16 -17    0.89    3.41
  -3 -16 -18    1.20    3.31
  -3 -16 -18    1.19    3.90
  -3 -16 -19   33.55    8.33
  -3 -16 -19   33.55    9.64
  -3 -16 -20   99.00   11.25
  -3 -16 -20   99.03   12.76
  -3 -16 -21   36.15    9.25
  -3 -16 -21   36.16   10.60
  -3 -16 -22  161.47   14.34
  -3 -16 -22  252.61   17.75
  -3 -17   4    8.23    4.20
  -3 -17   3   81.28   10.46
  -3 -17   2   20.14    3.90
  -3 -17   1   13.57    3.77
  -3 -17   0   28.51    4.49
  -3 -17  -1   11.26    3.31
  -3 -17  -2    3.32    2.99
  -3 -17  -3  105.25    8.99
  -3 -17  -3  105.24    8.56
  -3 -17  -4    1.46    3.41
  -3 -17  -5  142.61   10.17
  -3 -17  -5  142.61   10.40
  -3 -17  -6   74.28    9.12
  -3 -17  -6   74.28    9.42
  -3 -17  -7    3.88    3.38
  -3 -17  -7    3.88    3.22
  -3 -17  -8   14.90    3.97
  -3 -17  -8   14.90    3.71
  -3 -17  -9   78.20    8.63
  -3 -17  -9   78.20    9.25
  -3 -17 -10   93.30    9.05
  -3 -17 -10   93.31    9.68
  -3 -17 -11  411.66   15.22
  -3 -17 -11  411.70   16.04
  -3 -17 -12    1.34    3.41
  -3 -17 -12    1.34    3.41
  -3 -17 -13  153.47   12.07
  -3 -17 -13  153.51   13.15
  -3 -17 -14    3.62    3.35
  -3 -17 -14    3.62    3.35
  -3 -17 -15    4.96    3.54
  -3 -17 -15    4.96    3.61
  -3 -17 -16    0.09    3.41
  -3 -17 -16    0.08    3.51
  -3 -17 -17  238.37   14.86
  -3 -17 -17  406.74   16.63
  -3 -17 -18    4.29    4.10
  -3 -17 -18    2.96    4.20
  -3 -17 -19  220.87   15.32
  -3 -17 -19  361.52   17.55
  -3 -17 -20    0.56    4.23
  -3 -17 -20    0.35    4.13
  -3 -18   1   29.18    5.08
  -3 -18   0   94.61   10.30
  -3 -18  -1   24.49    4.72
  -3 -18  -2   37.63    8.59
  -3 -18  -3   21.17    4.26
  -3 -18  -4    0.72    3.58
  -3 -18  -4    0.68    3.15
  -3 -18  -5   24.78    4.66
  -3 -18  -5   24.78    4.13
  -3 -18  -6  101.74   11.22
  -3 -18  -6  101.73   10.86
  -3 -18  -7    4.92    3.74
  -3 -18  -7    4.91    3.44
  -3 -18  -8   44.66    9.22
  -3 -18  -8   44.66    9.09
  -3 -18  -9   38.33    8.10
  -3 -18  -9   38.33    5.05
  -3 -18 -10   21.12    4.86
  -3 -18 -10   21.12    4.33
  -3 -18 -11   55.70    9.09
  -3 -18 -11   55.70    9.15
  -3 -18 -12   64.24    9.55
  -3 -18 -12   64.24   10.33
  -3 -18 -13    0.32    3.51
  -3 -18 -13    0.32    3.64
  -3 -18 -14  131.58   12.20
  -3 -18 -14  131.60   12.79
  -3 -18 -15    9.96    4.07
  -3 -18 -15    8.63    4.00
  -3 -18 -16  163.60   13.38
  -3 -18 -16  163.64   14.89
  -3 -18 -17   69.65    9.55
  -3 -18 -17   69.65   10.79
  -3 -18 -18    0.77    3.97
  -3 -18 -19   22.32    5.71
  -3 -19  -3   20.93    4.23
  -3 -19  -4   13.15    4.13
  -3 -19  -5   14.93    4.63
  -3 -19  -5   14.93    3.97
  -3 -19  -6   73.37    9.91
  -3 -19  -6   73.37    9.55
  -3 -19  -7    4.17    4.13
  -3 -19  -7    4.10    3.67
  -3 -19  -8   99.42   11.28
  -3 -19  -8   99.41   11.15
  -3 -19  -9   29.00    8.30
  -3 -19  -9   28.99    4.66
  -3 -19 -10    0.17    3.87
  -3 -19 -10    0.17    3.44
  -3 -19 -11  107.19   11.91
  -3 -19 -11  107.19   12.14
  -3 -19 -12   30.78    5.74
  -3 -19 -12   30.78    5.45
  -3 -19 -13   22.99    5.22
  -3 -19 -13   22.99    5.35
  -3 -19 -14   55.50   10.96
  -3 -19 -15    1.28    3.87
  -3 -19 -16   10.53    4.49
  -3 -19 -17   60.88   11.12
  -3 -19 -18    2.15    4.49
  -3 -20  -6    6.07    4.46
  -3 -20  -7    5.10    4.20
  -3 -20  -8    0.34    4.17
   4 -17  -5   45.98   10.53
   4 -17  -4    1.74    4.33
   4 -16 -11   15.88    5.74
   4 -16 -10   77.03   10.30
   4 -16  -9    0.15    3.71
   4 -16  -8   79.20    9.94
   4 -16  -7    2.37    3.67
   4 -16  -6    0.53    3.67
   4 -16  -5   17.36    5.02
   4 -16  -4   35.19    8.59
   4 -16  -3    7.58    4.59
   4 -16   0   45.54    8.59
   4 -16   1   24.07    4.33
   4 -15 -15   53.33    8.46
   4 -15 -14    0.04    3.64
   4 -15 -13  224.64   13.71
   4 -15 -12    0.10    3.67
   4 -15 -11  107.87   10.99
   4 -15 -10   10.80    3.87
   4 -15  -9   17.77    4.10
   4 -15  -8   13.19    4.13
   4 -15  -7  102.39    9.38
   4 -15  -6    3.56    3.67
   4 -15  -5  105.80    9.87
   4 -15  -4    2.80    3.77
   4 -15  -3   45.85    8.63
   4 -15  -2   23.19    4.72
   4 -15  -2   23.19    4.23
   4 -15  -1   36.43    8.66
   4 -15  -1   31.27    7.41
   4 -15   0   10.65    3.31
   4 -15   1  105.52    9.78
   4 -15   2    1.14    3.67
   4 -15   3   91.80    9.94
   4 -15   4   16.11    4.40
   4 -14 -18  112.24   11.55
   4 -14 -17    0.14    3.58
   4 -14 -16   95.86   11.25
   4 -14 -15   31.06    7.81
   4 -14 -14   56.40    8.04
   4 -14 -13    2.45    3.31
   4 -14 -12   53.00    7.71
   4 -14 -11   13.29    3.44
   4 -14 -10  142.11   11.28
   4 -14  -9    1.16    3.41
   4 -14  -8  194.91   12.07
   4 -14  -7    0.89    3.08
   4 -14  -6    1.01    3.18
   4 -14  -5    6.14    3.38
   4 -14  -4  129.92   10.50
   4 -14  -3   16.57    4.36
   4 -14  -3   16.57    3.58
   4 -14  -2  232.78   12.92
   4 -14  -2  232.76   11.84
   4 -14  -1    1.91    3.35
   4 -14  -1    1.91    2.89
   4 -14   0  121.91   10.69
   4 -14   0  121.89    8.99
   4 -14   1    2.10    2.95
   4 -14   3   35.18    8.30
   4 -14   4  110.69   11.19
   4 -14   5    1.77    4.07
   4 -14   6  128.14   12.10
   4 -13 -21   92.82   11.35
   4 -13 -20    2.67    4.53
   4 -13 -19   91.49   10.83
   4 -13 -18   69.86    8.99
   4 -13 -17    1.29    3.35
   4 -13 -16  123.88   10.37
   4 -13 -15   73.11    8.36
   4 -13 -14    8.49    3.08
   4 -13 -13  123.80    9.97
   4 -13 -12    8.95    3.08
   4 -13 -11   62.96    8.40
   4 -13 -10   10.95    3.67
   4 -13  -9   18.15    3.64
   4 -13  -8    0.23    2.99
   4 -13  -7  197.55   11.02
   4 -13  -6   24.72    4.04
   4 -13  -5  270.54   13.58
   4 -13  -4  170.80   10.63
   4 -13  -4  170.81    9.91
   4 -13  -3    5.49    3.61
   4 -13  -3    4.67    2.82
   4 -13  -2   30.25    6.99
   4 -13  -2   30.25    6.53
   4 -13  -1    2.24    3.25
   4 -13   0   22.00    7.32
   4 -13   0   21.98    3.25
   4 -13   1  291.04   13.22
   4 -13   1  291.00   12.30
   4 -13   2    0.08    3.18
   4 -13   3  153.98   10.33
   4 -13   4    0.26    3.58
   4 -13   5    0.09    3.64
   4 -13   7  156.72   13.35
   4 -13   8    2.08    4.46
   4 -12 -22   25.72    8.46
   4 -12 -21  133.12   12.86
   4 -12 -20    3.71    2.99
   4 -12 -19   71.90    9.38
   4 -12 -18   17.23    4.17
   4 -12 -17    4.34    3.28
   4 -12 -16   23.47    7.25
   4 -12 -15  198.47   11.45
   4 -12 -14   38.55    6.59
   4 -12 -13   88.61    8.79
   4 -12 -12   84.84    7.77
   4 -12 -11   64.31    7.18
   4 -12 -10  313.86   12.76
   4 -12  -9   51.38    6.86
   4 -12  -8  193.87   10.76
   4 -12  -7  137.56    9.51
   4 -12  -6   72.98    7.94
   4 -12  -6   72.99    8.33
   4 -12  -5   84.41    8.27
   4 -12  -5   84.41    7.54
   4 -12  -4  133.85    8.33
   4 -12  -4  133.86    7.87
   4 -12  -3   20.20    3.44
   4 -12  -3   20.20    2.92
   4 -12  -2  150.10    8.82
   4 -12  -2  150.10    8.14
   4 -12  -1   63.50    7.22
   4 -12  -1   63.49    6.79
   4 -12   0   90.55    8.10
   4 -12   0   90.54    7.81
   4 -12   1   36.43    6.92
   4 -12   1   22.17    6.76
   4 -12   2   47.03    7.12
   4 -12   2   31.58    7.25
   4 -12   3   28.69    3.48
   4 -12   4   99.04    8.79
   4 -12   5    9.25    4.17
   4 -12   6  132.06   11.25
   4 -12   7   35.95   10.27
   4 -12   8    1.04    4.10
   4 -12   9   37.23   10.60
   4 -12  10   62.33   11.84
   4 -11 -22   42.70    8.04
   4 -11 -21    3.06    3.51
   4 -11 -20    4.15    3.81
   4 -11 -19    2.10    3.12
   4 -11 -18  132.64   10.76
   4 -11 -17    1.85    2.62
   4 -11 -16   99.87    8.73
   4 -11 -15  123.47    9.45
   4 -11 -14   14.94    3.71
   4 -11 -13   41.92    6.56
   4 -11 -12  247.48   11.78
   4 -11 -11  105.95    9.12
   4 -11 -10  416.25   12.96
   4 -11  -9    0.42    2.72
   4 -11  -8  232.26   10.63
   4 -11  -7    6.56    2.82
   4 -11  -7    6.56    2.56
   4 -11  -6    8.98    2.89
   4 -11  -6    8.98    2.49
   4 -11  -5   18.26    2.92
   4 -11  -5   18.26    2.46
   4 -11  -4  146.19    9.12
   4 -11  -4  146.21    8.56
   4 -11  -3    4.28    2.59
   4 -11  -2  201.84   10.20
   4 -11  -2  201.83    9.45
   4 -11  -1  328.80   11.91
   4 -11  -1  328.78   11.15
   4 -11   0   31.01    3.02
   4 -11   0   29.35    2.69
   4 -11   1  566.75   12.56
   4 -11   1  443.95   12.01
   4 -11   2    4.69    2.92
   4 -11   2    4.55    2.62
   4 -11   3  100.99    8.17
   4 -11   3  100.98    8.96
   4 -11   4  294.12   12.73
   4 -11   5    1.01    3.38
   4 -11   6  111.99   10.04
   4 -11   7  111.05   10.86
   4 -11   8    6.25    4.13
   4 -11   9  109.59   11.97
   4 -11  10   15.51    5.22
   4 -11  11    9.18    4.92
   4 -11  12    1.27    4.92
   4 -10 -21  104.08   10.79
   4 -10 -20    7.16    2.76
   4 -10 -19   14.16    3.97
   4 -10 -18    0.02    2.66
   4 -10 -17  136.61    9.09
   4 -10 -16    1.34    2.49
   4 -10 -15  522.40   14.07
   4 -10 -14    3.38    3.35
   4 -10 -13  640.19   15.75
   4 -10 -12    4.14    2.95
   4 -10 -11   10.71    5.25
   4 -10 -10   13.15    2.72
   4 -10  -9   28.54    5.74
   4 -10  -8   18.28    2.99
   4 -10  -8   18.29    5.28
   4 -10  -7  443.12   12.30
   4 -10  -7  443.22   12.01
   4 -10  -6   11.77    2.53
   4 -10  -6   11.77    2.13
   4 -10  -5   76.37    6.23
   4 -10  -5   76.38    5.87
   4 -10  -4  147.76    8.63
   4 -10  -4  147.79    8.36
   4 -10  -3  189.02    9.15
   4 -10  -3  189.03    8.56
   4 -10  -2    4.32    2.49
   4 -10  -2    4.22    2.13
   4 -10  -1  761.88   13.71
   4 -10  -1  761.87   13.06
   4 -10   0   23.38    3.38
   4 -10   0   23.38    3.08
   4 -10   1  207.60    8.73
   4 -10   1  207.59    8.59
   4 -10   2    9.94    2.89
   4 -10   2    9.94    2.89
   4 -10   3   25.10    5.74
   4 -10   3   25.09    3.81
   4 -10   4   25.30    6.17
   4 -10   4   25.30    7.09
   4 -10   5  131.45   10.66
   4 -10   6    2.09    3.12
   4 -10   7  160.24   11.48
   4 -10   8    2.25    3.74
   4 -10   9   85.62   11.25
   4 -10  10  203.35   14.01
   4 -10  11    1.66    4.30
   4 -10  12   96.00   12.07
   4 -10  13   21.12    5.77
   4  -9 -20   55.71    7.77
   4  -9 -19    5.48    3.84
   4  -9 -18  559.73   15.39
   4  -9 -17    4.90    3.31
   4  -9 -16   77.18    6.76
   4  -9 -15   62.71    7.09
   4  -9 -14   13.39    2.49
   4  -9 -13   52.32    5.51
   4  -9 -12  569.87   15.22
   4  -9 -11    0.08    2.23
   4  -9 -10  557.00   13.42
   4  -9  -9   97.77    7.25
   4  -9  -8  199.10    8.86
   4  -9  -8  199.17    8.56
   4  -9  -7    4.25    2.16
   4  -9  -7    4.26    1.84
   4  -9  -6  282.65    9.91
   4  -9  -6  282.71    9.35
   4  -9  -5    1.90    2.20
   4  -9  -5    2.09    1.90
   4  -9  -4  393.43   11.09
   4  -9  -4  413.28   10.46
   4  -9  -3   20.75    3.12
   4  -9  -3   20.75    2.56
   4  -9  -2  796.12   13.52
   4  -9  -2  796.17   13.12
   4  -9  -1   27.37    2.46
   4  -9  -1   27.37    2.20
   4  -9   0   19.84    2.89
   4  -9   0   19.84    2.46
   4  -9   1    5.74    2.30
   4  -9   1    5.74    2.13
   4  -9   2  179.85    8.56
   4  -9   2  179.84    8.82
   4  -9   3    1.35    2.20
   4  -9   3    1.34    2.39
   4  -9   4  584.00   11.51
   4  -9   4  583.96   12.60
   4  -9   5  112.37    7.22
   4  -9   6   52.48    7.64
   4  -9   7    8.65    3.77
   4  -9   8  130.97   10.43
   4  -9   9  124.44   10.66
   4  -9  10  495.89   16.34
   4  -9  11    4.57    4.49
   4  -9  12  232.75   14.56
   4  -9  13    0.27    4.43
   4  -9  14   19.93    5.48
   4  -9  15   67.34   13.42
   4  -8 -20  155.61   10.79
   4  -8 -19   20.53    6.17
   4  -8 -18   50.10    7.02
   4  -8 -17   89.16    7.18
  -4   8  16   55.03    6.89
   4  -8 -16   38.58    5.77
  -4   8  15  165.78   10.37
   4  -8 -15  165.71    8.99
  -4   8  14   11.53    6.00
   4  -8 -14   11.52    3.35
  -4   8  13  409.04   10.79
   4  -8 -13  222.81    9.87
  -4   8  12   49.64    6.27
   4  -8 -12   49.61    5.38
  -4   8  11    8.11    2.39
   4  -8 -11    8.11    2.39
  -4   8  10   25.20    4.89
   4  -8 -10   25.19    4.53
  -4   8   9  262.52    8.92
   4  -8  -9  262.42    9.09
   4  -8  -9  262.50    8.56
  -4   8   8   66.74    5.25
   4  -8  -8   66.71    5.12
   4  -8  -8   66.73    4.92
  -4   8   7  526.46   11.38
   4  -8  -7  526.24   12.40
   4  -8  -7  526.39   11.71
  -4   8   6    1.02    1.90
   4  -8  -6    0.98    1.80
   4  -8  -6    0.98    1.57
  -4   8   5  218.69    7.71
   4  -8  -5  218.61    8.20
   4  -8  -5  218.66    7.81
   4  -8  -4  492.46   11.06
   4  -8  -4  492.52   10.20
   4  -8  -3  199.41    7.97
   4  -8  -3  199.42    7.18
   4  -8  -2   16.52    2.20
   4  -8  -2   16.52    1.80
   4  -8  -1  632.64   12.50
   4  -8  -1  632.66   11.78
  -4   8   0   76.63    4.63
   4  -8   0   76.63    5.28
   4  -8   0   76.62    4.89
  -4   8  -1  349.76    8.76
   4  -8   1  300.21    9.28
   4  -8   1  300.19    9.05
  -4   8  -2   28.19    4.10
   4  -8   2   28.19    2.79
   4  -8   2   28.19    2.72
  -4   8  -3    9.96    4.30
   4  -8   3    9.96    4.76
   4  -8   3    9.95    5.41
  -4   8  -4   66.61    5.41
   4  -8   4   66.61    5.38
   4  -8   4   66.60    6.46
  -4   8  -5  480.99    9.68
   4  -8   5  302.78    9.51
   4  -8   5  302.75   11.02
  -4   8  -6   35.75    5.22
   4  -8   6   17.13    6.72
  -4   8  -7  681.68   13.81
   4  -8   7  681.63   15.65
  -4   8  -8   21.59    3.31
   4  -8   8   21.58    3.61
  -4   8  -9  240.16    9.81
   4  -8   9  240.15   11.42
  -4   8 -10    1.34    3.18
   4  -8  10    1.34    3.44
  -4   8 -11   15.32    4.40
   4  -8  11   15.32    4.59
   4  -8  12    2.33    4.07
   4  -8  13  164.82   14.01
   4  -8  14    3.26    4.23
   4  -8  15   92.27   12.92
   4  -8  16    5.37    5.08
   4  -7 -25   69.76   12.01
   4  -7 -24    2.13    4.36
   4  -7 -23  136.73   13.81
   4  -7 -22    3.61    4.04
   4  -7 -21  105.96   11.15
   4  -7 -20   82.92    9.58
   4  -7 -19   16.53    3.05
   4  -7 -19   16.53    4.10
   4  -7 -18   17.22    5.35
   4  -7 -18   17.23    6.95
   4  -7 -17   40.75    6.10
   4  -7 -16   34.87    5.48
   4  -7 -15  244.83   10.37
  -4   7  14  186.22    9.68
   4  -7 -14  186.16    8.50
  -4   7  13  137.69    8.43
   4  -7 -13  137.64    7.48
  -4   7  12  574.90   12.07
   4  -7 -12  416.36   10.89
  -4   7  11    1.10    2.59
   4  -7 -11    0.40    2.10
  -4   7  10  622.63   15.35
   4  -7 -10  622.32   14.76
   4  -7 -10  622.59   13.61
  -4   7   9  382.67    9.45
   4  -7  -9  259.79    9.19
   4  -7  -9  382.65    8.50
  -4   7   8   11.34    3.97
   4  -7  -8   11.34    2.13
   4  -7  -8   11.34    1.90
  -4   7   7  124.50    6.43
   4  -7  -7  124.45    6.72
   4  -7  -7  124.49    6.10
  -4   7   6   39.08    4.07
   4  -7  -6   38.47    4.23
   4  -7  -6   39.07    3.81
  -4   7   5   73.76    3.77
   4  -7  -5   54.55    4.20
   4  -7  -5   54.55    3.74
  -4   7   4  801.38   11.48
   4  -7  -4  801.14   13.29
   4  -7  -4  801.26   12.24
  -4   7   3   67.36    3.67
   4  -7  -3   59.23    4.49
   4  -7  -3   59.23    3.84
  -4   7   2  115.76    4.69
   4  -7  -2  115.73    5.45
   4  -7  -2  115.74    5.02
  -4   7   1   77.30    4.46
   4  -7  -1   77.27    5.15
   4  -7  -1   77.28    4.79
  -4   7   0    0.63    1.54
   4  -7   0    0.53    1.74
   4  -7   0    0.53    1.41
  -4   7  -1    1.15    1.64
   4  -7   1    1.15    1.84
   4  -7   1    1.15    1.61
  -4   7  -2  826.60   12.07
   4  -7   2  826.48   12.86
   4  -7   2  826.44   12.66
  -4   7  -3   24.28    3.84
   4  -7   3   24.27    2.56
   4  -7   3   24.27    2.76
  -4   7  -4  519.91    9.51
   4  -7   4  519.87    9.45
   4  -7   4  412.92   10.14
  -4   7  -5  207.74    7.91
   4  -7   5  207.72    7.71
   4  -7   5  207.71    8.96
  -4   7  -6   76.89    5.77
   4  -7   6   76.88    5.25
   4  -7   6   76.88    7.12
  -4   7  -7   44.86    6.66
   4  -7   7   44.85    8.10
  -4   7  -8  247.85    9.25
   4  -7   8  247.86   11.35
  -4   7  -9   10.22    3.05
   4  -7   9   10.22    3.41
  -4   7 -10  534.12   12.40
   4  -7  10  534.11   14.37
  -4   7 -11   14.22    3.15
   4  -7  11   15.39    3.67
  -4   7 -12  420.26   13.19
   4  -7  12  420.25   14.99
  -4   7 -13    8.68    3.64
   4  -7  13   10.48    4.00
  -4   7 -14    4.75    3.90
   4  -7  14    4.75    4.33
  -4   7 -15    0.24    3.87
   4  -7  15    0.24    4.20
  -4   7 -16   72.70   10.56
   4  -7  16   72.71   12.47
  -4   7 -17   12.95    4.86
   4  -7  17   12.95    5.08
  -4   7 -18  240.67   16.04
   4  -6 -25    1.78    4.23
   4  -6 -24   35.04    9.51
   4  -6 -23    5.21    4.13
   4  -6 -22   28.86    8.43
   4  -6 -21   70.65    9.97
   4  -6 -20  162.96   13.19
   4  -6 -19   -0.01    3.15
   4  -6 -18   95.79    7.58
   4  -6 -18   95.82    9.35
   4  -6 -17    0.41    2.10
   4  -6 -17    0.41    2.79
   4  -6 -16    7.67    2.30
   4  -6 -16    7.67    3.08
   4  -6 -15   65.52    5.90
   4  -6 -15   65.54    7.12
   4  -6 -14  106.43    8.36
   4  -6 -13    0.63    1.80
  -4   6  12  691.45   14.83
   4  -6 -12  691.24   12.99
   4  -6 -11   31.43    4.20
   4  -6 -11   31.44    3.87
  -4   6  10  493.31   10.27
   4  -6 -10  297.17    9.32
   4  -6 -10  493.30    8.33
  -4   6   9  360.72   10.69
   4  -6  -9  360.57   10.07
   4  -6  -9  360.70    8.92
  -4   6   8   32.36    4.40
   4  -6  -8   13.15    3.94
   4  -6  -8   13.16    3.41
  -4   6   7   65.00    4.66
   4  -6  -7   64.99    4.46
   4  -6  -7   65.00    3.90
  -4   6   6  561.16    9.45
   4  -6  -6  561.01    9.68
   4  -6  -6  561.12    8.56
  -4   6   5   29.86    4.56
   4  -6  -5   29.84    4.72
   4  -6  -5   29.86    4.17
  -4   6   4  465.36    9.81
   4  -6  -4  465.19   10.66
   4  -6  -4  465.29    9.58
  -4   6   3  916.01   11.42
   4  -6  -3  915.77   12.63
   4  -6  -3  915.88   11.42
  -4   6   2  167.73    5.48
   4  -6  -2  167.69    6.36
   4  -6  -2  167.70    5.48
  -4   6   1  670.76    8.82
   4  -6  -1  670.64    9.68
   4  -6  -1  670.65    8.79
  -4   6   0   82.76    4.66
   4  -6   0   82.74    5.15
   4  -6   0   82.73    4.59
  -4   6  -1  630.60   11.12
   4  -6   1  630.45   11.51
   4  -6   1  630.43   10.92
  -4   6  -2  274.01    7.61
   4  -6   2  273.96    7.77
   4  -6   2  273.95    7.77
  -4   6  -3   24.82    3.71
   4  -6   3   24.82    3.77
   4  -6   3   24.82    4.23
  -4   6  -4  333.86    9.35
   4  -6   4  333.82    9.09
   4  -6   4  327.86    9.81
  -4   6  -5  482.79    9.81
   4  -6   5  482.76    9.19
   4  -6   5  456.99   10.37
  -4   6  -6    6.53    4.23
   4  -6   6    6.53    2.39
   4  -6   6    6.53    2.92
  -4   6  -7  473.10   11.78
   4  -6   7  473.07    9.84
   4  -6   7  473.05   12.66
  -4   6  -8    3.44    2.69
   4  -6   8    3.44    3.08
  -4   6  -9   93.19    6.50
   4  -6   9   93.18    7.74
  -4   6 -10  128.70    8.20
   4  -6  10  128.71    9.97
  -4   6 -11   10.16    3.12
   4  -6  11   10.16    3.58
  -4   6 -12    7.55    3.38
   4  -6  12    6.71    3.51
  -4   6 -13  440.32   13.35
   4  -6  13  440.33   14.99
  -4   6 -14    8.03    3.54
   4  -6  14    8.03    4.10
  -4   6 -15  185.58   11.35
   4  -6  15  185.57   12.83
  -4   6 -16   60.32   10.07
   4  -6  16   60.33   11.91
  -4   6 -17    1.52    4.10
   4  -6  17    1.72    4.53
  -4   6 -18   24.94    9.74
   4  -6  18   24.95   11.81
  -4   6 -19   65.71   11.28
  -4   6 -20   38.81   10.60
   4  -5 -25   85.31   13.55
   4  -5 -24    1.70    4.04
   4  -5 -23  238.50   15.62
   4  -5 -22    0.56    3.81
   4  -5 -21  121.12   10.76
   4  -5 -20    4.19    3.31
   4  -5 -19    0.42    3.31
   4  -5 -18    8.28    3.28
   4  -5 -17  379.01   10.99
   4  -5 -17  379.07   13.55
   4  -5 -16    0.02    1.84
   4  -5 -16    0.06    2.62
   4  -5 -15  151.89    7.22
   4  -5 -15  151.93    8.96
   4  -5 -14   34.48    2.43
   4  -5 -14   34.49    5.18
   4  -5 -13  103.96    6.07
   4  -5 -13  104.00    7.51
   4  -5 -12   79.97    5.38
   4  -5 -12   79.99    4.99
  -4   5  11  169.49    8.36
   4  -5 -11  169.43    6.89
   4  -5 -11  169.49    6.36
  -4   5  10  157.80    7.28
   4  -5 -10  157.75    6.17
   4  -5 -10  157.80    5.64
  -4   5   9  498.44   11.06
   4  -5  -9  498.29    9.81
   4  -5  -9  498.43    8.53
  -4   5   8    1.91    2.00
   4  -5  -8    0.35    1.71
   4  -5  -8    1.91    1.38
  -4   5   7  807.14   12.73
   4  -5  -7  806.90   12.30
   4  -5  -7  807.12   10.30
  -4   5   6   48.58    4.49
   4  -5  -6   48.56    4.30
   4  -5  -6   48.58    3.64
  -4   5   5  189.47    5.94
   4  -5  -5  189.42    5.90
   4  -5  -5  189.46    5.02
  -4   5   4   42.22    4.00
   4  -5  -4   42.21    3.97
   4  -5  -4   42.21    3.28
  -4   5   3  433.84    8.99
   4  -5  -3  433.69    9.32
   4  -5  -3  433.78    8.20
  -4   5   2    0.19    1.38
  -4   5   1 1731.31   15.62
   4  -5  -1 1730.88   16.30
   4  -5  -1 1730.97   14.53
  -4   5   0   25.60    3.28
   4  -5   0   17.87    3.51
   4  -5   0   17.87    3.15
  -4   5  -1  508.28   10.07
   4  -5   1  508.15   10.17
   4  -5   1  508.14    9.42
  -4   5  -2  332.35    7.41
   4  -5   2  332.28    7.15
   4  -5   2  332.28    7.05
  -4   5  -3    2.05    3.44
   4  -5   3    2.04    3.81
   4  -5   3    2.04    3.90
  -4   5  -4   28.40    4.04
   4  -5   4   28.39    3.84
   4  -5   4   28.39    4.46
  -4   5  -5  802.18   11.61
   4  -5   5  802.12   10.37
   4  -5   5  802.12   12.17
  -4   5  -6   69.20    4.99
   4  -5   6   69.20    4.72
   4  -5   6   69.20    6.10
  -4   5  -7  537.65   11.06
   4  -5   7  537.62    9.12
   4  -5   7  537.61   11.88
  -4   5  -8  251.51    8.92
   4  -5   8  251.51    7.18
   4  -5   8  251.50    9.91
  -4   5  -9  293.15    9.45
   4  -5   9  293.13   10.50
  -4   5 -10  597.54   12.89
   4  -5  10  597.52   14.01
  -4   5 -11   14.59    3.18
   4  -5  11   14.59    3.51
  -4   5 -12  178.10    9.15
   4  -5  12  178.10   10.37
  -4   5 -13  208.67    9.91
   4  -5  13  208.68   11.09
  -4   5 -14    0.95    3.15
   4  -5  14    0.97    3.28
  -4   5 -15  113.51    9.91
   4  -5  15  113.51   11.32
  -4   5 -16  250.52   13.29
   4  -5  16  250.53   14.76
  -4   5 -17   40.77    8.82
   4  -5  17   40.77   10.53
  -4   5 -18  117.10   11.28
   4  -5  18  117.10   12.96
  -4   5 -19   74.18   11.51
   4  -5  19   74.19   13.38
  -4   5 -20   16.90    5.18
   4  -4 -25   34.87   10.60
   4  -4 -24   16.29    5.31
   4  -4 -23   68.34    9.84
   4  -4 -22   88.51   11.15
   4  -4 -21    0.47    3.35
   4  -4 -20  175.00   11.74
   4  -4 -19   14.36    7.15
   4  -4 -18  148.88   11.65
   4  -4 -17   56.63    7.35
   4  -4 -16   73.64    5.77
   4  -4 -16   73.65    7.45
   4  -4 -15   15.66    4.13
   4  -4 -15   15.67    5.48
   4  -4 -14  787.43   13.38
   4  -4 -14  787.56   16.57
   4  -4 -13    3.38    1.57
   4  -4 -13    3.46    1.51
   4  -4 -13    3.39    2.23
   4  -4 -12 1451.68   18.04
   4  -4 -12 1452.08   16.80
   4  -4 -12 1452.02   21.78
   4  -4 -11  156.19    5.51
   4  -4 -11  156.22    4.95
   4  -4 -10  598.38   10.89
   4  -4 -10  598.55    9.55
  -4   4   9   13.41    3.94
   4  -4  -9   13.41    3.38
   4  -4  -9   13.41    2.79
  -4   4   8    3.42    1.90
   4  -4  -8    1.74    1.57
   4  -4  -8    3.43    2.23
  -4   4   7   75.60    4.95
   4  -4  -7   75.57    4.30
   4  -4  -7   75.60    3.44
  -4   4   6  902.17   12.63
   4  -4  -6  901.91   11.68
   4  -4  -6  902.17    9.42
  -4   4   5  107.85    5.81
   4  -4  -5  107.80    5.64
   4  -4  -5  107.84    4.36
  -4   4   4  479.39    8.33
   4  -4  -4  354.53    8.17
   4  -4  -4  479.37    6.66
  -4   4   3   17.25    1.44
   4  -4  -3   16.46    1.25
   4  -4  -3   16.38    0.85
  -4   4   2   82.01    4.86
   4  -4  -2   81.98    4.99
   4  -4  -2   81.99    3.94
  -4   4   1  565.73    8.99
   4  -4  -1  565.57    8.89
   4  -4  -1  565.61    7.51
  -4   4   0  400.75    7.51
   4  -4   0  295.72    7.41
   4  -4   0  295.72    6.30
  -4   4  -1  121.77    4.10
   4  -4   1  121.75    4.07
   4  -4   1  121.75    3.67
  -4   4  -2  590.04    8.66
   4  -4   2  589.95    8.14
   4  -4   2  502.82    7.77
   4  -4   3    7.48    1.44
   4  -4   3    7.48    1.44
  -4   4  -4  864.50   11.84
   4  -4   4  864.38   10.37
   4  -4   4  864.37   11.38
  -4   4  -5  117.95    6.00
   4  -4   5  117.92    5.22
   4  -4   5  117.92    6.17
  -4   4  -6  204.77    7.41
   4  -4   6  204.75    6.43
   4  -4   6  204.75    7.94
  -4   4  -7    8.05    3.94
  -4   4  -8  592.17   11.22
   4  -4   8  592.15    8.73
   4  -4   8  592.14   11.68
  -4   4  -9   16.45    4.59
   4  -4   9   16.45    3.64
   4  -4   9   16.45    5.61
  -4   4 -10  579.73   13.48
   4  -4  10  579.71   14.40
  -4   4 -11  180.80    8.43
   4  -4  11  180.79    9.48
  -4   4 -12  129.59    8.46
   4  -4  12  129.57    9.48
  -4   4 -13   34.35    6.30
   4  -4  13   34.35    7.54
  -4   4 -14   60.05    7.28
   4  -4  14   60.06    8.43
  -4   4 -15   70.44    8.59
   4  -4  15   70.44    9.78
  -4   4 -16  472.98   15.78
   4  -4  16  472.99   17.19
  -4   4 -17   25.54    4.30
   4  -4  17   25.54    4.59
  -4   4 -18  200.08   13.02
   4  -4  18  200.08   14.30
  -4   4 -19   78.93   10.60
   4  -4  19   78.94   12.30
  -4   4 -20   14.40    5.38
   4  -4  20   14.40    5.54
  -4   4 -21  161.45   14.30
   4  -3 -24    1.16    3.97
   4  -3 -23   61.28   11.12
   4  -3 -22   10.74    8.27
   4  -3 -21    0.27    3.54
   4  -3 -20   64.36    8.73
   4  -3 -19   51.28    7.32
   4  -3 -18    1.36    2.99
   4  -3 -17  219.64   11.55
   4  -3 -16  112.01    9.78
   4  -3 -15  392.11    9.61
   4  -3 -15  392.16   12.92
   4  -3 -14  548.30   11.94
   4  -3 -14  548.40   15.58
   4  -3 -13   75.60    4.26
   4  -3 -13   75.61    4.59
   4  -3 -13   75.61    5.77
   4  -3 -12  153.12    5.35
   4  -3 -12  153.14    5.02
   4  -3 -12  153.15    6.95
   4  -3 -11  277.73    7.41
   4  -3 -11  277.78    6.63
   4  -3 -11  277.78    9.22
   4  -3 -10   79.31    4.53
   4  -3 -10   79.34    3.94
   4  -3 -10   79.33    5.64
   4  -3  -9  564.29    9.38
   4  -3  -9  564.42    7.77
  -4   3   8   57.55    5.05
   4  -3  -8   57.53    4.07
   4  -3  -8   57.55    3.22
  -4   3   7  253.73    7.81
   4  -3  -7  253.65    6.53
   4  -3  -7  253.73    4.95
  -4   3   6   66.30    3.58
   4  -3  -6   49.46    3.12
   4  -3  -6   66.30    2.23
  -4   3   5  799.97   10.83
   4  -3  -5  799.77    9.74
   4  -3  -5  799.99    7.09
  -4   3   4   26.49    2.95
   4  -3  -4   26.49    2.72
   4  -3  -4   26.49    1.87
  -4   3   3 3303.15   22.21
   4  -3  -3 3064.53   20.57
   4  -3  -3 3302.92   15.88
  -4   3   2  425.83    7.38
   4  -3  -2  273.26    6.79
   4  -3  -2  273.31    5.28
  -4   3   1 3991.36   21.42
   4  -3  -1 2980.61   20.08
   4  -3  -1 2980.74   15.75
  -4   3   0   18.16    2.46
   4  -3   0   18.16    2.82
   4  -3   0   18.15    1.08
  -4   3  -1 1356.60   12.66
   4  -3   1 1356.33   11.58
   4  -3   1 1356.31   10.10
  -4   3  -2  181.49    5.87
   4  -3   2  181.45    5.41
   4  -3   2  181.45    5.25
  -4   3  -3  630.25    9.28
   4  -3   3  630.17    8.36
   4  -3   3  630.16    8.53
  -4   3  -4    0.31    1.41
   4  -3   4    0.31    1.38
   4  -3   4    0.31    1.51
  -4   3  -5 1281.77   15.58
   4  -3   5 1281.61   12.83
   4  -3   5 1281.60   14.89
  -4   3  -6  256.42    8.30
   4  -3   6  256.39    6.79
   4  -3   6  256.39    8.43
  -4   3  -7  373.56    8.96
   4  -3   7  367.59    6.89
   4  -3   7  367.59    9.09
  -4   3  -8    1.93    2.23
   4  -3   8    1.93    1.74
   4  -3   8    1.93    2.23
  -4   3  -9   10.32    2.07
   4  -3   9   10.32    1.77
   4  -3   9   10.32    2.30
  -4   3 -10   97.60    5.87
   4  -3  10   97.60    4.43
   4  -3  10   97.60    6.72
  -4   3 -11  280.22    9.81
   4  -3  11  280.22   10.79
  -4   3 -12    4.93    2.62
   4  -3  12    4.93    2.85
  -4   3 -13  699.80   16.80
   4  -3  13  699.80   17.52
  -4   3 -14   11.93    2.99
   4  -3  14   11.93    3.28
  -4   3 -15  128.51    8.59
   4  -3  15  128.50    9.45
  -4   3 -16    2.51    3.64
   4  -3  16    2.51    3.64
   4  -3  17   33.57    9.45
  -4   3 -18    2.51    3.74
   4  -3  18    2.51    3.58
  -4   3 -19  358.46   16.76
   4  -3  19  358.50   18.47
  -4   3 -20    0.00    4.00
   4  -3  20   -0.01    3.97
  -4   3 -21  102.24   11.94
   4  -3  21  102.24   13.35
   4  -2 -24    2.07    4.33
   4  -2 -23   13.32    8.76
   4  -2 -22   69.77    9.55
   4  -2 -21    0.47    3.48
   4  -2 -20  105.37   11.02
   4  -2 -19  185.79   13.58
   4  -2 -18   78.38    9.68
   4  -2 -17  544.27   14.30
  -4   2  16   23.61    4.92
   4  -2 -16   23.61    6.13
  -4   2  15  568.97   12.83
   4  -2 -15  568.87   11.81
   4  -2 -15  568.93   15.65
  -4   2  14  194.17    7.38
   4  -2 -14  194.14    6.66
   4  -2 -14  194.17    9.45
  -4   2  13    3.34    1.64
   4  -2 -13    1.89    1.61
   4  -2 -13    3.34    2.33
   4  -2 -12  314.52    8.20
   4  -2 -12  405.66   10.99
   4  -2 -11  100.77    4.72
   4  -2 -11  100.78    6.30
   4  -2 -10   94.94    4.30
   4  -2 -10   94.96    5.51
   4  -2  -9  172.88    5.05
   4  -2  -9  172.90    4.13
   4  -2  -9  172.90    6.36
   4  -2  -8  343.45    6.59
   4  -2  -8  343.51    5.18
  -4   2   7   13.35    1.61
   4  -2  -7   11.67    1.28
   4  -2  -7   13.35    1.51
  -4   2   6  702.66   11.06
   4  -2  -6  702.50    9.35
  -4   2   5  346.02    8.40
   4  -2  -5  337.98    6.89
  -4   2   4  751.44   10.30
   4  -2  -4  751.25    8.86
  -4   2   3 1722.57   15.84
   4  -2  -3 1722.03   13.71
  -4   2   2  133.13    4.13
   4  -2  -2  133.11    3.81
   4  -2  -2  133.12    2.39
  -4   2   1  905.75   11.68
   4  -2  -1  905.46   10.50
   4  -2  -1  905.49    7.35
  -4   2   0   23.58    2.39
   4  -2   0   23.58    2.49
   4  -2   0   23.58    1.90
  -4   2  -1    2.18    1.21
   4  -2   1    2.18    1.25
   4  -2   1    2.18    2.07
  -4   2  -2 1582.65   15.16
   4  -2   2 1582.32   13.29
   4  -2   2 1582.28   12.07
  -4   2  -3   65.49    4.26
   4  -2   3   65.47    4.00
   4  -2   3   65.47    4.04
  -4   2  -4    7.53    2.53
   4  -2   4    7.53    1.44
   4  -2   4    7.53    1.28
  -4   2  -5  180.93    5.87
   4  -2   5  180.91    4.92
   4  -2   5  180.91    5.74
  -4   2  -6  100.64    3.74
   4  -2   6  100.64    3.31
   4  -2   6  100.64    4.04
  -4   2  -7    2.75    3.15
   4  -2   7    2.75    2.72
   4  -2   7    2.75    3.64
  -4   2  -8 1291.07   17.09
   4  -2   8 1291.00   12.53
   4  -2   8 1291.02   17.19
  -4   2  -9    2.34    1.67
   4  -2   9    2.47    1.34
   4  -2   9    2.47    1.77
  -4   2 -10  844.86   13.68
   4  -2  10  844.85    9.38
   4  -2  10  844.87   14.27
  -4   2 -11    3.10    1.97
   4  -2  11    4.91    2.23
  -4   2 -12  492.18   11.15
   4  -2  12  492.19   12.07
  -4   2 -13    3.05    2.59
   4  -2  13    3.05    2.66
  -4   2 -14  265.49   11.02
   4  -2  14  265.51   12.04
  -4   2 -15    0.54    2.79
   4  -2  15    0.53    2.62
  -4   2 -16  501.74   13.32
   4  -2  16  501.76   14.37
  -4   2 -17    3.84    3.38
   4  -2  17    3.90    3.48
  -4   2 -18  182.28   11.06
   4  -2  18  182.28   11.88
  -4   2 -19   11.96    4.59
   4  -2  19   11.96    4.56
  -4   2 -20   25.82    4.66
   4  -2  20   25.82    4.92
  -4   2 -21    9.18    4.30
   4  -2  21    9.18    4.17
  -4   2 -22   55.19   10.04
   4  -2  22   55.20   11.71
   4  -1 -24   34.64   10.63
   4  -1 -23   12.58    5.05
   4  -1 -22  126.93   12.60
   4  -1 -21    4.30    3.97
   4  -1 -20  228.08   13.71
   4  -1 -19    2.46    3.28
   4  -1 -18    9.73    3.25
  -4   1  17    1.57    2.36
   4  -1 -17    1.56    3.12
  -4   1  16   84.50    6.56
   4  -1 -16   84.49    8.04
  -4   1  15   53.51    5.38
   4  -1 -15   53.50    6.59
  -4   1  14  636.41   11.48
   4  -1 -14  636.35    9.84
   4  -1 -14  636.42   14.70
  -4   1  13  522.28    9.48
   4  -1 -13  522.23    8.43
   4  -1 -13  522.29   12.37
  -4   1  12  146.42    6.30
   4  -1 -12  146.39    5.68
   4  -1 -12  146.42    8.40
  -4   1  11  440.42    7.64
   4  -1 -11  377.00    7.25
   4  -1 -11  440.42   10.24
  -4   1  10   47.82    3.41
   4  -1 -10   47.82    3.41
   4  -1 -10   47.83    4.82
  -4   1   9 1458.85   12.30
   4  -1  -9 1458.68   13.88
   4  -1  -9 1458.93   18.50
  -4   1   8  806.81    7.68
   4  -1  -8  806.74    9.58
   4  -1  -8  806.90   12.86
  -4   1   7  101.37    3.51
   4  -1  -7  101.35    4.92
  -4   1   6 2050.65   20.50
   4  -1  -6 2050.00   15.39
  -4   1   5   18.21    3.02
   4  -1  -5   18.21    2.43
  -4   1   4 1670.49   15.58
   4  -1  -4 1670.01   12.33
  -4   1   3   16.85    2.99
   4  -1  -3   16.84    2.53
  -4   1   2  448.91    8.63
   4  -1  -2  448.74    7.09
  -4   1   1  108.21    2.69
   4  -1  -1  108.21    1.34
  -4   1   0 1006.74   10.89
   4  -1   0 1006.50    9.51
   4  -1   0 1006.48    6.53
  -4   1  -1  595.36    7.09
   4  -1   1  508.16    6.33
   4  -1   1  508.16    4.95
  -4   1  -2   18.25    2.03
   4  -1   2   18.25    2.10
   4  -1   2   18.25    1.97
  -4   1  -3  386.22    6.30
   4  -1   3  386.18    5.48
   4  -1   3  386.18    5.41
  -4   1  -4    8.18    2.59
   4  -1   4    8.18    2.43
   4  -1   4    8.18    2.56
  -4   1  -5  230.20    8.27
   4  -1   5  230.17    6.89
   4  -1   5  230.16    7.74
  -4   1  -6  709.11   10.20
   4  -1   6  709.09    8.33
   4  -1   6  709.09   10.01
  -4   1  -7  101.86    3.64
   4  -1   7  101.87    3.15
   4  -1   7  101.87    4.07
  -4   1  -8  825.94   13.02
   4  -1   8  825.94   10.01
   4  -1   8  825.94   13.35
  -4   1  -9    7.53    1.84
   4  -1   9    7.53    1.54
   4  -1   9    7.53    2.03
  -4   1 -10  441.19   10.37
   4  -1  10  441.20    7.51
   4  -1  10  441.20   10.99
  -4   1 -11  645.57   12.10
   4  -1  11  645.60    8.50
   4  -1  11  645.60   12.89
  -4   1 -12   19.08    4.59
   4  -1  12   19.09    5.22
  -4   1 -13  493.79   12.66
   4  -1  13  493.84   13.97
  -4   1 -14    9.70    2.79
   4  -1  14    9.70    2.82
  -4   1 -15    4.30    3.02
   4  -1  15    4.30    2.92
  -4   1 -16   77.24    8.79
   4  -1  16   77.24    9.58
  -4   1 -17  376.98   13.22
   4  -1  17  549.26   14.20
  -4   1 -18    2.80    3.38
   4  -1  18    2.80    3.12
  -4   1 -19  610.77   20.08
   4  -1  19  610.84   21.49
  -4   1 -20    0.49    3.77
   4  -1  20    0.49    3.35
  -4   1 -21  246.02   13.81
   4  -1  21  246.05   14.86
  -4   1 -22   10.88    4.66
   4  -1  22   10.88    4.26
  -4   1 -23   18.65    5.71
   4  -1  23   18.65    5.28
   4   0 -23   75.51   11.81
   4   0 -22    0.56    4.20
   4   0 -21   18.15    8.53
   4   0 -20    4.19    3.51
   4   0 -19  199.91   12.24
  -4   0  18    1.10    2.59
   4   0 -18    1.10    3.15
  -4   0  17  497.10   13.22
   4   0 -17  497.06   14.80
  -4   0  16   14.80    5.61
   4   0 -16   15.59    6.17
  -4   0  15   29.83    5.18
   4   0 -15   22.89    6.04
  -4   0  14  162.97    6.56
   4   0 -14  162.97    7.87
  -4   0  13   97.14    6.07
   4   0 -13   97.14    4.86
   4   0 -13   97.16    7.84
  -4   0  12  129.43    6.17
   4   0 -12  129.41    4.95
   4   0 -12  129.43    8.04
  -4   0  11 1524.59   14.86
   4   0 -11 1524.50   13.52
   4   0 -11 1524.74   20.80
  -4   0  10  186.15    5.77
   4   0 -10  186.14    5.45
   4   0 -10  186.17    8.04
  -4   0   9  737.51    8.82
   4   0  -9  737.46    8.82
   4   0  -9  737.59   13.12
  -4   0   8    2.31    0.95
   4   0  -8    4.06    1.21
   4   0  -8    4.06    1.67
  -4   0   7    9.52    2.00
   4   0  -7    9.52    1.15
   4   0  -7    9.53    3.12
  -4   0   6   48.31    2.30
   4   0  -6   48.31    3.08
  -4   0   5  345.46    6.66
   4   0  -5  345.39    4.72
  -4   0   4    6.22    2.99
   4   0  -4    6.21    2.23
  -4   0   3 1490.05   13.81
   4   0  -3 1489.64   10.50
  -4   0   2  289.60    6.59
   4   0  -2  194.47    5.18
  -4   0   1  754.30    8.86
   4   0  -1  754.14    7.38
  -4   0   0  174.96    4.23
   4   0   0  174.93    3.71
  -4   0  -1  286.02    4.26
  -4   0  -1  286.04    5.74
   4   0   1  285.99    5.15
  -4   0  -2  444.69    6.04
  -4   0  -2  444.70    7.18
   4   0   2  444.65    6.53
  -4   0  -3   30.69    3.54
  -4   0  -3   30.69    3.71
   4   0   3   30.69    3.58
  -4   0  -4   51.15    4.00
  -4   0  -4   51.15    3.90
   4   0   4   51.15    3.64
  -4   0  -5 1699.98   16.21
   4   0   5 1699.94   14.01
  -4   0  -6  514.72    8.07
   4   0   6  514.72    6.89
  -4   0  -7   15.04    1.48
   4   0   7   15.04    1.31
  -4   0  -8  259.37    6.89
   4   0   8  259.38    5.61
  -4   0  -9    2.94    1.54
   4   0   9    2.94    1.31
   4   0   9    2.94    1.64
  -4   0 -10  167.76    6.30
   4   0  10  167.77    5.02
   4   0  10  167.77    7.05
  -4   0 -11  338.08   10.07
   4   0  11  338.11    7.48
   4   0  11  338.12   11.15
  -4   0 -12  120.99    6.63
   4   0  12  121.00    4.95
   4   0  12  121.00    7.38
  -4   0 -13    2.54    2.10
   4   0  13    2.54    2.20
  -4   0 -14  135.01    7.81
   4   0  14  135.03    8.76
  -4   0 -15    0.57    2.43
   4   0  15    0.57    2.53
  -4   0 -16  314.34   12.17
   4   0  16  346.06   13.45
  -4   0 -17  312.92   12.96
   4   0  17  312.96   14.17
  -4   0 -18   52.63    7.48
   4   0  18   52.63    8.27
  -4   0 -19  194.51   12.66
   4   0  19  194.54   13.71
  -4   0 -20    6.92    3.67
   4   0  20    6.92    3.81
  -4   0 -21   72.85    9.09
   4   0  21   72.85   10.04
  -4   0 -22  135.95   13.91
   4   0  22  135.96   14.63
  -4   0 -23    9.03    4.30
   4   0  23    9.03    4.23
   4   1 -23    9.33    4.89
   4   1 -22  162.55   14.83
   4   1 -21   27.23    8.36
   4   1 -20   32.56    8.30
   4   1 -19   15.12    4.79
  -4  -1  18    2.86    3.02
   4   1 -18    1.71    3.51
  -4  -1  17   22.43    6.63
   4   1 -17   22.44    7.18
  -4  -1  16  529.17   12.40
   4   1 -16  529.19   14.63
  -4  -1  15    1.02    1.90
   4   1 -15    1.09    2.59
  -4  -1  14  708.61   12.79
   4   1 -14  708.62   15.35
  -4  -1  13    0.35    1.84
   4   1 -13    0.57    2.49
  -4  -1  12  774.06   13.81
   4   1 -12  774.00   10.14
   4   1 -12  774.11   17.39
  -4  -1  11    4.74    1.61
   4   1 -11    4.74    1.21
  -4  -1  10   47.77    4.69
   4   1 -10   47.76    3.64
   4   1 -10   47.78    6.13
  -4  -1   9    4.85    3.02
   4   1  -9    4.85    2.26
   4   1  -9    4.85    3.64
  -4  -1   8  199.84    3.22
   4   1  -8  199.84    2.69
   4   1  -8  199.85    4.33
  -4  -1   7   43.85    2.85
   4   1  -7   29.58    2.53
   4   1  -7   43.85    3.74
  -4  -1   6  976.41    9.19
   4   1  -6  976.26    9.55
   4   1  -6  976.54   14.56
  -4  -1   5   36.99    3.02
   4   1  -5   36.98    2.03
  -4  -1   4  365.20    4.26
  -4  -1   4  365.24    7.68
   4   1  -4  311.68    5.41
  -4  -1   3   25.84    1.28
   4   1  -3   25.84    1.77
  -4  -1   2  741.40    8.69
   4   1  -2  741.26    6.76
  -4  -1   1  595.52    4.10
  -4  -1   1  595.48    6.92
   4   1  -1  403.35    5.97
  -4  -1   0 1687.76   19.12
  -4  -1   0 1687.52   15.91
   4   1   0 1687.11   13.71
  -4  -1  -1   22.11    2.79
  -4  -1  -1   22.10    3.58
   4   1   1   22.09    3.31
  -4  -1  -2   70.58    3.67
  -4  -1  -2   70.57    4.10
   4   1   2   70.56    4.07
  -4  -1  -3    4.86    1.67
  -4  -1  -3    3.75    0.95
   4   1   3    3.75    1.02
  -4  -1  -4  149.22    4.23
  -4  -1  -4  149.21    4.17
   4   1   4  149.20    3.94
  -4  -1  -5    3.10    2.62
  -4  -1  -5    3.09    2.36
   4   1   5    3.09    2.36
  -4  -1  -6 1364.57   14.53
  -4  -1  -6 1364.43   13.58
   4   1   6 1364.45   11.94
  -4  -1  -7  176.87    4.46
  -4  -1  -7  176.86    4.00
   4   1   7  176.87    3.61
  -4  -1  -8  722.27   12.60
  -4  -1  -8  722.18   11.35
   4   1   8  722.22    9.61
  -4  -1  -9  473.97   10.79
  -4  -1  -9  473.91    9.61
   4   1   9  473.95    8.04
  -4  -1 -10   69.61    4.92
  -4  -1 -10   69.60    4.07
   4   1  10   69.61    3.41
  -4  -1 -11 2005.15   21.95
  -4  -1 -11 2004.92   19.58
   4   1  11 2005.11   15.65
  -4  -1 -12  180.49    7.35
   4   1  12  180.51    5.77
  -4  -1 -13  535.54   12.27
   4   1  13  535.62    9.38
  -4  -1 -14 1066.70   16.47
   4   1  14 1066.84   18.60
  -4  -1 -15   53.44    5.77
   4   1  15   53.45    6.82
  -4  -1 -16  366.03   12.66
   4   1  16  366.09   14.17
  -4  -1 -17  246.52   11.58
   4   1  17  339.63   13.15
  -4  -1 -18   31.59    3.81
   4   1  18   31.59    3.94
  -4  -1 -19   56.33    7.35
   4   1  19   56.33    8.53
  -4  -1 -20   18.47    4.04
   4   1  20   18.47    4.04
  -4  -1 -21  104.43   10.66
   4   1  21  104.45   11.97
  -4  -1 -22   42.10    9.61
   4   1  22   42.11   10.20
  -4  -1 -23    5.70    3.94
   4   1  23    5.83    4.10
  -4  -1 -24   11.82    4.63
   4   1  24   11.82    4.49
   4   2 -23   12.62    5.58
   4   2 -22   39.55    9.87
   4   2 -21   22.34    8.86
   4   2 -20   16.85    4.49
  -4  -2  19   96.23    9.91
   4   2 -19   96.22    9.87
  -4  -2  18  105.43    9.51
   4   2 -18  105.43   10.10
  -4  -2  17  220.08   11.55
   4   2 -17  220.06   12.27
  -4  -2  16  174.16   10.27
   4   2 -16  174.17   11.68
  -4  -2  15    3.47    2.43
   4   2 -15    3.47    2.85
  -4  -2  14  255.86    8.73
   4   2 -14  255.88   10.14
  -4  -2  13  291.17    9.42
   4   2 -13  364.46   11.42
  -4  -2  12   75.77    5.74
   4   2 -12   75.78    6.69
  -4  -2  11 1452.84   16.93
   4   2 -11 1452.73   11.09
   4   2 -11 1452.93   20.90
  -4  -2  10  110.71    4.99
   4   2 -10  110.70    3.05
   4   2 -10  110.71    5.68
  -4  -2   9  271.88    7.58
   4   2  -9  271.84    5.18
   4   2  -9  271.89    9.19
  -4  -2   8   99.21    4.13
   4   2  -8   99.20    2.89
   4   2  -8   99.22    5.22
  -4  -2   7  110.61    3.31
   4   2  -7   95.55    2.36
   4   2  -7  110.61    4.07
  -4  -2   6   43.86    2.92
   4   2  -6   28.80    2.30
   4   2  -6   43.87    3.87
  -4  -2   5  862.51    9.28
   4   2  -5  862.36    8.46
  -4  -2   4  151.56    3.05
  -4  -2   4  151.56    4.30
   4   2  -4  151.54    2.92
  -4  -2   3 1027.73    6.99
  -4  -2   3 1027.74   10.07
   4   2  -3 1027.61    7.58
  -4  -2   2   11.80    1.34
  -4  -2   2   10.49    1.08
   4   2  -2   10.49    0.95
  -4  -2   1  141.54    2.79
  -4  -2   1  141.53    3.81
   4   2  -1  141.51    3.15
  -4  -2   0    0.07    1.87
  -4  -2   0    0.07    2.43
   4   2   0    0.07    2.33
  -4  -2  -1   43.24    2.69
  -4  -2  -1   43.23    3.08
   4   2   1   43.22    2.95
  -4  -2  -2  458.57    5.61
  -4  -2  -2  329.83    5.94
   4   2   2  329.80    5.64
  -4  -2  -3   47.31    3.35
  -4  -2  -3   47.30    3.25
   4   2   3   47.30    3.41
  -4  -2  -4   27.60    2.89
  -4  -2  -4   27.60    2.69
   4   2   4   27.60    2.76
  -4  -2  -5  543.48    6.72
  -4  -2  -5  484.03    5.97
   4   2   5  484.03    5.77
  -4  -2  -6  340.05    8.30
  -4  -2  -6  339.97    7.22
   4   2   6  339.99    6.89
  -4  -2  -7  391.13    8.92
  -4  -2  -7  391.05    7.77
   4   2   7  391.07    7.05
  -4  -2  -8   18.85    1.51
  -4  -2  -8   17.70    1.28
   4   2   8   18.85    1.21
  -4  -2  -9 1401.01   19.72
  -4  -2  -9 1400.68   16.86
   4   2   9 1400.80   14.73
  -4  -2 -10  131.22    7.38
  -4  -2 -10  131.19    6.30
   4   2  10  131.21    5.51
  -4  -2 -11 2086.28   24.67
  -4  -2 -11 2085.89   21.42
   4   2  11 2086.12   18.08
  -4  -2 -12  125.70    8.59
  -4  -2 -12  125.67    7.28
   4   2  12  125.69    6.10
  -4  -2 -13 1069.27   17.78
  -4  -2 -13 1069.12   15.48
   4   2  13 1069.25   12.73
  -4  -2 -14   13.23    3.05
  -4  -2 -14   13.23    2.46
   4   2  14   13.22    1.74
  -4  -2 -15   83.36    8.50
  -4  -2 -15   83.34    6.66
  -4  -2 -16   65.01    6.04
  -4  -2 -17  250.88   11.02
   4   2  17  300.43   12.73
  -4  -2 -18   48.56    6.00
   4   2  18   48.56    7.25
  -4  -2 -19  467.23   14.80
   4   2  19  467.32   16.99
  -4  -2 -20   61.97    8.69
   4   2  20   61.99   10.07
  -4  -2 -21   30.00    7.61
   4   2  21   30.40    8.86
  -4  -2 -22  127.92   10.79
   4   2  22  127.94   12.17
  -4  -2 -23   16.89    4.40
   4   2  23   25.81    9.38
  -4  -2 -24   88.27   12.24
   4   2  24   88.29   13.48
   4   2  25  167.38   16.93
   4   3 -22   44.61   10.33
   4   3 -21    6.64    5.08
  -4  -3  20   32.13    8.79
   4   3 -20   18.25    4.99
  -4  -3  19  210.21   13.32
   4   3 -19  210.21   14.43
  -4  -3  18   27.24    3.84
   4   3 -18   27.24    4.59
  -4  -3  17   18.11    3.44
   4   3 -17   18.11    4.04
  -4  -3  16  135.00    8.07
   4   3 -16  135.02    8.76
  -4  -3  15    0.23    2.33
   4   3 -15    0.32    2.79
  -4  -3  14  145.70    9.42
   4   3 -14  145.70   10.27
  -4  -3  13  255.45    9.22
   4   3 -13  255.47   10.63
   4   3 -12   78.99    6.07
  -4  -3  11   94.77    5.48
   4   3 -11   94.78    6.10
  -4  -3  10   50.03    2.03
   4   3 -10   49.73    1.05
   4   3 -10   50.03    2.26
  -4  -3   9    9.60    2.16
   4   3  -9    9.60    2.03
   4   3  -9    9.60    4.26
  -4  -3   8   36.93    4.79
   4   3  -8   36.91    2.89
   4   3  -8   36.93    5.54
  -4  -3   7  951.53   10.96
   4   3  -7  951.41    7.28
   4   3  -7  951.60   13.55
  -4  -3   6  398.82    5.71
   4   3  -6  398.79    4.04
   4   3  -6  398.83    6.95
  -4  -3   5   64.99    3.77
   4   3  -5   64.98    2.82
   4   3  -5   65.00    4.46
  -4  -3   4   28.07    1.08
   4   3  -4   28.07    0.98
  -4  -3   3  100.26    3.77
  -4  -3   3  100.26    4.53
   4   3  -3  100.25    3.44
  -4  -3   2 1406.52   12.70
  -4  -3   2 1406.44   14.73
   4   3  -2 1406.21   11.97
  -4  -3   1    3.27    1.77
  -4  -3   1    3.27    2.13
   4   3  -1    3.26    1.94
  -4  -3   0  340.07    4.40
  -4  -3   0  340.04    4.63
   4   3   0  340.02    4.33
  -4  -3  -1  304.59    4.66
  -4  -3  -1  304.56    4.72
   4   3   1  304.54    4.56
  -4  -3  -2 1324.00   12.53
  -4  -3  -2 1323.78   11.91
   4   3   2 1323.68   11.81
  -4  -3  -3  301.42    6.36
  -4  -3  -3  192.46    5.71
   4   3   3  192.45    5.81
  -4  -3  -4   80.27    2.85
  -4  -3  -4   80.26    2.49
   4   3   4   80.27    2.82
  -4  -3  -5    6.64    2.30
   4   3   5    6.64    2.16
  -4  -3  -6  949.77   14.34
  -4  -3  -6  949.48   11.81
   4   3   6  949.55   11.94
  -4  -3  -7   63.98    4.33
  -4  -3  -7   63.96    3.48
   4   3   7   63.96    3.58
  -4  -3  -8 4721.60   25.03
  -4  -3  -8 3136.89   20.57
   4   3   8 3137.06   19.45
  -4  -3  -9   13.79    3.77
  -4  -3  -9   13.79    3.08
   4   3   9   13.79    3.05
  -4  -3 -10  901.78   16.83
  -4  -3 -10  901.53   13.97
   4   3  10  901.63   12.83
  -4  -3 -11   63.33    6.27
  -4  -3 -11   63.31    5.05
   4   3  11   63.32    4.59
  -4  -3 -12   10.14    5.05
  -4  -3 -12   10.14    3.90
   4   3  12   16.28    3.61
  -4  -3 -13    1.86    2.36
  -4  -3 -13    1.86    2.16
   4   3  13    1.86    1.67
  -4  -3 -14  733.62   15.52
  -4  -3 -14  733.49   13.12
   4   3  14  733.58   11.19
  -4  -3 -15   16.93    2.95
  -4  -3 -15   16.93    2.56
   4   3  15   16.94    3.64
  -4  -3 -16   91.60    7.61
  -4  -3 -16   91.60    6.36
  -4  -3 -17    2.65    3.22
  -4  -3 -17    2.65    2.66
  -4  -3 -18    0.82    2.89
  -4  -3 -19   19.53    3.77
  -4  -3 -20  585.76   15.81
   4   3  20  585.87   18.17
  -4  -3 -21    4.66    3.35
   4   3  21    4.66    3.51
  -4  -3 -22  283.11   13.74
   4   3  22  431.66   15.29
  -4  -3 -23   20.96    4.72
   4   3  23   20.97    4.43
  -4  -3 -24  110.41   12.83
   4   3  24  110.44   14.07
  -4  -3 -25    2.65    4.56
   4   3  25    2.65    4.66
   4   4 -22   53.19   12.50
   4   4 -21    0.38    4.23
  -4  -4  20   17.40    4.17
   4   4 -20   17.40    4.82
  -4  -4  19   68.49    9.38
   4   4 -19   68.48    9.28
  -4  -4  18  156.48   11.61
   4   4 -18  156.49   12.53
  -4  -4  17    7.83    3.51
   4   4 -17    7.83    3.94
  -4  -4  16  427.96   13.91
   4   4 -16  427.98   15.39
  -4  -4  15    5.29    2.92
   4   4 -15    6.01    3.61
  -4  -4  14  589.92   14.30
   4   4 -14  589.94   15.65
  -4  -4  13  303.45   10.56
   4   4 -13  303.46   11.48
  -4  -4  12  141.82    6.92
   4   4 -12  141.83    7.32
  -4  -4  11  293.48   10.33
   4   4 -11  293.49   11.35
  -4  -4  10  319.18    8.00
   4   4 -10  319.20    9.05
  -4  -4   9  278.75    9.02
   4   4  -9  278.71    4.49
   4   4  -9  348.06   10.01
  -4  -4   8 3620.85   25.62
   4   4  -8 3343.14   15.42
   4   4  -8 3621.13   29.79
  -4  -4   7  372.61    8.10
   4   4  -7  372.56    4.76
   4   4  -7  398.37    9.19
  -4  -4   6  233.75    5.87
   4   4  -6  233.74    3.84
   4   4  -6  233.76    6.50
  -4  -4   5    7.48    2.79
   4   4  -5    7.48    1.94
   4   4  -5    7.48    2.82
  -4  -4   4  118.02    4.23
   4   4  -4  118.03    3.58
  -4  -4   3 1696.07   14.34
  -4  -4   3 1696.07   15.29
   4   4  -3 1695.94   12.10
  -4  -4   2  715.84    9.81
  -4  -4   2  715.82   10.17
   4   4  -2  715.74    8.53
  -4  -4   1  136.05    4.92
  -4  -4   1  136.03    4.76
   4   4  -1  136.01    4.30
  -4  -4   0   10.53    2.07
  -4  -4   0   10.53    2.10
   4   4   0   10.53    2.03
  -4  -4  -1  222.95    4.20
  -4  -4  -1  222.93    3.74
   4   4   1  222.93    3.97
  -4  -4  -2   57.58    2.76
  -4  -4  -2   57.57    2.33
   4   4   2   54.80    2.59
  -4  -4  -3  547.41   10.43
  -4  -4  -3  547.27    8.63
   4   4   3  547.26    9.51
  -4  -4  -4  542.83    8.69
  -4  -4  -4  542.71    6.76
   4   4   4  542.72    7.58
  -4  -4  -5   57.66    3.05
  -4  -4  -5   44.19    2.36
   4   4   5   44.20    2.76
  -4  -4  -6 1852.15   19.16
  -4  -4  -6 1851.65   15.02
   4   4   6 1851.77   16.34
  -4  -4  -7   92.85    4.04
  -4  -4  -7   92.84    3.02
   4   4   7   92.84    3.51
  -4  -4  -8 1528.16   17.91
  -4  -4  -8 1527.77   13.94
   4   4   8 1527.88   14.43
  -4  -4  -9 1963.79   22.50
  -4  -4  -9 1963.21   17.58
   4   4   9 1963.39   17.81
  -4  -4 -10  131.71    8.00
  -4  -4 -10  131.65    6.13
   4   4  10  131.67    6.13
  -4  -4 -11  473.99   11.84
  -4  -4 -11  473.87    9.35
   4   4  11  473.92    9.15
  -4  -4 -12  125.06    7.91
  -4  -4 -12  125.02    6.23
   4   4  12  125.04    6.00
  -4  -4 -13  183.29    9.51
  -4  -4 -13  183.23    7.58
   4   4  13  183.26    7.09
  -4  -4 -14   52.79    7.54
  -4  -4 -14   52.76    5.81
   4   4  14   52.77    5.31
  -4  -4 -15  210.81    9.94
  -4  -4 -15  210.76    7.91
   4   4  15  210.79    7.15
  -4  -4 -16   78.31    7.81
  -4  -4 -16   78.29    6.23
   4   4  16   78.30    5.54
  -4  -4 -17  753.83   18.60
  -4  -4 -17  753.67   15.65
  -4  -4 -18   25.81    6.92
  -4  -4 -18   25.80    3.12
  -4  -4 -19  411.52   15.84
  -4  -4 -19  411.45   13.58
  -4  -4 -20    1.45    3.97
  -4  -4 -20    1.45    3.08
  -4  -4 -21   85.44    8.82
  -4  -4 -22   14.12    3.48
   4   4  22   14.12    3.67
  -4  -4 -23   23.03    8.07
   4   4  23   39.87    9.45
  -4  -4 -24    7.79    4.10
   4   4  24    7.79    4.04
  -4  -4 -25  133.57   12.73
   4   4  25  133.60   14.27
   4   4  26    2.81    4.43
  -4  -5  21   53.68   11.68
   4   5 -21   53.69   11.74
  -4  -5  20    6.04    4.20
   4   5 -20    6.04    4.76
  -4  -5  19  188.28   13.61
   4   5 -19  188.28   14.11
  -4  -5  18    0.05    3.31
   4   5 -18    0.14    3.90
  -4  -5  17   62.14    9.48
   4   5 -17   62.13    9.19
  -4  -5  16   17.07    3.71
   4   5 -16   17.08    4.66
  -4  -5  15   50.15    7.97
   4   5 -15   50.16    8.33
  -4  -5  14    3.39    2.79
   4   5 -14    4.58    3.12
  -4  -5  13  202.31    9.42
   4   5 -13  202.33    9.91
  -4  -5  12   17.63    2.89
   4   5 -12   17.63    3.35
  -4  -5  11  560.73   11.12
   4   5 -11  560.75   12.07
  -4  -5  10    0.48    2.10
   4   5 -10    1.12    2.33
  -4  -5   9    6.91    2.03
   4   5  -9    5.33    2.10
  -4  -5   8  245.50    7.22
   4   5  -8  245.49    3.61
   4   5  -8  245.51    7.58
  -4  -5   5 1853.63   15.65
   4   5  -5 1853.57   11.06
   4   5  -5 1853.69   16.34
  -4  -5   4   48.82    1.38
   4   5  -4   48.82    2.07
   4   5  -4   48.82    1.74
  -4  -5   3  966.96   11.02
  -4  -5   3  966.96   10.69
   4   5  -3  966.90    8.76
  -4  -5   2  190.62    3.67
  -4  -5   2  190.62    3.28
   4   5  -2  190.62    3.05
  -4  -5   1    0.71    1.21
  -4  -5   1    0.71    2.03
   4   5  -1    0.71    1.97
  -4  -5   0  181.35    6.36
  -4  -5   0  181.32    5.25
   4   5   0  181.31    5.45
  -4  -5  -1 1219.43   11.94
  -4  -5  -1 1219.29    9.42
   4   5   1 1219.24   10.24
  -4  -5  -2   37.23    3.67
  -4  -5  -2   37.22    2.69
   4   5   2   37.22    3.22
  -4  -5  -3 1868.01   17.98
  -4  -5  -3 1867.60   13.22
   4   5   3 1867.57   15.62
  -4  -5  -4  109.33    5.81
  -4  -5  -4  109.29    4.13
   4   5   4  109.29    5.05
  -4  -5  -5  723.57   10.04
  -4  -5  -5  723.45    7.38
   4   5   5  723.48    9.02
  -4  -5  -6  710.21   10.07
  -4  -5  -6  710.08    7.15
   4   5   6  710.11    8.59
  -4  -5  -7  764.15   10.73
  -4  -5  -7  764.00    7.64
   4   5   7  764.05    8.96
  -4  -5  -8  800.40   14.34
  -4  -5  -8  800.15   10.53
   4   5   8  800.23   11.91
  -4  -5  -9   58.46    5.54
  -4  -5  -9   58.44    3.94
   4   5   9   58.45    4.59
  -4  -5 -10    9.66    1.57
  -4  -5 -10    9.66    1.18
   4   5  10    9.66    1.25
  -4  -5 -11  875.53   14.17
  -4  -5 -11  875.34   10.76
   4   5  11  875.42   11.28
  -4  -5 -12  185.43    9.02
  -4  -5 -12  185.37    6.89
   4   5  12  185.40    7.25
  -4  -5 -13   25.38    5.08
  -4  -5 -13   25.38    3.61
   4   5  13   25.38    3.90
  -4  -5 -14  559.47   14.40
  -4  -5 -14  559.33   11.22
   4   5  14  559.41   11.22
  -4  -5 -15  121.61    8.79
  -4  -5 -15  121.57    6.69
   4   5  15  121.60    6.56
  -4  -5 -16   55.00    7.25
  -4  -5 -16   54.99    5.58
   4   5  16   54.99    5.28
  -4  -5 -17  481.91   15.35
  -4  -5 -17  481.79   12.37
   4   5  17  481.86   11.28
  -4  -5 -18  168.20   11.58
  -4  -5 -18  168.15    9.42
  -4  -5 -19   55.59    7.61
  -4  -5 -19   36.18    5.61
  -4  -5 -20  424.89   14.17
  -4  -5 -20  254.56   11.88
  -4  -5 -21    4.96    4.13
  -4  -5 -21    4.96    3.28
  -4  -5 -22  431.65   19.81
  -4  -5 -22  431.55   16.66
  -4  -5 -23   20.50    7.61
  -4  -5 -24   39.27    8.36
   4   5  24   39.28    9.87
  -4  -5 -25    7.85    4.30
   4   5  25    7.85    4.49
   4   5  26   45.45   11.06
  -4  -6  21   19.31    5.54
   4   6 -21   27.84   11.25
  -4  -6  20    0.39    3.90
   4   6 -20    0.39    4.59
  -4  -6  19    3.71    4.04
   4   6 -19    3.71    4.69
  -4  -6  18   52.39    9.74
   4   6 -18   52.40    9.78
  -4  -6  17    9.87    3.48
   4   6 -17   11.55    4.04
  -4  -6  16  293.38   13.91
   4   6 -16  473.58   14.63
  -4  -6  15    6.20    3.02
   4   6 -15    6.01    3.25
  -4  -6  14   75.95    8.63
   4   6 -14   75.96    8.46
  -4  -6  13  149.72   10.07
   4   6 -13  149.72   10.01
  -4  -6  12   15.13    2.92
   4   6 -12   15.13    3.22
  -4  -6  11  167.91    8.33
   4   6 -11  167.92    8.04
  -4  -6  10 1077.88   16.47
   4   6 -10 1077.94   17.26
  -4  -6   9    7.13    2.03
   4   6  -9    7.34    2.26
  -4  -6   8  589.05   11.25
   4   6  -8  589.07   11.48
  -4  -6   7  340.65    8.43
   4   6  -7  340.64    4.82
   4   6  -7  340.67    8.53
  -4  -6   6  209.73    8.89
   4   6  -6  209.73    5.71
   4   6  -6  225.59    8.86
  -4  -6   5    4.45    3.97
   4   6  -5    4.45    2.56
   4   6  -5    4.46    3.81
  -4  -6   4  597.38   10.20
   4   6  -4  597.36    7.41
   4   6  -4  597.39    9.64
  -4  -6   3   22.96    3.22
  -4  -6   3   22.97    2.79
   4   6  -3   22.97    2.46
  -4  -6   2  250.43    6.95
  -4  -6   2  250.42    5.90
   4   6  -2  250.41    5.61
  -4  -6   1   17.53    1.38
  -4  -6   1   17.53    1.18
   4   6  -1   17.53    1.25
  -4  -6   0 1207.58   15.81
  -4  -6   0 1207.42   11.91
   4   6   0 1207.37   13.15
  -4  -6  -1   52.82    4.49
  -4  -6  -1   52.81    3.25
   4   6   1   52.80    3.87
  -4  -6  -2    7.42    2.89
  -4  -6  -2    7.41    1.87
  -4  -6  -3   53.00    2.89
  -4  -6  -3   53.00    1.87
  -4  -6  -4  923.23   10.86
  -4  -6  -4  923.39   12.37
  -4  -6  -4  923.18    7.84
  -4  -6  -5   88.05    5.48
  -4  -6  -5   88.08    6.20
  -4  -6  -5   88.03    3.87
  -4  -6  -6 2305.65   18.73
  -4  -6  -6 2306.09   21.55
  -4  -6  -6 2305.47   14.17
  -4  -6  -7   28.77    5.05
  -4  -6  -7   28.79    5.68
  -4  -6  -7   28.76    3.77
  -4  -6  -8  513.16    9.81
  -4  -6  -8  513.27   11.55
  -4  -6  -8  513.12    7.97
  -4  -6  -9  311.05    5.58
  -4  -6  -9  311.08    6.76
  -4  -6  -9  311.03    4.59
  -4  -6 -10    0.17    1.64
  -4  -6 -10    0.17    1.64
  -4  -6 -10    0.17    1.21
  -4  -6 -11  581.34   10.89
  -4  -6 -11  581.46   13.55
  -4  -6 -11  581.29    9.87
  -4  -6 -12  850.34   17.06
  -4  -6 -12  850.09   12.66
  -4  -6 -13    2.37    2.59
  -4  -6 -13    2.37    2.03
  -4  -6 -14  113.79    8.30
  -4  -6 -14  113.76    6.33
  -4  -6 -15   84.62    7.18
  -4  -6 -15   84.60    5.22
   4   6  15   84.61    5.54
  -4  -6 -16   34.96    6.33
  -4  -6 -16   18.92    4.56
   4   6  16   18.92    4.79
  -4  -6 -17  387.17   12.63
  -4  -6 -17  240.58   10.20
   4   6  17  240.62    9.97
  -4  -6 -18   99.05    8.66
  -4  -6 -18   99.03    6.72
   4   6  18   99.04    6.50
  -4  -6 -19   30.50    7.41
  -4  -6 -19   23.76    5.51
  -4  -6 -20  418.90   17.29
  -4  -6 -20  418.80   14.27
  -4  -6 -21   23.96    8.36
  -4  -6 -21   23.95    3.90
  -4  -6 -22  155.62   14.07
  -4  -6 -22  155.57   11.51
  -4  -6 -23   89.11   11.97
  -4  -6 -23   89.09    9.58
  -4  -6 -24    6.87    5.15
  -4  -6 -24    6.86    4.20
  -4  -6 -25   52.99    9.02
  -4  -6 -26   48.37    9.02
   4   6  26   48.38   10.83
  -4  -7  21   55.32   12.37
  -4  -7  20    0.02    4.07
   4   7 -20    0.02    4.46
  -4  -7  19   47.38   10.43
   4   7 -19   47.38   10.53
  -4  -7  18   28.58    9.61
   4   7 -18   28.58    9.94
  -4  -7  17    0.38    3.48
   4   7 -17    0.38    3.94
  -4  -7  16   49.42    8.96
   4   7 -16   49.43    9.19
  -4  -7  15  377.14   14.50
   4   7 -15  377.17   15.02
  -4  -7  14   26.31    7.84
   4   7 -14   36.81    7.77
  -4  -7  13  646.52   16.47
   4   7 -13  646.57   17.22
  -4  -7  12    6.48    3.05
   4   7 -12    6.48    3.38
  -4  -7  11  604.10   13.84
   4   7 -11  604.14   14.27
  -4  -7  10   73.90    7.18
   4   7 -10   73.91    6.79
  -4  -7   8  118.37    7.05
   4   7  -8  118.39    6.76
  -4  -7   7  524.43   10.46
   4   7  -7  524.45    9.97
  -4  -7   6    0.38    1.97
   4   7  -6    0.38    1.21
   4   7  -6    0.38    1.94
  -4  -7   5  930.73   13.81
   4   7  -5  930.73    9.61
   4   7  -5  930.77   12.89
  -4  -7   4   40.27    4.30
   4   7  -4   50.76    3.05
   4   7  -4   50.76    3.81
  -4  -7   3   65.28    4.10
   4   7  -3   65.28    3.25
  -4  -7   2   39.96    3.84
  -4  -7   2   39.96    2.95
   4   7  -2   39.96    2.95
  -4  -7   1  225.36    6.76
  -4  -7   1  225.34    5.05
   4   7  -1  225.34    5.54
  -4  -7   0  182.27    6.63
  -4  -7   0  182.25    4.69
  -4  -7  -1  759.95   11.25
  -4  -7  -1  760.05   12.96
  -4  -7  -1  759.93    8.50
  -4  -7  -2    2.71    1.34
  -4  -7  -2    2.71    1.31
  -4  -7  -2    2.71    0.85
  -4  -7  -3 1154.35   11.91
  -4  -7  -3 1154.51   13.78
  -4  -7  -3 1154.31    8.14
  -4  -7  -4  179.52    5.51
  -4  -7  -4  179.56    6.50
  -4  -7  -4  179.52    3.67
  -4  -7  -5  138.10    7.48
  -4  -7  -5  260.92    8.63
  -4  -7  -5  138.07    4.86
  -4  -7  -6   59.97    5.18
  -4  -7  -6   60.00    5.97
  -4  -7  -6   59.96    3.48
  -4  -7  -7  196.57    7.91
  -4  -7  -7  364.93    9.12
  -4  -7  -7  196.54    5.58
  -4  -7  -8  133.84    4.30
  -4  -7  -8  133.85    4.99
  -4  -7  -8  133.83    3.05
  -4  -7  -9 1349.53   16.04
  -4  -7  -9 1349.82   19.03
  -4  -7  -9 1349.42   12.53
  -4  -7 -10    1.84    1.67
  -4  -7 -10    1.80    1.87
  -4  -7 -10    1.80    1.25
[truncated: 735,612 more chars]
