# Supplementary material for: Poly[[tetra-μ-cyanido-κ8 C:N-dodeca-cyanido-κ12 C-tris­(N,N-di­methyl­formamide-κO)tris­(methanol-κO)tris­(3,4,7,8-tetra­methyl-1,10-phenanthroline-κ2 N,N′)trimanganese(II)ditungstate(V)] dihydrate]
Source: Acta Crystallogr Sect E Struct Rep Online. 2014 Apr 5;70(Pt 5):m170–1. doi: 10.1107/S1600536814007235 (PMC4011295; doi:10.1107/S1600536814007235)
Supplement: Supplementary file 2 [file e-70-0m170-Isup2.hkl]

#
# h,k,l, Fc-squared, Fo-squared, sigma(Fo-squared), status flag
#
data_I
_shelx_title ' fl083 in P-1'
_shelx_refln_list_code          4
_shelx_F_calc_maximum      433.53
_exptl_crystal_F_000      2006.00
_reflns_d_resolution_high  0.8107

loop_
 _space_group_symop_operation_xyz
 'x, y, z'
 '-x, -y, -z'

_cell_length_a    15.5038
_cell_length_b    16.4958
_cell_length_c    21.4067
_cell_angle_alpha  70.008
_cell_angle_beta   82.663
_cell_angle_gamma  66.129

_shelx_F_squared_multiplier     1.000

loop_
 _refln_index_h
 _refln_index_k
 _refln_index_l
 _refln_F_squared_calc
 _refln_F_squared_meas
 _refln_F_squared_sigma
 _refln_observed_status
   1   0   0       9413.68       8470.07         0.88 o
   2   0   0       3530.07       3010.15         8.93 o
   3   0   0       4340.90       3941.01        44.74 o
   4   0   0       5662.67       5138.11        81.92 o
   5   0   0       8944.68       8294.18       125.11 o
   6   0   0      19964.83      20681.92       137.62 o
   7   0   0      77249.94      73817.65       280.92 o
   8   0   0        910.63        895.71        65.02 o
   9   0   0        204.57        240.93        39.77 o
  10   0   0       9011.29      10685.73      2211.13 o
  11   0   0      22913.04      20559.44       377.77 o
  12   0   0       9599.91       8797.89       237.35 o
  13   0   0        902.69       1358.94       169.70 o
  14   0   0       2230.36       2022.41       184.59 o
  15   0   0        302.37        280.78        95.52 o
  16   0   0         13.57         51.40        93.72 o
  17   0   0       1779.92       2052.23       254.94 o
 -17   1   0         70.21         87.82       160.07 o
 -16   1   0        688.21       1162.61       226.48 o
 -15   1   0       5506.49       5202.28       300.65 o
 -14   1   0       4474.00       4394.62       254.44 o
 -13   1   0        621.28        536.59       110.88 o
 -12   1   0          0.68          3.23        65.04 o
 -11   1   0         23.37         21.00        58.17 o
 -10   1   0       5453.06       5196.15       168.44 o
  -9   1   0          5.22         31.57        41.00 o
  -8   1   0       4534.33       4256.94        91.18 o
  -7   1   0       8924.47       8058.41       378.42 o
  -6   1   0       1004.18       1056.36        57.06 o
  -5   1   0       5728.90       5675.18        75.43 o
  -4   1   0      30324.63      29562.15       141.73 o
  -3   1   0     113399.86     102419.55      2371.58 o
  -2   1   0      28298.38      29796.26        88.23 o
   0   1   0      15553.74      13868.60         2.06 o
   2   1   0        783.41        900.20        41.41 o
   3   1   0      25770.72      28152.70       104.03 o
   4   1   0      55753.55      49559.04       268.04 o
   5   1   0      27999.65      26406.92       190.72 o
   6   1   0       3743.10       3424.90        98.30 o
   7   1   0       1948.77       2096.67        57.92 o
   8   1   0      43562.05      42260.91       264.27 o
   9   1   0      20894.25      23496.33       271.10 o
  10   1   0      19751.14      23420.29       304.99 o
  11   1   0      11301.62      10269.15       263.47 o
  12   1   0       1733.76       1879.69       150.03 o
  13   1   0        804.73        688.80       100.87 o
  14   1   0       9933.74       9036.12       333.28 o
  15   1   0      13874.66      17802.84       388.99 o
  16   1   0       5005.19       4516.65       271.25 o
  17   1   0        378.44        369.18       112.85 o
 -16   2   0        349.66        367.71       105.94 o
 -15   2   0        508.37        454.06       113.03 o
 -14   2   0         89.58         72.99        78.66 o
 -13   2   0        463.37        425.57        91.24 o
 -12   2   0       1485.95       1775.24       190.14 o
 -11   2   0       8711.28       9408.91       272.09 o
 -10   2   0       7618.69       7553.62       217.13 o
  -9   2   0         92.65        101.17        56.72 o
  -8   2   0       1630.64       1502.82        79.33 o
  -7   2   0       8000.49       8100.68       818.41 o
  -6   2   0      13275.74      12625.28       786.18 o
  -5   2   0       1924.03       2078.23       130.11 o
  -4   2   0        742.34        692.55        37.50 o
  -3   2   0      15137.45      15975.97       110.42 o
  -2   2   0       3716.74       3799.90        60.81 o
  -1   2   0       2630.78       2614.08        46.98 o
   0   2   0      62937.54      61065.01       203.24 o
   1   2   0      18894.53      18757.85       105.15 o
   2   2   0      22408.77      25828.09       163.92 o
   3   2   0       5651.94       5269.51       145.53 o
   4   2   0          0.63          2.06        36.73 o
   5   2   0       2986.05       2889.20        46.70 o
   6   2   0        108.91        113.66        40.71 o
   7   2   0      21275.73      20871.72       150.96 o
   8   2   0      29978.66      32015.91       230.74 o
   9   2   0      19932.91      21623.09       182.93 o
  10   2   0        123.70        117.22        30.88 o
  11   2   0       4595.62       4238.97       169.26 o
  12   2   0      22028.98      21923.54       377.42 o
  13   2   0       3029.26       3220.24       186.25 o
  14   2   0       1271.83       1457.62       181.17 o
  15   2   0      11084.93      14547.07       326.42 o
  16   2   0          4.04         48.46        88.38 o
  17   2   0        208.66        175.35        98.25 o
  18   2   0       1500.78       1257.34       362.13 o
 -16   3   0        143.24        122.18       155.96 o
 -15   3   0       1518.55       1455.44       230.89 o
 -14   3   0       8907.27       8006.23       348.94 o
 -13   3   0       3968.09       3404.72       244.36 o
 -12   3   0       3432.40       3494.90       211.52 o
 -11   3   0       3243.62       2992.95       180.81 o
 -10   3   0        353.41        353.03       126.36 o
  -9   3   0         61.24         60.34        53.45 o
  -8   3   0       4083.68       3975.11       100.88 o
  -7   3   0      24267.74      21459.73       203.03 o
  -6   3   0      14975.92      19130.36       148.35 o
  -5   3   0          5.93         23.20        45.49 o
  -4   3   0        521.20        533.14        27.41 o
  -3   3   0      25019.00      26849.05       171.23 o
  -2   3   0        265.71        240.84        45.90 o
  -1   3   0        574.92        555.68        21.66 o
   0   3   0      51220.83      50937.59       110.00 o
   1   3   0      12683.60      11553.19        58.16 o
   2   3   0       1908.76       1702.76        18.09 o
   3   3   0       7473.15       6751.20        58.25 o
   4   3   0      11365.75       9987.13        75.42 o
   5   3   0      35426.70      34963.89       200.94 o
   6   3   0       1141.99       1270.85        52.42 o
   7   3   0        412.73        923.83        61.71 o
   8   3   0       1309.58       1322.90        71.72 o
   9   3   0       2874.00       2469.42        93.56 o
  10   3   0       1113.51       1497.45        78.58 o
  11   3   0       5953.74       5429.47       193.74 o
  12   3   0      19759.77      19418.78       342.08 o
  13   3   0         17.65         84.88        67.74 o
  14   3   0       2497.90       2358.99       193.83 o
  15   3   0       2202.99       2431.10       206.87 o
  16   3   0      10391.82      10855.79       348.48 o
  17   3   0        151.76        151.59        94.07 o
  18   3   0        120.73        115.72       107.62 o
 -15   4   0       1584.12       1730.20       242.10 o
 -14   4   0       4009.36       3757.75       278.40 o
 -13   4   0        998.90       1360.58       201.30 o
 -12   4   0       3064.98       3155.52       191.42 o
 -11   4   0       2667.83       2453.14       186.27 o
 -10   4   0      16640.76      18426.85       364.09 o
  -9   4   0       1458.71       1398.60       142.02 o
  -8   4   0        671.04        771.31       110.57 o
  -7   4   0       2906.89       2618.41        98.23 o
  -6   4   0      14992.86      14187.99       261.85 o
  -5   4   0         28.21         28.20        22.71 o
  -4   4   0       9368.28       9784.47       986.15 o
  -3   4   0      86651.68      82178.80       282.56 o
  -2   4   0      19403.98      20174.91       147.61 o
  -1   4   0       3285.44       3349.23        47.25 o
   0   4   0       7622.53       6985.63        48.54 o
   1   4   0      15437.86      19511.23        97.42 o
   2   4   0       2860.87       2990.97        35.55 o
   3   4   0       6770.32       6209.49        82.26 o
   4   4   0        311.24        309.27        35.03 o
   5   4   0        930.10        829.41        41.66 o
   6   4   0       2971.19       3177.67        93.00 o
   7   4   0       8883.17      11823.55       138.75 o
   8   4   0      26464.29      25110.21       196.01 o
   9   4   0       6577.42       6632.67       107.89 o
  10   4   0       1296.41       1149.55        72.96 o
  11   4   0          3.63         32.61        51.85 o
  12   4   0        205.26        246.82        86.14 o
  13   4   0       2258.13       2233.74       166.39 o
  14   4   0         93.09        126.00        80.24 o
  15   4   0       4865.43       4446.76       266.49 o
  16   4   0        894.31        843.81       184.09 o
  17   4   0        177.85        164.54        90.80 o
  18   4   0        186.35        158.01       107.26 o
 -14   5   0       1991.57       1850.32       342.16 o
 -13   5   0       3859.10       3536.46       378.58 o
 -12   5   0          0.01         -0.29        77.67 o
 -11   5   0        308.13        312.06        85.22 o
 -10   5   0       2450.75       2231.85       191.45 o
  -9   5   0        123.25        119.54        63.01 o
  -8   5   0       2917.99       2883.58       104.47 o
  -7   5   0      23651.35      25537.51       219.48 o
  -6   5   0      52037.41      50243.23       318.05 o
  -5   5   0       4589.14       7431.39      1999.77 o
  -4   5   0        588.47        620.78        76.12 o
  -3   5   0       6076.82       6026.52       103.61 o
  -2   5   0        602.01        596.51        43.93 o
  -1   5   0       8894.32      12089.64      2097.83 o
   0   5   0      25677.25      22847.10       127.07 o
   1   5   0       5586.07       5111.27        74.92 o
   2   5   0        144.35        168.64        28.87 o
   3   5   0        563.10        491.66        41.40 o
   4   5   0       5354.44       5325.53        95.46 o
   5   5   0      38578.96      33831.46       213.48 o
   6   5   0      17970.97      22078.73       175.17 o
   7   5   0      22115.11      24202.92       193.14 o
   8   5   0       7868.45       9856.04      1789.63 o
   9   5   0        241.67        185.03       120.42 o
  10   5   0        454.52        489.70        43.57 o
  11   5   0       6478.56      10799.51      1561.03 o
  12   5   0      13376.16      14142.56       299.19 o
  13   5   0        119.65        151.26        90.46 o
  14   5   0        133.29        119.70        67.35 o
  15   5   0       1720.14       1955.17       180.28 o
  16   5   0       8022.34       7007.55       296.52 o
  17   5   0         56.28         26.14        82.76 o
  18   5   0        220.29        210.29       110.10 o
 -14   6   0       2571.57       2260.92       373.88 o
 -13   6   0       1274.73       1736.36       321.90 o
 -12   6   0        231.42        224.09       145.38 o
 -11   6   0       1478.47       1667.05       275.49 o
 -10   6   0      10974.83      15437.24       298.09 o
  -9   6   0       6559.56       6293.89       232.70 o
  -8   6   0        160.28        143.33        61.36 o
  -7   6   0       6634.87       5963.77       144.99 o
  -6   6   0        133.66        127.16        31.64 o
  -5   6   0       1807.31       2138.71        88.85 o
  -4   6   0       2310.53       2430.19        81.08 o
  -3   6   0      44574.14      43469.59       217.35 o
  -2   6   0      19900.35      19042.63       150.79 o
  -1   6   0      15342.01      18140.01       130.79 o
   0   6   0       6284.71       5916.92       106.79 o
   1   6   0      31765.75      33485.68       146.32 o
   2   6   0       9305.39       8724.89        91.89 o
   3   6   0       4365.96       4300.45        73.69 o
   4   6   0      39881.61      35462.76       226.37 o
   5   6   0      32468.67      30172.05       183.91 o
   6   6   0       5940.20       5626.20       109.80 o
   7   6   0        201.69        233.49        40.25 o
   8   6   0      10625.24       9719.48       224.50 o
   9   6   0      31452.00      30296.69       291.86 o
  10   6   0        699.52        635.78        76.23 o
  11   6   0       6300.25       8890.41      1903.53 o
  12   6   0      13924.43      13067.21       280.03 o
  13   6   0        195.17        188.26        64.32 o
  14   6   0         82.38         59.90        66.45 o
  15   6   0       5516.82       5127.59       243.34 o
  16   6   0      10043.03      10351.48       350.96 o
  17   6   0        173.21        147.42        83.77 o
  18   6   0        526.72        489.75       110.69 o
 -13   7   0       2971.19       3066.25       359.49 o
 -12   7   0        160.52        173.28       137.75 o
 -11   7   0       1306.95       1349.56       294.00 o
 -10   7   0      10213.10      10399.10       431.74 o
  -9   7   0        666.65        693.14       116.60 o
  -8   7   0        243.28        247.88       113.66 o
  -7   7   0       5673.26       5228.99       133.45 o
  -6   7   0      20355.98      22257.43       222.74 o
  -5   7   0       6997.83       6376.27       125.48 o
  -4   7   0         17.32         16.55        26.22 o
  -3   7   0       1989.95       2089.00       174.77 o
  -2   7   0          2.13          1.76        31.96 o
  -1   7   0       2157.71       2136.39        83.28 o
   0   7   0      10049.78      14115.01       180.20 o
   1   7   0      14825.77      17868.06       176.26 o
   2   7   0      21482.62      19045.91       127.04 o
   3   7   0       1267.64       1667.19        55.98 o
   4   7   0       6033.12       5352.91       112.45 o
   5   7   0      11920.76      15239.27       132.78 o
   6   7   0       7775.42       7030.37       117.60 o
   7   7   0       4434.22       4210.68       108.16 o
   8   7   0       7466.62       6612.49       125.44 o
   9   7   0      24702.42      25980.54       250.11 o
  10   7   0         20.25         30.25        37.68 o
  11   7   0       5320.61       5107.13       139.60 o
  12   7   0       6861.60       6687.00       221.07 o
  13   7   0       8092.41       7241.21       250.30 o
  14   7   0        187.51        192.06        68.81 o
  15   7   0        510.05        451.13        80.04 o
  16   7   0        608.31        933.38       179.83 o
  17   7   0         95.47         88.82        85.87 o
  18   7   0        164.87        163.64        91.36 o
 -12   8   0        214.09        210.29       170.64 o
 -11   8   0        318.66        354.20       134.81 o
 -10   8   0         27.16         24.08       103.97 o
  -9   8   0       7794.82       7187.76       377.70 o
  -8   8   0        974.64        977.15       130.11 o
  -7   8   0       4408.90       4317.24       167.76 o
  -6   8   0      14176.73      16882.52       233.74 o
  -5   8   0         32.81         44.64        42.62 o
  -4   8   0       2327.39       2250.54        83.29 o
  -3   8   0      10332.12      14327.69       154.50 o
  -2   8   0      19472.70      19432.65       154.30 o
  -1   8   0      13629.54      12798.21       181.23 o
   0   8   0       6460.94       6443.98       142.59 o
   1   8   0       1173.16       1065.26        74.39 o
   2   8   0      11897.57      16233.58       125.99 o
   3   8   0        819.38        802.21        86.56 o
   4   8   0      13583.68      15353.97       131.43 o
   5   8   0      28636.15      28692.76       205.61 o
   6   8   0       7767.31       7298.90       112.81 o
   7   8   0        323.49        321.03        34.42 o
   8   8   0       1045.93       1425.52        85.64 o
   9   8   0       7764.03       7151.22       145.19 o
  10   8   0      10751.49      14299.06       184.54 o
  11   8   0        370.58        346.86        52.53 o
  12   8   0       5250.46       4808.16       163.60 o
  13   8   0         40.73         55.44        61.34 o
  14   8   0       2040.31       1900.09       183.62 o
  15   8   0         55.19         47.29        72.75 o
  16   8   0      10912.92      14673.34       359.39 o
  17   8   0       2632.49       2605.43       245.27 o
  18   8   0        109.86        105.41        93.12 o
 -11   9   0          5.73          6.76       127.17 o
 -10   9   0       5632.16       5159.17       392.09 o
  -9   9   0       7825.65       7324.04       404.72 o
  -8   9   0       2554.82       2676.50       264.92 o
  -7   9   0       1250.59       1180.68       208.23 o
  -6   9   0        615.49        602.38       120.78 o
  -5   9   0       1683.60       1531.36       115.03 o
  -4   9   0        591.01        582.70        55.02 o
  -3   9   0       7569.52       6928.86       190.72 o
  -2   9   0       7357.25       6622.39       171.95 o
  -1   9   0       1043.88       1110.37       148.32 o
   0   9   0      13456.73      12640.20       185.43 o
   1   9   0       6108.76       6043.66       160.22 o
   2   9   0      41633.02      38500.36       329.73 o
   3   9   0         42.79         79.01        55.80 o
   4   9   0       2365.73       2509.81        66.54 o
   5   9   0       2274.33       2410.41        78.50 o
   6   9   0      13514.59      14478.11       165.68 o
   7   9   0        192.24        426.70       176.72 o
   8   9   0       9355.77      14194.09       175.63 o
   9   9   0      27811.82      27060.15       277.09 o
  10   9   0        286.97        321.90        39.07 o
  11   9   0        162.76        156.24        40.47 o
  12   9   0        542.46        515.23        49.49 o
  13   9   0       9408.43      13614.25       265.66 o
  14   9   0        560.60        628.42       153.82 o
  15   9   0       1530.58       1377.89       177.29 o
  16   9   0       1515.83       1822.13       194.58 o
  17   9   0         79.22         77.21        83.77 o
  18   9   0          3.21          7.25        90.43 o
 -11  10   0         21.58         16.74       134.81 o
 -10  10   0       1015.38        952.77       272.56 o
  -9  10   0          2.28          2.35       110.73 o
  -8  10   0        453.44        439.08       121.30 o
  -7  10   0       1388.88       1198.30       228.21 o
  -6  10   0       9622.22       9914.42      1134.28 o
  -5  10   0       1926.23       2134.76       132.47 o
  -4  10   0        745.72        686.67        66.86 o
  -3  10   0         78.26         80.89        45.18 o
  -2  10   0         70.17         66.96        44.90 o
  -1  10   0       6099.40       5998.72       177.92 o
   0  10   0        604.02        579.77        69.31 o
   1  10   0       9765.28       8717.09       183.55 o
   2  10   0       7714.08       7083.50       174.79 o
   3  10   0        434.27        462.08        60.44 o
   5  10   0       1437.87       1800.47        86.72 o
   6  10   0      32083.85      29920.84       231.13 o
   7  10   0         45.60         28.78        31.18 o
   8  10   0       3754.45       3982.67       112.87 o
   9  10   0       1328.76       1646.57        98.29 o
  10  10   0       6568.66       6468.63       401.68 o
  11  10   0        107.48        101.62        40.86 o
  12  10   0       6827.86       6425.31       179.69 o
  13  10   0       7014.62       6592.14       242.62 o
  14  10   0         34.56         19.38        93.40 o
  15  10   0        515.93        647.80       206.47 o
  16  10   0       5164.80       4796.87       271.00 o
  17  10   0       3127.30       3151.85       242.05 o
  18  10   0        489.45        421.90       116.19 o
 -10  11   0       1789.47       2141.09       352.74 o
  -9  11   0       4113.22       3774.07       385.34 o
  -8  11   0       2054.91       1911.41       271.67 o
  -7  11   0         22.10         20.56       101.03 o
  -6  11   0        227.96        221.93        63.19 o
  -5  11   0         46.06         38.47        81.94 o
  -4  11   0        908.96        884.25        59.00 o
  -3  11   0      12251.21      16157.99       253.00 o
  -2  11   0      17107.11      19024.69       283.05 o
  -1  11   0       8178.93       7614.82       203.27 o
   0  11   0        173.90        185.18        46.00 o
   1  11   0       1969.93       1748.86       117.11 o
   2  11   0       4426.11       3937.82       160.94 o
   3  11   0       6996.30       6463.07       184.13 o
   4  11   0       6975.30       6566.16       174.42 o
   5  11   0       7142.06       6916.68       197.21 o
   6  11   0       7279.53       6758.35       136.50 o
   7  11   0        299.05        312.58        75.55 o
   8  11   0        411.62        378.58        39.29 o
   9  11   0       7552.43       6560.52       152.48 o
  10  11   0       2475.61       2370.92       127.54 o
  11  11   0        392.67        395.91        48.73 o
  12  11   0       1016.17       1241.46       113.11 o
  13  11   0        295.44        294.00        54.73 o
  14  11   0       1045.83        932.74       159.01 o
  15  11   0        464.84        402.37        94.60 o
  16  11   0       6225.71       5589.42       280.67 o
  17  11   0       3404.01       3528.08       255.09 o
  18  11   0          7.67          6.73        89.44 o
  -9  12   0        401.55        427.34       146.56 o
  -8  12   0         62.51         58.74       118.66 o
  -7  12   0         12.02          5.87        99.27 o
  -6  12   0       5126.16       4826.70       319.84 o
  -5  12   0       8592.68      11735.19      2879.01 o
  -4  12   0       2931.26       2659.32       165.13 o
  -3  12   0        765.00        679.63        73.89 o
  -2  12   0       2038.06       2317.31       160.70 o
  -1  12   0       5555.98       5486.65       189.35 o
   0  12   0        114.75        129.23        68.43 o
   1  12   0      12589.71      12300.30       494.74 o
   2  12   0      19325.25      20830.56       304.28 o
   3  12   0       1238.47       1179.67       109.60 o
   4  12   0        281.92        272.36        69.71 o
   5  12   0       1556.04       1533.15       146.20 o
   6  12   0      13752.28      13195.68       275.07 o
   7  12   0         54.75         51.99        46.62 o
   8  12   0         28.25         24.09        48.67 o
   9  12   0       3540.12       3244.46       133.95 o
  10  12   0        356.47        326.95        45.01 o
  11  12   0        612.78        575.69        62.35 o
  12  12   0       3396.94       3590.94       145.66 o
  13  12   0      11460.72      10114.50       238.18 o
  14  12   0       3458.94       3617.07       190.19 o
  15  12   0          0.17         -0.16        67.53 o
  16  12   0        206.04        187.68        86.57 o
  17  12   0         72.28         63.15        85.32 o
  18  12   0         36.32         40.50        96.42 o
  -7  13   0        597.53        555.39       137.75 o
  -6  13   0        504.57        541.29       129.23 o
  -5  13   0        561.23        468.75        83.54 o
  -4  13   0        603.69        645.65        87.24 o
  -3  13   0        371.88        389.74        68.25 o
  -2  13   0       9619.26       8779.92       252.32 o
  -1  13   0       9148.88       8520.28       232.26 o
   0  13   0        392.98        418.91        89.52 o
   1  13   0        720.68        712.52        59.25 o
   2  13   0         83.61         61.38        51.47 o
   3  13   0       5322.07       5167.12       184.17 o
   4  13   0        745.37        678.45       119.56 o
   5  13   0       4934.81       4601.88       176.32 o
   6  13   0      14396.50      12976.75       269.64 o
   7  13   0          9.02          8.52        52.85 o
   8  13   0       1052.09       1029.79        85.09 o
   9  13   0       8410.82       8133.03       227.83 o
  10  13   0      12703.42      14589.58       291.15 o
  11  13   0        546.82        581.82       141.26 o
  12  13   0       1611.32       1407.59       126.17 o
  13  13   0        994.62        915.85       128.66 o
  14  13   0        163.13        127.47        64.76 o
  15  13   0        207.19        197.33        72.38 o
  16  13   0       5193.57       4688.15       266.16 o
  17  13   0       2324.70       2617.76       231.67 o
  -4  14   0       3714.85       3580.17       202.08 o
  -3  14   0        360.44        335.54        85.47 o
  -2  14   0        664.27        664.19        75.40 o
  -1  14   0        161.78        209.12        67.99 o
   0  14   0       1538.45       1822.91       282.25 o
   1  14   0         63.37         75.18        59.25 o
   2  14   0       8387.38       8196.94       236.37 o
   3  14   0      10405.65      12502.36      2152.10 o
   4  14   0        479.17        450.97        68.47 o
   5  14   0        595.92        562.73        89.64 o
   6  14   0       1303.64       1541.27       189.00 o
   7  14   0       5228.70       5236.70       191.77 o
   8  14   0       2292.37       2533.31       171.20 o
   9  14   0       6972.18       6051.27       244.01 o
  10  14   0       1705.85       2088.94       165.26 o
  11  14   0         58.95         58.74        60.88 o
  12  14   0          1.26          3.19        64.32 o
  13  14   0      10271.51      13711.90       320.13 o
  14  14   0       7973.20       9019.58       441.14 o
  15  14   0       1510.38       1356.61       303.39 o
  16  14   0       1340.64       1437.08       309.27 o
  17  14   0          7.82          7.64        81.03 o
  -4  15   0        364.67        312.79        97.22 o
  -3  15   0        101.87         98.68        98.39 o
  -2  15   0        237.16        235.84       100.15 o
  -1  15   0       4715.00       4902.76       299.58 o
   0  15   0       2757.24       2758.45       256.40 o
   1  15   0        419.05        405.60        98.39 o
   2  15   0        246.25        211.17        83.71 o
   3  15   0        125.00        130.75        63.69 o
   4  15   0        136.35        108.02        60.25 o
   5  15   0         19.30         16.59        61.34 o
   6  15   0       6481.49       6256.14       351.56 o
   7  15   0       1340.11       1281.71       223.51 o
   8  15   0          4.61          4.11        60.95 o
   9  15   0          0.01         -0.29        59.90 o
  10  15   0       3885.26       3759.81       219.30 o
  11  15   0       4528.88       4193.91       241.90 o
  12  15   0         23.94         28.31        73.29 o
  13  15   0       2563.48       2436.55       204.67 o
  14  15   0       2085.61       2257.10       298.69 o
  15  15   0        107.72         90.46       128.05 o
  -3  16   0        128.07        116.31        96.33 o
  -2  16   0       1450.12       1349.56       131.87 o
  -1  16   0       2454.55       2780.77       258.16 o
   0  16   0        111.97        122.18        95.45 o
   1  16   0        118.95         96.04        86.64 o
   2  16   0        924.15        992.42       233.20 o
   3  16   0       4184.99       4261.91       305.45 o
   4  16   0         21.78         19.09        82.82 o
   5  16   0         46.13         31.43        86.64 o
   6  16   0         20.06         13.80        87.82 o
   7  16   0        616.99        553.63       114.54 o
   8  16   0        585.42        562.44       124.24 o
   9  16   0        886.85        834.70       121.30 o
  10  16   0       3591.37       3461.28       315.14 o
  11  16   0        885.56        770.67       243.77 o
  12  16   0        128.46        140.39       126.29 o
  13  16   0         63.86         66.96        98.39 o
  14  16   0        568.80        535.42       143.62 o
  -1  17   0        543.64        506.34       123.35 o
   0  17   0       2439.48       2823.36       270.79 o
   1  17   0        246.08        219.10       101.03 o
   2  17   0       2254.40       2609.83       277.55 o
   3  17   0        874.75        837.34       131.87 o
   4  17   0         71.86         49.93        86.64 o
   5  17   0         93.99         71.08        92.52 o
   6  17   0       5204.79       5115.40       366.25 o
   7  17   0       2210.15       2530.83       270.79 o
   8  17   0        485.98        486.37       119.54 o
   9  17   0        413.98        346.57       130.11 o
  10  17   0        194.95        239.37       119.54 o
  11  17   0        176.22        212.35       127.17 o
  12  17   0         53.93         55.22       103.09 o
  13  17   0       2869.59       2951.41       333.35 o
  14  17   0        394.59        398.26       142.74 o
   2  18   0         81.31         76.36       100.15 o
   3  18   0       2537.69       2778.71       302.51 o
   4  18   0       1784.43       1756.04       275.49 o
   5  18   0         18.78         12.92        96.33 o
   6  18   0       4222.65       4132.97       358.32 o
   7  18   0        114.23         98.10       108.96 o
   8  18   0          1.93          3.23       101.03 o
   9  18   0        350.82        304.86       106.91 o
  10  18   0       6226.80       6059.95       424.99 o
  11  18   0       1961.34       2087.34       313.97 o
  12  18   0        311.61        333.06       129.23 o
 -12 -18   1        649.31        639.98       284.30 o
 -11 -18   1        692.00        672.28       277.55 o
 -10 -18   1          4.23          7.93       120.42 o
  -9 -18   1       1204.49       1344.57       284.30 o
  -8 -18   1       2441.29       2632.74       315.14 o
  -7 -18   1       1572.39       1536.35       278.43 o
  -6 -18   1         23.55         30.84       111.90 o
  -5 -18   1        112.09        165.06       112.78 o
  -4 -18   1         55.76         40.24       101.03 o
  -3 -18   1        870.16        857.02       149.20 o
 -13 -17   1         70.31         78.12       113.66 o
 -12 -17   1       1343.99       1154.54       284.30 o
 -11 -17   1       1590.90       1661.18       306.33 o
 -10 -17   1        151.85        145.97       107.79 o
  -9 -17   1       2438.48       2450.65       304.57 o
  -8 -17   1        150.06        161.83       101.03 o
  -7 -17   1         86.29         74.89       100.15 o
  -6 -17   1         10.17          4.11        95.45 o
  -5 -17   1       2493.22       2287.94       268.74 o
  -4 -17   1       1570.93       1462.63       251.41 o
  -3 -17   1        459.69        398.55       110.73 o
  -2 -17   1         18.95         11.16        92.52 o
  -1 -17   1         39.42         27.61        99.27 o
   0 -17   1        975.05        952.18       139.80 o
 -13 -16   1        162.91        150.08       108.96 o
 -12 -16   1       6058.04       5684.60       421.17 o
 -11 -16   1       3271.49       3023.07       318.08 o
 -10 -16   1          1.94         17.62       106.91 o
  -9 -16   1         19.16         13.80        97.22 o
  -8 -16   1       1572.20       1580.70       260.22 o
  -7 -16   1       2848.76       2675.04       279.31 o
  -6 -16   1        110.35         93.10       103.97 o
  -5 -16   1       2282.60       2364.59       258.16 o
  -4 -16   1       1318.40       1247.35       250.53 o
  -3 -16   1        972.88        938.08       128.05 o
  -2 -16   1       1661.13       1547.22       240.84 o
  -1 -16   1        812.16        730.14       222.63 o
   0 -16   1       4329.75       4290.98       312.20 o
   1 -16   1         35.12         19.97        91.63 o
   2 -16   1         29.74         27.90        96.33 o
   3 -16   1        264.26        232.32       100.15 o
 -13 -15   1          0.90          5.29       102.21 o
 -12 -15   1         21.40         22.32        96.33 o
 -11 -15   1        107.77        127.47       116.60 o
 -10 -15   1        793.28        711.93       127.17 o
  -9 -15   1       2145.45       2209.22       288.12 o
  -8 -15   1       8338.98       7445.34       405.60 o
  -7 -15   1       5537.51       5100.13       353.62 o
  -6 -15   1        112.33         90.46        91.63 o
  -5 -15   1        845.77        774.49       218.81 o
  -4 -15   1       3589.26       3855.42       277.55 o
  -3 -15   1       6435.31       6266.42       322.78 o
  -2 -15   1        927.05        868.48       120.42 o
  -1 -15   1       2393.80       2451.82       250.53 o
   0 -15   1       1098.23        973.03       219.69 o
   1 -15   1        189.02        170.64        91.63 o
   2 -15   1       1306.05       1481.43       236.14 o
   3 -15   1       4594.83       4570.88       311.32 o
   4 -15   1       2967.31       3099.14       287.24 o
 -17 -14   1        544.14        501.06       155.07 o
 -15 -14   1          9.47          9.40       118.66 o
 -14 -14   1         11.76         49.93       123.35 o
 -13 -14   1         14.11         26.23        68.49 o
 -12 -14   1       7193.90       6925.19       261.50 o
 -11 -14   1       7217.41       6691.10       252.07 o
 -10 -14   1       4758.55       4557.34       233.87 o
  -9 -14   1         77.92         54.33        63.01 o
  -8 -14   1       1171.90       1397.14       223.51 o
  -7 -14   1       3856.77       3797.27       279.31 o
  -6 -14   1        598.70        581.82        98.39 o
  -5 -14   1       1413.73       1345.15       149.34 o
  -4 -14   1       8856.73       9883.15      1337.81 o
  -3 -14   1       2490.08       2663.29       163.85 o
  -2 -14   1        290.94        332.76        88.70 o
  -1 -14   1         78.77         69.90        89.58 o
   0 -14   1       8390.87       7765.48       343.92 o
   1 -14   1       1146.66       1234.43       223.51 o
   2 -14   1         43.55         32.31        79.01 o
   3 -14   1       2772.88       2517.61       258.16 o
   4 -14   1         68.95         61.68        86.64 o
   5 -14   1        106.92         97.51        91.63 o
 -17 -13   1          2.84          5.87       107.79 o
 -16 -13   1        169.98        140.98        81.56 o
 -15 -13   1       6072.18       5804.40       257.90 o
 -14 -13   1       3312.49       3320.55       221.71 o
 -13 -13   1        974.49       1285.18       176.06 o
 -12 -13   1        119.28        127.19        55.38 o
 -11 -13   1        333.50        388.27        68.74 o
 -10 -13   1       2523.50       2853.44       159.01 o
  -9 -13   1        379.57        371.53        63.65 o
  -8 -13   1       6909.55       7023.58       223.75 o
  -7 -13   1       9859.89       9021.05       236.73 o
  -6 -13   1        720.25        716.12        79.01 o
  -5 -13   1        734.91        747.18       101.03 o
  -4 -13   1       1715.01       1593.04       123.44 o
  -3 -13   1       7659.00       7159.60       221.22 o
  -2 -13   1         20.52         15.72        50.64 o
  -1 -13   1        860.89        841.62       126.61 o
   0 -13   1       7611.58       7102.91       238.62 o
   1 -13   1          9.40          8.93        56.88 o
   2 -13   1        187.21        184.16        69.38 o
   3 -13   1       3108.82       3194.88       158.45 o
   4 -13   1       9050.25       8547.27       264.48 o
   5 -13   1       2556.28       2607.48       254.35 o
 -18 -12   1       1450.55       1721.81       232.41 o
 -17 -12   1       2223.32       1950.61       229.70 o
 -16 -12   1        493.74        411.63       109.97 o
 -15 -12   1       2841.61       2722.75       205.59 o
 -14 -12   1        128.95        135.90        68.43 o
 -13 -12   1        365.33        381.81        73.38 o
 -12 -12   1       1203.89       1538.50       118.78 o
 -11 -12   1       8561.51       7655.94       189.09 o
 -10 -12   1      11224.52      11463.47       584.41 o
  -9 -12   1        135.40        144.39        46.31 o
  -8 -12   1         97.48         78.44        49.00 o
  -7 -12   1        486.50        464.17        60.23 o
  -6 -12   1       5952.34       5848.31       187.67 o
  -5 -12   1       2823.81       3087.10       204.12 o
  -4 -12   1      10983.65      12552.13      1744.88 o
  -3 -12   1       5756.75       5535.27       189.88 o
  -2 -12   1        415.18        371.90        69.54 o
  -1 -12   1        630.65        554.01        85.04 o
   0 -12   1       9880.55      11578.98      1919.64 o
   1 -12   1      13981.07      13108.82       268.96 o
   2 -12   1        227.37        232.39        60.73 o
   3 -12   1       2275.90       2380.31       150.56 o
   4 -12   1        691.50        906.87       209.41 o
   5 -12   1        524.66        500.84        99.36 o
   6 -12   1        373.85        345.69        80.88 o
   7 -12   1       4286.02       4521.83       324.83 o
   8 -12   1       3170.20       2968.74       345.98 o
 -18 -11   1       2431.58       2220.97       261.71 o
 -17 -11   1       2068.05       2081.60       220.69 o
 -16 -11   1         88.64        134.22        92.54 o
 -15 -11   1         51.48         50.23        73.38 o
 -14 -11   1       1979.70       2152.38       174.02 o
 -13 -11   1       2880.73       2886.34       169.45 o
 -12 -11   1       2079.86       2123.94       124.09 o
 -11 -11   1       7357.33       8671.41      1274.08 o
 -10 -11   1       1499.23       1536.91       194.87 o
  -9 -11   1       2325.83       2652.21       115.10 o
  -8 -11   1       1688.32       2080.16       101.47 o
  -7 -11   1      16438.10      19117.31       196.35 o
  -6 -11   1       6364.44       5648.47       114.29 o
  -5 -11   1       2509.84       2835.98       200.30 o
  -4 -11   1        251.74        269.40        46.30 o
  -3 -11   1       5753.24       5631.90       154.30 o
  -2 -11   1       4120.32       3809.48       159.10 o
  -1 -11   1         34.13         35.24        65.50 o
   0 -11   1      10171.47       9098.47       213.24 o
   1 -11   1        157.84        172.99        74.31 o
   2 -11   1         35.90         59.03        47.65 o
   3 -11   1        155.39        162.42        70.66 o
   4 -11   1      14018.82      14981.39      1803.33 o
   5 -11   1       5497.10       5408.50       196.70 o
   6 -11   1          0.05         -0.29        87.82 o
   7 -11   1        732.47        721.92       236.14 o
   8 -11   1         62.01         65.79       110.73 o
   9 -11   1        168.85        176.51       123.35 o
 -18 -10   1         72.77         61.62        89.91 o
 -17 -10   1         62.75         49.19        81.15 o
 -16 -10   1        363.93        303.98        93.72 o
 -15 -10   1       6249.88       5332.45       263.01 o
 -14 -10   1       7481.84       7171.61       274.13 o
 -13 -10   1       1821.56       2012.87       155.16 o
 -12 -10   1          7.97         12.41        43.41 o
 -11 -10   1        443.34        467.70        72.43 o
 -10 -10   1      17806.23      15980.76       242.62 o
  -9 -10   1       3023.90       3286.90       104.83 o
  -8 -10   1        193.49        204.91        78.27 o
  -7 -10   1      21322.59      23228.05       215.87 o
  -6 -10   1         65.01         62.85        35.22 o
  -5 -10   1         21.30         21.43        30.61 o
  -4 -10   1        611.92        543.88        63.42 o
  -3 -10   1      12818.03      16588.36       153.99 o
  -2 -10   1      12546.25      13201.22       221.34 o
  -1 -10   1       1932.22       1984.12       115.79 o
   0 -10   1       6451.20       6234.43       178.02 o
   1 -10   1       6515.29       6318.56       165.56 o
   2 -10   1       4656.77       4463.83       153.55 o
   3 -10   1        699.53        615.39        78.08 o
   4 -10   1       6125.83       6097.10       179.83 o
   5 -10   1       3101.35       3357.89       162.95 o
   6 -10   1        548.00        524.88        64.15 o
   7 -10   1        992.64        954.24       209.12 o
   8 -10   1       5167.41       4618.75       360.37 o
   9 -10   1       3334.11       3139.38       335.41 o
  10 -10   1        470.39        472.86       140.68 o
 -18  -9   1       6060.14       5350.22       316.50 o
 -17  -9   1       4932.84       4441.80       278.24 o
 -16  -9   1        161.42        174.17        92.26 o
 -15  -9   1          9.34         34.43        73.38 o
 -14  -9   1        299.66        329.96        75.10 o
 -13  -9   1       2693.83       2832.75       188.34 o
 -12  -9   1       1677.95       1693.41       123.51 o
 -11  -9   1       4794.67       4377.34       146.99 o
 -10  -9   1       7708.85       6849.11       161.97 o
  -8  -9   1       4023.29       3890.16        97.33 o
  -7  -9   1       1391.88       1732.55        82.88 o
  -6  -9   1      10709.75      11201.36       168.18 o
  -5  -9   1         10.46         12.87        24.91 o
  -4  -9   1       5543.44       4890.28       102.86 o
  -3  -9   1      10476.76      13663.78       134.30 o
  -2  -9   1          1.35          1.48        33.74 o
  -1  -9   1       1032.31       1131.05        68.77 o
   0  -9   1      10922.52       9828.32       123.38 o
   1  -9   1      17070.56      17670.01       225.19 o
   2  -9   1       4935.20       4580.87       153.96 o
   3  -9   1       2647.24       2484.28       126.01 o
   4  -9   1        195.50        168.58        45.90 o
   5  -9   1       1127.90       1314.48       267.56 o
   6  -9   1       3922.45       3816.49       161.25 o
   7  -9   1       4274.66       4072.59       174.57 o
   8  -9   1       4530.76       4222.26       332.47 o
   9  -9   1       1276.42       1705.82       270.79 o
  10  -9   1        560.94        572.42       134.81 o
  11  -9   1        500.14        478.44       162.71 o
 -18  -8   1        454.92        399.00       108.79 o
 -17  -8   1        190.05        181.06        89.56 o
 -16  -8   1        501.58        463.17       101.42 o
 -15  -8   1       3012.21       2863.44       214.61 o
 -14  -8   1      10464.02      11615.61       307.52 o
 -13  -8   1      11054.65      11781.99       284.69 o
 -12  -8   1         55.37         56.68        64.90 o
 -11  -8   1        995.92       1284.93       203.24 o
 -10  -8   1       2431.41       2276.29       115.29 o
  -9  -8   1      12357.05      10554.92       174.20 o
  -8  -8   1       6785.01       6238.58       136.76 o
  -7  -8   1      26633.34      26222.52       237.32 o
  -6  -8   1       1581.05       1910.60        82.02 o
  -5  -8   1       2736.03       2720.56        76.46 o
  -4  -8   1       6360.90       5800.21       137.62 o
  -3  -8   1      32782.61      28622.21       183.44 o
  -2  -8   1       8787.77       7990.09       111.33 o
  -1  -8   1       1497.23       1732.20        62.49 o
   0  -8   1      19416.74      19792.18       149.87 o
   1  -8   1        719.79        615.89       118.66 o
   2  -8   1       1567.54       1667.19        69.55 o
   3  -8   1       1864.92       1999.94        82.42 o
   4  -8   1       9788.29       9383.52       476.63 o
   5  -8   1       7682.60       7294.94       191.04 o
   6  -8   1       1179.31       1056.90       115.92 o
   7  -8   1         30.21         58.74        51.00 o
   8  -8   1        571.48        578.01       113.66 o
   9  -8   1       1082.67       1412.12       251.41 o
  10  -8   1         23.86         32.31       114.54 o
  11  -8   1       1481.82       1732.25       306.33 o
  12  -8   1       4640.15       4487.76       424.99 o
 -18  -7   1        535.52        620.50       155.48 o
 -17  -7   1       3965.72       3844.99       266.14 o
 -16  -7   1       5511.22       4844.01       268.50 o
 -15  -7   1        175.61        164.71        73.38 o
 -14  -7   1       4552.57       4296.71       228.17 o
 -13  -7   1        453.90        398.26       101.85 o
 -12  -7   1       1716.48       1650.90       142.72 o
 -11  -7   1        879.91        871.91        86.10 o
 -10  -7   1      31237.41      33560.79       293.89 o
  -9  -7   1       9111.59      10703.80      1717.32 o
  -8  -7   1       2024.39       2119.45        84.33 o
  -7  -7   1        107.51        101.62        26.02 o
  -6  -7   1      27906.26      26947.03       207.19 o
  -5  -7   1      10404.74      12819.29       155.19 o
  -4  -7   1       7015.83       6618.41        95.96 o
  -3  -7   1      27003.77      25654.66       176.46 o
  -2  -7   1       5514.99       5288.16        72.89 o
  -1  -7   1          4.34          2.06        26.72 o
   0  -7   1       6325.69       5662.80        87.05 o
   1  -7   1      46412.19      46238.44       223.87 o
   2  -7   1      13510.75      12503.40       221.02 o
   3  -7   1        414.75        404.30        27.33 o
   4  -7   1         34.26         33.78        28.62 o
   5  -7   1        343.21        374.76        38.62 o
   6  -7   1         56.84         42.23        36.97 o
   7  -7   1       5876.36       5855.73       154.61 o
   8  -7   1      11662.29      14594.04       402.67 o
   9  -7   1       6237.53       6071.99       331.30 o
  10  -7   1          7.03         34.66       112.78 o
  11  -7   1       2072.85       1926.98       287.24 o
  12  -7   1       1558.04       1801.27       280.49 o
  13  -7   1       1113.44       1003.29       320.72 o
 -18  -6   1        643.87       1170.70       208.14 o
 -17  -6   1       2138.25       2196.30       225.49 o
 -16  -6   1          8.86         38.72        83.79 o
 -15  -6   1        246.31        200.30        80.00 o
 -14  -6   1       5488.92       4972.19       240.73 o
 -13  -6   1       8180.64      10294.31      2181.18 o
 -12  -6   1        422.96        352.29       130.41 o
 -11  -6   1         74.53        121.59        39.37 o
 -10  -6   1       7297.21      11482.20       170.63 o
  -9  -6   1       5768.11       5674.56       121.50 o
  -8  -6   1       1957.37       1907.80        98.16 o
  -7  -6   1       7136.83       6461.57       183.62 o
  -6  -6   1      25135.05      23317.36       179.52 o
  -5  -6   1       8031.56       7641.78       115.29 o
  -4  -6   1        527.36        514.86        21.40 o
  -3  -6   1        594.95        569.19        24.44 o
  -2  -6   1      37419.31      37668.13       175.27 o
  -1  -6   1      20919.31      23352.61       126.49 o
   0  -6   1      12528.60      17358.01       111.82 o
   1  -6   1      16924.13      19535.42       144.33 o
   2  -6   1       1734.26       1550.16        67.74 o
   3  -6   1       7835.75       6942.70       116.22 o
   4  -6   1      18041.56      18517.71       189.50 o
   5  -6   1      28265.76      27012.56       221.73 o
   6  -6   1      14303.53      13359.22       186.03 o
   7  -6   1       1778.42       1761.22       117.59 o
   8  -6   1       1096.78       1399.11       163.46 o
   9  -6   1        391.61        406.58        91.80 o
  10  -6   1         25.71         29.62        70.44 o
  11  -6   1       5810.72       5204.98       379.46 o
  12  -6   1       8670.85       8058.00       482.85 o
  13  -6   1       2429.16       2441.84       345.98 o
  14  -6   1        197.58        174.75       149.20 o
 -18  -5   1        207.97        196.43        92.84 o
 -17  -5   1       1266.71       1033.68       206.22 o
 -16  -5   1        965.05       1334.73       188.05 o
 -15  -5   1         70.59         91.55        77.24 o
 -14  -5   1       6842.82       6237.75       255.09 o
 -13  -5   1       1310.68       1180.54       155.03 o
 -12  -5   1        413.93        394.15        63.53 o
 -11  -5   1        708.13        585.05       112.88 o
 -10  -5   1       3729.36       3431.91       116.57 o
  -9  -5   1       1764.73       1867.90        89.05 o
  -7  -5   1      13306.94      12279.20       146.87 o
  -6  -5   1        196.94        227.91        36.27 o
  -5  -5   1       6343.73       5687.52        77.15 o
  -4  -5   1          8.25         20.85        27.00 o
  -3  -5   1       4567.77       4600.32        59.28 o
  -2  -5   1      21853.30      19988.17       153.38 o
  -1  -5   1      20109.49      18919.91       121.75 o
   0  -5   1       4618.02       4386.58        67.81 o
   1  -5   1       7246.37       6655.55        97.31 o
   2  -5   1      12682.51      11762.49       123.38 o
   3  -5   1      16541.00      17564.62       157.33 o
   4  -5   1      14126.20      14925.57       167.35 o
   5  -5   1      13146.07      11578.81       163.72 o
   6  -5   1        200.82        205.59        30.41 o
   7  -5   1         29.35         16.28        32.26 o
   8  -5   1       5028.81       4977.66       135.10 o
   9  -5   1      23289.02      26584.53       384.49 o
  10  -5   1       4138.73       3838.53       203.31 o
  11  -5   1         23.26         14.69        69.15 o
  12  -5   1          8.23         15.51        84.82 o
  13  -5   1       3949.15       3586.98       373.00 o
  14  -5   1        701.62        675.81       146.56 o
 -18  -4   1       2036.67       2056.50       240.25 o
 -17  -4   1       9080.71       8013.57       353.70 o
 -16  -4   1       1567.33       1674.23       211.39 o
 -15  -4   1        346.46        351.85        79.61 o
 -14  -4   1        109.94        117.52        73.61 o
 -13  -4   1       9189.77       8990.11       931.33 o
 -12  -4   1        275.44        265.90        84.33 o
 -11  -4   1       2527.07       2599.10       137.34 o
 -10  -4   1      23936.33      22307.07       234.47 o
  -9  -4   1        318.23        293.53        55.26 o
  -8  -4   1        913.71        933.43        71.45 o
  -7  -4   1        995.17       1210.43       171.56 o
  -6  -4   1      49881.01      49664.82       263.29 o
  -5  -4   1       6450.40       5572.11        85.10 o
  -4  -4   1       4032.64       3995.17        78.63 o
  -3  -4   1       2682.23       2528.32        20.70 o
  -2  -4   1        760.04        834.89        50.22 o
  -1  -4   1        596.06        570.52        28.54 o
   0  -4   1       3159.35       3101.43        35.75 o
   1  -4   1      73095.49      66735.69       234.09 o
   2  -4   1      30620.19      27711.50       158.54 o
   3  -4   1        223.49        202.20        30.93 o
   4  -4   1       3507.47       3576.00        66.66 o
   5  -4   1       1269.17       1648.50        72.93 o
   6  -4   1      18662.70      22389.42       181.50 o
   7  -4   1         91.90         90.75        61.68 o
   8  -4   1       1366.81       1189.06        77.64 o
   9  -4   1       7233.00       7900.88      1222.24 o
  10  -4   1        600.76        567.21        93.21 o
  11  -4   1          2.34          4.53        65.41 o
  12  -4   1       3221.74       3055.51       233.49 o
  13  -4   1      12478.60      15094.47       381.03 o
  14  -4   1       1097.26       1153.94       220.85 o
  15  -4   1        131.70        138.14        99.68 o
 -18  -3   1         13.51          7.64       120.42 o
 -17  -3   1        993.63        822.45       143.69 o
 -16  -3   1       2616.27       2517.16       215.62 o
 -15  -3   1         52.91         59.37        81.69 o
 -14  -3   1       6052.00       5305.94       246.96 o
 -13  -3   1      17484.91      15133.42       377.90 o
 -12  -3   1       2935.57       2881.94       167.37 o
 -11  -3   1         94.49         74.60        47.86 o
 -10  -3   1       3701.76       3592.25       114.65 o
  -9  -3   1      42357.78      39727.98       265.97 o
  -8  -3   1       4811.17       4792.10        81.95 o
  -7  -3   1      19450.02      19634.70       165.82 o
  -6  -3   1      17276.73      19036.15       145.87 o
  -5  -3   1       2832.69       2714.53        66.25 o
  -4  -3   1         57.36         95.94        32.73 o
  -3  -3   1       5892.71       6694.40       478.13 o
  -2  -3   1      57493.75      50971.87       312.22 o
  -1  -3   1      18793.83      16843.02        64.48 o
   0  -3   1        469.68        457.00        24.63 o
   1  -3   1       3229.82       3265.02        59.07 o
   2  -3   1       4395.87       4248.51        48.26 o
   3  -3   1       9052.12       8146.48        79.93 o
   4  -3   1      40654.36      39837.52       191.59 o
   5  -3   1       5407.78       5471.76        88.14 o
   6  -3   1      18812.08      19018.44       202.08 o
   7  -3   1         64.67         58.74        29.68 o
   8  -3   1       1523.04       1413.51        86.07 o
   9  -3   1       7830.11       6837.33       215.00 o
  10  -3   1       7011.79       6464.02       215.60 o
  11  -3   1         47.73         52.87        63.40 o
  12  -3   1       1808.36       2141.09       178.43 o
  13  -3   1        465.30        386.06        92.54 o
  14  -3   1         20.56         78.42        91.71 o
  15  -3   1         11.12         25.04        99.13 o
  16  -3   1       4230.46       4097.14       440.26 o
 -18  -2   1        748.30        677.28       197.37 o
 -17  -2   1       2280.28       2635.94       242.41 o
 -16  -2   1      11869.67      12018.23       374.10 o
 -15  -2   1       2855.47       2986.46       235.53 o
 -14  -2   1         19.27         27.61        69.71 o
 -13  -2   1         12.18         11.45        92.52 o
 -12  -2   1       2836.67       2941.68       170.35 o
 -11  -2   1       1898.70       2089.94       142.51 o
 -10  -2   1      19347.97      18655.37       297.70 o
  -9  -2   1      32560.31      29582.18       241.55 o
  -8  -2   1      19487.45      23223.23       170.94 o
  -7  -2   1        167.09        154.22        27.33 o
  -6  -2   1      28097.28      27936.50       193.50 o
  -5  -2   1      45280.30      43551.00       183.82 o
  -4  -2   1       4201.41       4156.69        53.79 o
  -3  -2   1      11853.53      14439.73        99.03 o
  -2  -2   1      70688.08      62479.29       171.77 o
   0  -2   1      10632.92       9804.06       115.72 o
   1  -2   1      49502.92      45403.46       151.85 o
   2  -2   1      44548.91      42863.87       186.39 o
   3  -2   1       2337.18       2134.58        63.39 o
   4  -2   1         26.55         64.03        23.54 o
   5  -2   1       9425.30       9171.66        92.30 o
   6  -2   1       9494.39       8577.82       108.11 o
   7  -2   1         94.43         96.64        27.86 o
   8  -2   1      11103.37      10107.10       252.73 o
   9  -2   1      32932.16      33147.29       247.52 o
  10  -2   1       1183.58       1245.50       203.54 o
  11  -2   1       2427.53       2582.92       187.79 o
  12  -2   1       4603.58       4277.13       218.41 o
  13  -2   1       3682.93       3394.28       245.77 o
  14  -2   1       1706.40       1916.25       200.54 o
  15  -2   1         14.50          5.87        92.62 o
  16  -2   1       1073.54       1213.13       276.37 o
 -17  -1   1        225.12        240.25       101.11 o
 -16  -1   1        135.96        121.31        87.09 o
 -15  -1   1          8.28         15.04        78.87 o
 -14  -1   1        206.63        197.47       110.50 o
 -13  -1   1      11298.83      10473.32       309.22 o
 -12  -1   1       7402.33       7276.08       757.16 o
 -11  -1   1       4967.81       4522.76       200.76 o
 -10  -1   1         51.90         57.86        48.79 o
  -9  -1   1       4648.98       4293.42       160.87 o
  -8  -1   1      10290.59      11134.97      1571.30 o
  -7  -1   1       1528.48       1667.90       105.92 o
  -6  -1   1      30806.53      31821.87       269.64 o
  -5  -1   1      50610.62      47224.75       240.72 o
  -4  -1   1      12574.86      16410.94      1584.50 o
  -3  -1   1       6012.68       5763.76       142.22 o
  -2  -1   1      58094.97      54523.42       196.18 o
   0  -1   1      39286.14      34727.01         2.06 o
   1  -1   1      19685.43      17920.51       111.90 o
   2  -1   1      22418.50      20625.15       567.64 o
   3  -1   1      31324.33      31550.81       123.74 o
   4  -1   1      16507.53      15594.86       761.60 o
   5  -1   1      48919.53      45788.88       208.17 o
   6  -1   1      93939.63      92029.74      8271.50 o
   7  -1   1      15108.81      16546.02       139.97 o
   8  -1   1         49.37         57.26        28.16 o
   9  -1   1       1111.97        966.95        74.92 o
  10  -1   1      13715.12      17990.37       282.69 o
  11  -1   1        170.24        123.27        62.27 o
  12  -1   1       4783.78       4311.51       219.10 o
  13  -1   1       6512.61       6034.81       242.33 o
  14  -1   1        632.82        587.68       126.73 o
  15  -1   1        185.93        162.85       101.56 o
  16  -1   1       4854.27       6362.12      1541.79 o
  17  -1   1       4524.51       4343.56       476.97 o
 -17   0   1        442.41        609.87       215.71 o
 -16   0   1       7305.24      10512.79       349.94 o
 -15   0   1       1717.37       2050.17       210.47 o
 -14   0   1        631.58        585.48        92.87 o
 -13   0   1       1171.08       1016.57       104.40 o
 -12   0   1       1480.34       1721.81       146.09 o
 -11   0   1        100.70         87.66        66.85 o
 -10   0   1      14818.85      17576.75       248.12 o
  -9   0   1      35562.74      37230.72       371.94 o
  -8   0   1      15889.26      17587.78       234.12 o
  -7   0   1        177.91        184.44        73.91 o
  -6   0   1       6175.57       5716.80       112.45 o
  -5   0   1      34072.16      35078.53       284.85 o
  -4   0   1      21454.49      22151.15       166.54 o
  -3   0   1       7306.13       7066.78        92.04 o
  -2   0   1      23447.98      21174.14        90.46 o
   2   0   1      84723.75      77756.38       512.51 o
   3   0   1     126735.63     120109.16       491.91 o
   4   0   1       8804.75       8400.33        83.69 o
   5   0   1       1024.57       1178.76        72.12 o
   6   0   1        681.78        649.74        45.89 o
   7   0   1       9816.32      10411.28      1224.92 o
   8   0   1         99.62         88.70        23.32 o
   9   0   1      38239.58      34965.75       256.64 o
  10   0   1      39013.69      36382.40       434.95 o
  11   0   1       8519.80       8339.75       815.02 o
  12   0   1        508.21        540.71        75.14 o
  13   0   1       4634.66       4298.86       241.46 o
  14   0   1       6344.36       6034.62       265.75 o
  15   0   1       1495.09       1366.30       196.22 o
  16   0   1       4960.85       4701.24       299.19 o
  17   0   1        773.90        991.24       219.73 o
 -17   1   1       1456.48       1479.67       358.32 o
 -16   1   1       3164.79       3214.97       280.11 o
 -15   1   1         93.56        102.03        91.93 o
 -14   1   1        395.44        431.15        88.72 o
 -13   1   1       4448.96       4471.50       243.53 o
 -12   1   1      15963.21      18135.51       357.72 o
 -11   1   1       2535.23       2813.93       164.93 o
 -10   1   1       7592.51       6817.94       222.93 o
  -9   1   1        562.36        696.36       130.84 o
  -8   1   1       2310.93       2282.28        70.74 o
  -7   1   1         49.07         90.24        45.66 o
  -6   1   1      18616.80      19529.26       124.12 o
  -5   1   1      15063.26      13771.08       464.44 o
  -4   1   1       3579.47       3178.15        35.23 o
  -3   1   1       1067.78       1204.06        40.44 o
  -2   1   1      48649.35      48198.81       111.71 o
   2   1   1      31187.85      27666.71       167.70 o
   3   1   1      10738.59       9659.19        74.41 o
   4   1   1        651.94        649.12        53.82 o
   5   1   1      39953.42      39989.39       194.91 o
   6   1   1      80817.54      73011.88       268.75 o
   7   1   1      29266.35      27514.04       207.84 o
   8   1   1       4707.14       4513.89       110.82 o
   9   1   1        317.08        296.93        51.76 o
  10   1   1       3427.64       3301.33       107.69 o
  11   1   1       1602.73       1998.19       151.47 o
  12   1   1         25.35         24.38        62.18 o
  13   1   1       5769.28       5675.12       253.31 o
  14   1   1       5672.63       4950.87       261.97 o
  15   1   1        970.71       1480.52       191.30 o
  16   1   1        122.54        101.33        96.69 o
  17   1   1       3046.80       2792.66       265.80 o
 -16   2   1       1120.55        954.82       224.90 o
 -15   2   1       2601.16       2913.51       246.88 o
 -14   2   1        405.99        574.61       206.62 o
 -13   2   1       7836.25       7959.02       873.32 o
 -12   2   1       5391.49       4938.66       253.94 o
 -11   2   1       1249.86       1330.31       244.36 o
 -10   2   1       2355.56       2483.53       139.49 o
  -9   2   1      15004.29      14642.13       269.03 o
  -8   2   1      29472.67      31670.88       226.67 o
  -7   2   1       2738.21       2694.91        78.21 o
  -6   2   1      14108.98      13924.55       135.36 o
  -5   2   1      11816.36      11307.16        89.11 o
  -4   2   1      28910.88      26595.78       157.19 o
  -3   2   1        933.61        896.52        32.70 o
  -2   2   1      34113.57      33930.19       141.99 o
  -1   2   1      77460.14      69787.26       219.89 o
   0   2   1        696.64        659.07        28.78 o
   2   2   1      11960.76      11151.40        68.51 o
   3   2   1     159622.44     158583.94       623.66 o
   4   2   1       1102.40       1269.69        49.05 o
   5   2   1      18423.15      18097.05       169.45 o
   6   2   1       6205.82       5790.57        83.38 o
   7   2   1        601.53        840.46       105.32 o
   8   2   1        175.38        172.18        24.42 o
   9   2   1      13698.13      15467.35       176.84 o
  10   2   1      30303.81      27067.99       255.82 o
  11   2   1       1818.63       1740.61       135.92 o
  12   2   1        145.86        113.08        62.27 o
  13   2   1        349.83        315.73        72.75 o
  14   2   1       7950.17      10060.37      2414.23 o
  15   2   1       4130.42       3936.88       239.32 o
  16   2   1       1724.88       1696.69       215.06 o
  17   2   1       1423.44       1658.53       224.04 o
  18   2   1       1116.33       1151.60       343.04 o
 -16   3   1       4489.99       3868.05       450.83 o
 -15   3   1       2742.31       2842.44       267.71 o
 -14   3   1       1895.94       2239.76       240.02 o
 -13   3   1       1194.09       1357.78       189.09 o
 -12   3   1       4020.64       3700.33       214.04 o
 -11   3   1       4711.30       4343.49       230.07 o
 -10   3   1        157.79        123.71        56.09 o
  -9   3   1       7864.30       8612.08      1367.62 o
  -8   3   1      14909.26      14820.44       951.59 o
  -7   3   1        162.75        160.79        26.85 o
  -6   3   1       6703.65       6078.10        79.41 o
  -5   3   1       9923.42       9741.33        96.93 o
  -4   3   1      95341.02      96730.42      9162.09 o
  -3   3   1        458.24        656.96       165.71 o
  -2   3   1        803.76        832.66        44.41 o
  -1   3   1      13562.38      16103.82        87.76 o
   0   3   1      81288.02      73643.30      3206.20 o
   1   3   1       4364.21       5362.01      1251.32 o
   2   3   1      43370.45      41066.77       165.47 o
   3   3   1     135340.67     141181.00     16265.87 o
   4   3   1       9762.12       8945.07        78.77 o
   5   3   1       2357.46       2589.09        79.95 o
   6   3   1      26711.73      28153.59       210.92 o
   7   3   1      35085.61      31767.44       231.10 o
   8   3   1       3181.98       3136.32        87.99 o
   9   3   1      21242.08      18583.46       227.75 o
  10   3   1       2176.38       2260.69        91.37 o
  11   3   1       7667.22       7059.78       219.49 o
  12   3   1        200.12        226.44        60.33 o
  13   3   1       3850.57       3698.86       193.82 o
  14   3   1      21012.72      18389.22       414.52 o
  15   3   1       2003.36       2072.07       194.02 o
  16   3   1        610.70        837.68       232.76 o
  17   3   1       1545.79       1662.79       213.07 o
  18   3   1       1805.86       2165.60       236.64 o
 -15   4   1       1161.08       1499.49       226.30 o
 -14   4   1        623.02        584.47       105.91 o
 -13   4   1       1708.64       1535.62       211.93 o
 -12   4   1       8825.56       9824.55      1513.15 o
 -11   4   1       8373.18      10973.39      2559.91 o
 -10   4   1        798.71        814.87       145.68 o
  -9   4   1       5031.01       4924.77       187.63 o
  -8   4   1       9123.43      12048.41      2879.89 o
  -7   4   1      19390.07      18760.68       185.64 o
  -6   4   1        687.37        615.01        33.72 o
  -5   4   1       1519.29       1507.22        71.32 o
  -4   4   1      13517.67      16612.74       142.04 o
  -3   4   1          3.59          6.17        18.26 o
  -2   4   1       6560.38       9453.33      2085.70 o
  -1   4   1       9487.65       8873.05        69.05 o
   0   4   1      55097.50      50138.05       249.56 o
   1   4   1       1576.76       1602.56        53.16 o
   2   4   1      14860.10      14450.54       484.35 o
   3   4   1        162.58        178.57        69.31 o
   4   4   1       6915.23       6547.67        67.09 o
   5   4   1      15210.47      14494.62       146.56 o
   6   4   1      30896.01      27800.20       230.16 o
   7   4   1      16352.36      20260.22       163.20 o
   8   4   1       5036.42       5117.29        74.27 o
   9   4   1        696.55        658.90        66.08 o
  10   4   1      14424.27      13993.97       198.48 o
  11   4   1      10440.49      15415.93       178.65 o
  12   4   1        302.40        277.55        66.10 o
  13   4   1       5374.17       5224.19       233.52 o
  14   4   1       2235.53       2464.88       182.69 o
  15   4   1       2192.34       2082.49       193.71 o
  16   4   1         70.65         72.93        85.86 o
  17   4   1       2648.78       2485.73       261.15 o
  18   4   1       3267.74       3060.64       285.94 o
 -14   5   1       1886.36       1709.05       342.16 o
 -13   5   1        181.68        194.72       131.87 o
 -12   5   1        181.77        187.82        92.31 o
 -11   5   1       7298.01      10460.63      2763.15 o
 -10   5   1       1735.75       1626.67       171.29 o
  -9   5   1        775.98        681.39       127.69 o
  -8   5   1      10710.69      11901.47       250.53 o
  -7   5   1       4326.51       3994.71       111.52 o
  -6   5   1       1163.08       1251.03        86.61 o
  -5   5   1      15061.87      19097.39       169.00 o
  -4   5   1      56844.32      50841.36       261.66 o
  -3   5   1      11208.56      12167.44      1359.18 o
  -2   5   1       2766.39       3010.18        77.08 o
  -1   5   1      12728.23      14107.68      2152.10 o
   0   5   1       7808.96       7166.46       101.84 o
   1   5   1       5160.78       4750.70       108.18 o
   2   5   1       8041.36       7495.84        67.40 o
   3   5   1      58075.32      55672.32       237.91 o
   4   5   1      35552.49      35811.30       176.09 o
   5   5   1      17386.70      15741.38       143.13 o
   6   5   1          9.16         24.44        22.38 o
   7   5   1       2851.53       2904.04        77.77 o
   8   5   1       5729.60       5726.94       129.65 o
   9   5   1       2222.68       1969.10       102.23 o
  10   5   1      20016.22      21556.59       223.86 o
  11   5   1      13770.01      17057.55       205.08 o
  12   5   1        111.73        154.94        56.88 o
  13   5   1        781.45        718.98       134.88 o
  14   5   1       8448.81       9648.79       308.76 o
  15   5   1       5347.09       4794.22       266.62 o
  16   5   1        167.31        195.31        84.45 o
  17   5   1       1185.79       1247.65       200.93 o
  18   5   1        977.71       1069.95       255.96 o
 -14   6   1        101.64        105.44       136.87 o
 -13   6   1         42.50         29.66       122.47 o
 -12   6   1       2798.09       2656.24       340.99 o
 -11   6   1      12240.89      15414.94       485.49 o
 -10   6   1         20.16         72.84        73.29 o
  -9   6   1        336.06        271.20       100.16 o
  -8   6   1       1943.08       2045.20       137.87 o
  -7   6   1      25232.35      26762.98       254.87 o
  -6   6   1        205.99        200.73        49.93 o
  -5   6   1       3689.91       3626.21       102.81 o
  -4   6   1      17111.62      19698.17       153.79 o
  -3   6   1          1.41          5.29        22.60 o
  -2   6   1       3578.09       3252.07        84.26 o
  -1   6   1       8841.95       8231.72       139.25 o
   0   6   1      87873.17      83581.73       375.44 o
   1   6   1      11538.63      10677.36       113.95 o
   2   6   1       1849.03       1935.20        41.21 o
   3   6   1       5556.03       5221.23        88.61 o
   4   6   1       1275.80       1551.02        63.93 o
   5   6   1        245.04        223.21        24.57 o
   6   6   1      21824.82      19853.86       197.47 o
   7   6   1      16107.04      19187.98       148.53 o
   8   6   1      24428.34      24519.67       250.11 o
   9   6   1       1218.36       1084.93        72.18 o
  10   6   1       8181.28       7340.74       142.68 o
  11   6   1       7789.94      10215.56      1947.96 o
  12   6   1       5065.11       4980.74       185.26 o
  13   6   1       2799.77       2985.62       163.53 o
  14   6   1       3211.16       3385.94       194.18 o
  15   6   1       7245.12       6700.36       265.88 o
  16   6   1        374.24        344.03       119.68 o
  17   6   1       1531.87       1606.98       209.78 o
  18   6   1       3009.28       2951.84       267.38 o
 -13   7   1          0.09         14.10       137.75 o
 -12   7   1        452.92        387.69       141.56 o
 -11   7   1       1155.86       1139.86       249.65 o
 -10   7   1       2110.97       2517.32       297.81 o
  -9   7   1        119.83        118.07        98.39 o
  -8   7   1       5593.84       5155.05       310.15 o
  -7   7   1       4961.15       4804.37       140.38 o
  -6   7   1        628.58        572.98        58.07 o
  -5   7   1          5.74          4.27        38.67 o
  -4   7   1       2300.07       2269.87        80.97 o
  -3   7   1      15095.55      18733.04       146.55 o
  -2   7   1       4382.66       4204.28        82.93 o
  -1   7   1      19048.83      22732.94       207.23 o
   0   7   1       2621.43       3000.75        97.32 o
   1   7   1        572.76        558.62        61.22 o
   2   7   1        524.39        812.93       244.21 o
   3   7   1      57623.43      51117.58       243.06 o
   4   7   1      20802.73      22320.21       176.48 o
   5   7   1       7777.65       7241.79       105.75 o
   6   7   1         52.63         51.58        50.61 o
   7   7   1       3526.10       3645.30        97.20 o
   8   7   1      13761.50      16413.48       166.76 o
   9   7   1       6252.25       5787.97       128.62 o
  10   7   1       9574.36       9909.42      1034.98 o
  11   7   1      11822.10      11954.26       222.29 o
  12   7   1        345.97        366.94        89.23 o
  13   7   1        686.41        657.60        93.36 o
  14   7   1       3193.22       3267.73       196.88 o
  15   7   1       5705.15       5167.24       245.99 o
  16   7   1       1565.67       1381.57       191.74 o
  17   7   1        877.42        972.12       191.48 o
  18   7   1       1507.74       1598.76       225.79 o
 -12   8   1       2245.10       2497.93       350.68 o
 -11   8   1       4119.04       4153.82       359.49 o
 -10   8   1       1610.96       1524.90       287.24 o
  -9   8   1          4.53         13.51       112.78 o
  -8   8   1        559.12        586.23       112.78 o
  -7   8   1        369.72        372.41        91.63 o
  -6   8   1       2971.38       2986.34       203.68 o
  -5   8   1       2249.35       2014.79       108.39 o
  -4   8   1      16046.68      18581.06       251.79 o
  -3   8   1       6377.78       5771.03       116.90 o
  -2   8   1       3150.13       3143.65        66.91 o
  -1   8   1       2762.48       3049.21        99.70 o
   0   8   1      19242.36      19677.54       228.72 o
   1   8   1      12401.32      13093.91       206.81 o
   2   8   1         47.19         52.46        31.04 o
   3   8   1       8676.51       7638.87        99.43 o
   4   8   1        947.79        907.96        50.27 o
   5   8   1       9352.31       8382.51       119.24 o
   6   8   1        900.03       1104.98        75.29 o
   7   8   1      12585.64      13260.59       158.01 o
   8   8   1      50309.45      48545.23       345.53 o
   9   8   1         20.76         44.77        33.60 o
  10   8   1        556.52        537.18        37.64 o
  11   8   1         56.31         56.47        36.36 o
  12   8   1       9975.41      14079.94       203.58 o
  13   8   1         18.46         20.97        58.73 o
  14   8   1       4023.87       3350.84       225.35 o
  15   8   1      12336.26      12738.87       327.30 o
  16   8   1       1881.19       2019.79       198.11 o
  17   8   1        486.95        417.64        96.78 o
  18   8   1       2178.26       1942.10       244.23 o
 -12   9   1       1130.93       1246.18       316.02 o
 -11   9   1       2062.70       2235.07       325.72 o
 -10   9   1          4.66          6.46       120.42 o
  -9   9   1       1411.05       1387.15       268.74 o
  -8   9   1       7352.15       6761.60       387.39 o
  -7   9   1      16966.53      19852.48       482.85 o
  -6   9   1         60.40         58.87        45.85 o
  -5   9   1         10.06         11.16        71.37 o
  -4   9   1        887.82        803.86        48.16 o
  -3   9   1        138.03        128.29        40.72 o
  -2   9   1         83.74         65.79        55.80 o
  -1   9   1       5004.84       4998.80       158.27 o
   0   9   1      21099.74      22940.46       253.64 o
   1   9   1       4412.80       4093.32       126.97 o
   2   9   1        144.02        142.23        32.69 o
   3   9   1       1658.51       1793.67       247.30 o
   4   9   1       2465.51       2864.83        61.27 o
   5   9   1       3196.50       2846.35        90.99 o
   6   9   1       4024.30       3721.42        81.80 o
   7   9   1       5710.34       5219.67       131.08 o
   8   9   1       1448.57       1703.55        94.58 o
   9   9   1       1021.48       1464.98        88.59 o
  10   9   1       3343.67       3081.30       125.27 o
  11   9   1       3516.31       3507.18       128.46 o
  12   9   1      13603.77      16156.54       228.88 o
  13   9   1        503.46        444.37        69.76 o
  14   9   1        409.24        400.90       110.74 o
  15   9   1       1758.64       2065.15       174.95 o
  16   9   1       2005.81       1992.47       210.16 o
  17   9   1         14.89         13.16        82.13 o
  18   9   1       3053.95       3201.64       266.58 o
 -11  10   1       2964.86       2710.28       386.22 o
 -10  10   1       6233.71       6158.93       415.29 o
  -9  10   1        162.47        139.80       109.84 o
  -8  10   1       2456.79       2317.89       259.04 o
  -7  10   1       2187.77       2508.21       240.84 o
  -6  10   1        681.15        600.55        58.25 o
  -5  10   1        743.96        669.64        63.36 o
  -4  10   1      18240.92      22376.40       277.73 o
  -3  10   1      28088.08      29997.67       322.21 o
  -2  10   1       1999.87       2132.57       120.97 o
  -1  10   1       1128.50       1048.81       103.50 o
   0  10   1       2405.93       2524.37       127.68 o
   1  10   1       6000.47       5711.62       144.05 o
   2  10   1        867.44       1131.93       102.47 o
   3  10   1      20594.42      24790.49       264.45 o
   4  10   1      22302.84      24499.42       178.79 o
   5  10   1        345.99        332.61        28.81 o
   6  10   1         50.10         56.45        37.69 o
   7  10   1      14251.61      13871.75       173.02 o
   8  10   1       6769.88       6434.22       126.79 o
   9  10   1       3431.27       3165.75       130.59 o
  10  10   1       1989.72       1922.24       103.14 o
  11  10   1       1498.85       1940.38       101.54 o
  12  10   1        413.94        411.48        49.86 o
  13  10   1         65.25         55.22        49.09 o
  14  10   1       1123.17       1091.19       155.79 o
  15  10   1       6258.29       5791.35       266.76 o
  16  10   1       1130.72       1174.81       191.90 o
  17  10   1        339.76        353.62        92.81 o
  18  10   1        144.24        118.66        96.95 o
 -10  11   1       2686.74       2663.88       356.55 o
  -9  11   1        176.92        196.19       139.80 o
  -8  11   1          5.92          5.58       107.79 o
  -7  11   1       5275.43       4988.23       343.92 o
  -6  11   1       8732.05       8253.90       368.89 o
  -5  11   1       1933.42       2136.81       137.81 o
  -4  11   1      10011.95       9656.60       239.06 o
  -3  11   1          7.38          6.46        49.79 o
  -2  11   1        763.80        706.71        72.14 o
  -1  11   1         28.87         48.19        47.54 o
   0  11   1      27309.59      24375.51       329.36 o
   1  11   1      25872.73      24102.07       332.16 o
   2  11   1        879.04        916.06        96.59 o
   3  11   1          6.75         11.16        40.17 o
   4  11   1       7703.47       7395.57       184.99 o
   5  11   1      21588.40      21940.08       305.46 o
   6  11   1       1533.97       1636.99        86.05 o
   7  11   1      14460.71      17696.73       178.56 o
   8  11   1      16397.07      19803.88       188.02 o
   9  11   1         69.93         36.48        34.45 o
  10  11   1        478.05        535.71        89.76 o
  11  11   1       6055.27       5885.80       165.79 o
  12  11   1       9726.07      11022.14       217.56 o
  13  11   1         12.40         12.46        45.32 o
  14  11   1       1102.06       1230.90       270.65 o
  15  11   1        702.00        597.39       121.26 o
  16  11   1       1013.25        868.48       108.44 o
  17  11   1        679.64        620.43        92.50 o
  18  11   1       2298.44       1997.01       233.79 o
  -9  12   1        220.83        219.69       130.99 o
  -8  12   1         33.56         37.01       108.96 o
  -7  12   1       1568.79       1513.45       261.98 o
  -6  12   1        467.00        442.61       122.47 o
  -5  12   1        639.46        562.44       100.81 o
  -4  12   1       1493.28       1864.85       145.27 o
  -3  12   1       5699.39       5678.28       205.93 o
  -2  12   1       9520.50       9017.82       227.50 o
  -1  12   1        448.32        477.40        60.54 o
   0  12   1       1017.21        941.02        62.10 o
   1  12   1          9.17         14.69        47.32 o
   2  12   1       2486.59       2604.12       142.59 o
   3  12   1       1969.01       2259.45       117.94 o
   4  12   1      13987.93      14595.51       254.99 o
   5  12   1      27263.59      27605.71       361.03 o
   6  12   1         27.13         42.32        49.72 o
   7  12   1        381.27        397.97       104.75 o
   8  12   1       2504.81       2129.47       161.35 o
   9  12   1      14062.77      15673.06       203.18 o
  10  12   1       2314.30       2500.01       129.85 o
  11  12   1       9074.70      10658.07      1799.38 o
  12  12   1       5558.60       4955.73       179.50 o
  13  12   1          4.48          8.03        48.93 o
  14  12   1        364.70        357.26        70.34 o
  15  12   1       6207.87       5325.66       268.76 o
  16  12   1       5250.83       4606.55       264.42 o
  17  12   1          6.42         10.28       124.24 o
  18  12   1        841.67        830.47       149.73 o
  -8  13   1        135.20        138.04       127.17 o
  -7  13   1         95.63         99.86       113.66 o
  -6  13   1       1435.96       1317.25       261.98 o
  -5  13   1        194.45        185.82        65.14 o
  -4  13   1         87.42         65.79        95.45 o
  -3  13   1        202.06        183.38        61.26 o
  -2  13   1       5704.30       5432.45       201.94 o
  -1  13   1       1494.47       1501.25       150.97 o
   0  13   1       5264.32       5215.41       193.76 o
   1  13   1       5369.19       5368.00       180.74 o
   2  13   1       7491.06       7263.85       208.51 o
   3  13   1        194.26        190.93        55.81 o
   4  13   1        150.71        163.00        56.88 o
   5  13   1        703.66        674.72        81.25 o
   6  13   1       2430.79       2239.77       214.99 o
   7  13   1       1434.29       1371.29       139.34 o
   8  13   1       6752.66       6416.18       228.12 o
   9  13   1       5566.69       5154.27       221.84 o
  10  13   1         16.49         25.25        57.20 o
  11  13   1         10.26         12.92        57.63 o
  12  13   1       5995.81       5335.67       181.81 o
  13  13   1       4872.42       4588.98       185.46 o
  14  13   1        260.35        246.81        75.97 o
  15  13   1       3095.44       3040.36       214.44 o
  16  13   1        576.25        561.69        93.71 o
  17  13   1         10.61         16.45       126.29 o
  18  13   1        851.19        735.43       106.01 o
  -6  14   1       1553.42       1462.34       279.31 o
  -5  14   1         14.00         10.28       102.21 o
  -4  14   1         59.32         56.10        64.27 o
  -3  14   1       2016.30       1932.99       169.90 o
  -2  14   1       3306.92       3361.85       185.06 o
  -1  14   1       2732.12       2928.05       171.54 o
   0  14   1       5604.40       5483.71       208.82 o
   1  14   1        680.68        686.16        89.31 o
   2  14   1         35.86         29.20        54.30 o
   3  14   1        417.85        344.61        86.86 o
   4  14   1       3385.50       3605.20       175.95 o
   5  14   1       5148.48       4879.72       213.52 o
   6  14   1        913.06        818.55       192.67 o
   7  14   1          5.03          4.99        52.05 o
   8  14   1       1337.21       1226.05       143.70 o
   9  14   1       3574.54       3765.39       197.37 o
  10  14   1        633.73        667.15       149.72 o
  11  14   1        254.46        290.47        68.49 o
  12  14   1       8273.65       7806.72       288.59 o
  13  14   1       1530.49       1927.27       172.68 o
  14  14   1        530.45        572.42        80.54 o
  15  14   1        146.43        141.56       112.78 o
  16  14   1       4060.42       3917.10       397.97 o
  17  14   1       2692.48       2455.89       243.45 o
  -4  15   1        975.32        988.17       165.36 o
  -3  15   1       3489.03       3358.75       209.38 o
  -2  15   1       2919.88       2638.59       182.09 o
  -1  15   1        466.41        464.34        70.37 o
   0  15   1          2.14          3.23        59.62 o
   1  15   1       2151.72       2347.71       160.74 o
   2  15   1       5616.40       5088.82       223.45 o
   3  15   1        850.34        787.85       143.19 o
   4  15   1       2270.88       2256.37       153.82 o
   5  15   1       2929.73       2672.55       162.46 o
   6  15   1        909.08        842.04       107.79 o
   7  15   1        456.70        449.07        93.40 o
   8  15   1       2419.27       2780.64       180.56 o
   9  15   1       1742.74       1696.42       156.89 o
  10  15   1          7.99          6.76        60.59 o
  11  15   1        284.07        215.28       162.74 o
  12  15   1        236.68        252.41        74.23 o
  13  15   1       1555.74       1599.49       191.77 o
  14  15   1         89.13        119.24        92.15 o
  15  15   1        996.48        911.94       141.56 o
  16  15   1        641.50        628.23       163.89 o
  -3  16   1         14.50          9.40        89.58 o
  -2  16   1        165.16        135.10        93.40 o
  -1  16   1       1349.89       1233.55       119.54 o
   0  16   1       1393.62       1477.91       239.07 o
   1  16   1       4864.97       4643.13       299.58 o
   2  16   1       5439.92       4901.30       330.41 o
   3  16   1        280.30        284.80        73.64 o
   4  16   1        410.08        431.74        73.65 o
   5  16   1       3676.38       3478.91       204.48 o
   6  16   1       2164.20       2021.55       250.53 o
   7  16   1        770.23        723.68       219.69 o
   8  16   1       3417.83       3095.77       205.29 o
   9  16   1       1072.37        968.33       163.75 o
  10  16   1        148.09        130.70        73.29 o
  11  16   1        420.21        379.45        71.53 o
  12  16   1       8990.27      11068.51      2355.49 o
  13  16   1        778.88        805.27       175.04 o
  14  16   1          9.42          4.99        75.77 o
  15  16   1       1113.53       1108.72       328.65 o
  -1  17   1       2381.42       2179.56       264.04 o
   1  17   1         12.28         10.87        93.40 o
   2  17   1       1166.87       1558.09       239.95 o
   3  17   1        360.21        330.71        97.22 o
   4  17   1        313.29        239.95       101.03 o
   5  17   1       6950.13       6788.04       399.73 o
   6  17   1       1357.26       1619.47       242.89 o
   7  17   1        425.57        408.25       103.09 o
   8  17   1        133.67        134.22       100.15 o
   9  17   1       5234.07       4838.44       379.46 o
  10  17   1       1410.74       1598.33       274.61 o
  11  17   1         49.03         39.06       101.03 o
  12  17   1       1487.17       1604.79       278.43 o
  13  17   1          0.67          0.59       103.97 o
  14  17   1        112.99        131.28       123.35 o
   1  18   1       1966.88       1966.33       277.55 o
   2  18   1       3814.58       4004.33       319.84 o
   3  18   1        755.20        719.28       138.63 o
   4  18   1        674.67        596.51       126.29 o
   5  18   1        182.94        149.79        99.27 o
   6  18   1       2548.20       2589.86       307.21 o
   7  18   1        388.83        373.88       111.90 o
   8  18   1        628.33        549.81       149.20 o
   9  18   1       2752.45       3026.89       329.53 o
  10  18   1        627.95        563.91       126.29 o
  11  18   1       1067.94       1371.88       285.18 o
  12  18   1        733.75        731.32       124.24 o
  13  18   1       1591.27       1548.69       302.51 o
   6  19   1       2645.37       2783.41       346.86 o
   7  19   1        358.89        355.67       134.81 o
   8  19   1          3.81          7.93       115.72 o
   9  19   1       1542.86       1802.15       288.12 o
  10  19   1        641.16        593.28       152.14 o
 -11 -18   2         36.85         45.52       109.84 o
 -10 -18   2       3297.60       3221.32       363.31 o
  -9 -18   2        565.22        538.65       127.17 o
  -8 -18   2         43.13         66.38       119.54 o
  -7 -18   2         77.81         61.97       107.79 o
  -6 -18   2       2763.89       3054.50       320.72 o
  -5 -18   2        556.64        545.99       136.87 o
 -13 -17   2       4565.63       4500.69       403.55 o
 -12 -17   2       1201.08       1754.87       284.30 o
 -11 -17   2        178.80        180.63       126.29 o
 -10 -17   2         80.61         90.46       109.84 o
  -9 -17   2        821.46        752.46       265.80 o
  -8 -17   2         88.34         95.75        97.22 o
  -7 -17   2        706.35        699.01       137.75 o
  -6 -17   2       4940.99       4975.31       349.80 o
  -5 -17   2        691.81        671.40       125.12 o
  -4 -17   2         99.70         81.65        99.27 o
  -3 -17   2        600.06        591.52       114.54 o
  -2 -17   2       2177.80       2299.10       280.49 o
  -1 -17   2        915.74        891.97       253.46 o
   0 -17   2        586.32        634.69       128.05 o
 -13 -16   2        704.25        594.16       254.35 o
 -12 -16   2          6.94          9.99       102.21 o
 -11 -16   2        412.38        410.30       128.05 o
 -10 -16   2       2200.84       2141.67       305.45 o
  -9 -16   2       7134.19       6867.04       395.91 o
  -8 -16   2       2483.79       2455.05       279.31 o
  -7 -16   2        158.06        119.24       101.03 o
  -6 -16   2         49.77         67.26       105.15 o
  -5 -16   2        775.45        731.90       130.11 o
  -4 -16   2        563.67        570.66       111.90 o
  -3 -16   2       2147.86       2389.56       264.92 o
  -2 -16   2       4822.83       4571.47       324.83 o
  -1 -16   2        801.73        741.01       232.32 o
   0 -16   2        153.49        169.17       112.78 o
   1 -16   2       1048.39       1002.40       244.65 o
   2 -16   2       2688.70       2820.12       282.25 o
 -13 -15   2       4874.27       4515.96       366.25 o
 -12 -15   2       4716.77       4666.33       348.92 o
 -11 -15   2        352.51        339.23       112.78 o
 -10 -15   2       1078.80       1114.01       250.53 o
  -9 -15   2        294.54        284.01       110.73 o
  -8 -15   2        110.21        148.61       103.09 o
  -7 -15   2        203.53        167.41        98.39 o
  -6 -15   2       7335.90       6791.56       392.97 o
  -5 -15   2       5550.76       5052.55       330.41 o
  -4 -15   2       3300.24       3198.71       279.31 o
  -3 -15   2        890.34        820.60       234.08 o
  -2 -15   2        452.49        443.78       103.09 o
  -1 -15   2       5130.97       5031.11       313.09 o
   0 -15   2         18.27         24.38        87.82 o
   1 -15   2        291.62        280.49        99.27 o
   2 -15   2       3382.79       3243.06       292.82 o
   3 -15   2        533.72        481.67       133.93 o
   4 -15   2         41.64         33.48       107.79 o
 -13 -14   2       4329.22       4336.80       343.92 o
 -12 -14   2         73.69         72.84        99.27 o
 -11 -14   2        347.84        308.68       110.73 o
 -10 -14   2         25.68         27.90        83.71 o
  -9 -14   2      11101.18      13631.29       432.62 o
  -8 -14   2       4646.03       4343.26       334.23 o
  -7 -14   2         18.12         22.91        87.82 o
  -6 -14   2         51.55         55.22        79.89 o
  -5 -14   2       2452.49       2801.03       232.32 o
  -4 -14   2       1737.17       1616.83       239.95 o
  -3 -14   2       2643.41       2492.06       255.23 o
  -2 -14   2      10455.58      10026.39       376.82 o
  -1 -14   2       9338.68       9131.48       389.15 o
   0 -14   2        223.97        213.52        99.27 o
   1 -14   2         35.93         36.71        87.82 o
   2 -14   2       1829.87       2309.67       251.41 o
   3 -14   2       4189.00       4296.27       303.39 o
   5 -14   2        605.07        570.37       111.90 o
 -17 -13   2        453.08        416.47       157.13 o
 -16 -13   2       2650.08       2335.22       292.82 o
 -15 -13   2        172.46        168.00        99.27 o
 -14 -13   2         21.26         23.63        74.96 o
 -13 -13   2          9.56          8.68        65.77 o
 -12 -13   2       4647.61       4691.30       247.34 o
 -11 -13   2       3760.37       3652.32       204.19 o
 -10 -13   2         32.30         27.02        57.94 o
  -9 -13   2        519.74        427.04        94.57 o
  -8 -13   2         83.60         58.74        76.07 o
  -7 -13   2       2760.12       2856.84       254.35 o
  -6 -13   2       6840.57       6675.25       348.92 o
  -5 -13   2      11954.86      12116.08       397.08 o
  -4 -13   2       8495.28       7944.35       244.92 o
  -3 -13   2        336.58        326.89       101.03 o
  -2 -13   2        310.44        293.11        79.89 o
  -1 -13   2       1317.77       1482.31       212.93 o
   0 -13   2       6707.27       6069.35       297.81 o
   1 -13   2       3662.24       3559.08       264.92 o
   2 -13   2       8121.93       7646.23       332.47 o
   3 -13   2       2250.42       2251.22       252.29 o
   4 -13   2          7.49          2.35        93.40 o
   5 -13   2       1719.54       1571.89       243.77 o
 -17 -12   2         84.24        108.38        92.81 o
 -16 -12   2        109.67         89.61        82.92 o
 -15 -12   2         59.39         97.22        84.95 o
 -14 -12   2         89.95         79.59        70.66 o
 -13 -12   2       3549.84       3419.57       200.14 o
 -12 -12   2       3655.27       3593.71       152.28 o
 -11 -12   2       2853.41       3087.95       131.01 o
 -10 -12   2        724.04        836.46       109.69 o
  -9 -12   2       2263.56       2355.86       124.59 o
  -8 -12   2       2469.03       2228.44       138.03 o
  -7 -12   2       4047.90       3901.83       177.21 o
  -6 -12   2       4751.74       4203.28       176.50 o
  -5 -12   2        349.24        323.95        78.12 o
  -4 -12   2        390.11        371.05        76.44 o
  -3 -12   2         75.06         59.15        46.52 o
  -2 -12   2       2623.24       2416.75       135.36 o
  -1 -12   2       9253.09       8756.08       233.65 o
   0 -12   2       2562.45       2855.54       150.12 o
   1 -12   2        119.28        106.49        55.09 o
   2 -12   2        161.89        166.24        60.33 o
   3 -12   2       3829.22       3598.44       174.41 o
   4 -12   2        990.21       1202.92       226.88 o
   5 -12   2        970.59        918.41       117.48 o
   6 -12   2       2745.91       2935.84       272.56 o
 -18 -11   2          0.23         -0.29        88.32 o
 -17 -11   2        690.82        654.66       106.80 o
 -16 -11   2       8131.44      13119.94       333.71 o
 -15 -11   2       1478.91       1759.70       179.73 o
 -14 -11   2         35.09         30.69        68.02 o
 -13 -11   2        279.71        302.51        73.91 o
 -12 -11   2        907.54        974.44       132.83 o
 -11 -11   2       2201.97       2200.51       134.54 o
 -10 -11   2        738.37        636.03        62.73 o
  -9 -11   2       4507.48       3925.73       157.02 o
  -8 -11   2       4707.58       4609.38       138.88 o
  -7 -11   2        454.07        476.09        46.17 o
  -6 -11   2       4075.67       4007.33       102.91 o
  -5 -11   2       2339.09       2577.82       113.61 o
  -4 -11   2      11032.46      14302.19      2820.71 o
  -3 -11   2         59.61         34.00        43.10 o
  -2 -11   2        432.46        393.76        45.55 o
  -1 -11   2       3311.15       3105.77       140.63 o
   0 -11   2        714.44        667.68        82.31 o
   1 -11   2        284.82        275.79        54.75 o
   2 -11   2        264.69        261.54        60.95 o
   3 -11   2      13739.57      12492.92       255.84 o
   4 -11   2        116.33        135.58        57.27 o
   5 -11   2          8.07         12.04        76.07 o
   6 -11   2        116.38        118.66        62.68 o
   7 -11   2       2797.37       2863.89       289.00 o
   8 -11   2        414.59        428.80       256.40 o
   9 -11   2        955.13        930.74       289.88 o
 -18 -10   2       1393.11       1596.86       217.68 o
 -17 -10   2          6.74          4.99        83.73 o
 -16 -10   2       2425.58       2293.66       223.27 o
 -15 -10   2         42.15         65.49        77.82 o
 -14 -10   2         85.54         88.11        69.38 o
 -13 -10   2       4360.07       4271.60       210.16 o
 -12 -10   2      11603.19      11286.86       234.91 o
 -11 -10   2       5104.42       4878.48       163.65 o
 -10 -10   2         69.09         48.75        40.09 o
  -9 -10   2       2536.02       2668.76       100.75 o
  -8 -10   2       3285.87       3568.85       112.42 o
  -7 -10   2       7738.70       8418.42      1115.17 o
  -6 -10   2      14371.15      15765.58       186.17 o
  -5 -10   2       8783.18       8040.25       122.54 o
  -4 -10   2      15244.64      18999.75       175.48 o
  -3 -10   2        162.79        190.19        42.74 o
  -2 -10   2       4146.57       3698.76       127.42 o
  -1 -10   2       6945.36       6142.07       151.67 o
   0 -10   2       2944.25       2807.84       136.92 o
   1 -10   2         41.76         43.76        42.48 o
   2 -10   2        673.04        575.36       112.85 o
   3 -10   2         25.39         19.38        49.68 o
   4 -10   2        272.79        291.94        60.02 o
   5 -10   2        445.57        423.40        56.79 o
   6 -10   2       5765.85       5699.38       203.24 o
   7 -10   2       1842.60       1680.40       166.47 o
   8 -10   2       1004.87       1353.38       248.47 o
  10 -10   2        633.35        539.82       150.38 o
 -18  -9   2        346.26        281.95        98.79 o
 -17  -9   2         14.23          9.68        82.01 o
 -16  -9   2       1835.22       1774.10       207.33 o
 -15  -9   2       6073.36       5590.91       269.15 o
 -14  -9   2       5873.37       4918.77       246.84 o
 -13  -9   2       1851.96       1581.00       163.53 o
 -12  -9   2         38.29         35.83        57.17 o
 -11  -9   2       1277.07       1377.57       104.70 o
 -10  -9   2        783.94        704.12        65.16 o
  -9  -9   2      17130.63      20868.58       206.85 o
  -8  -9   2      34796.10      32192.54       263.17 o
  -7  -9   2      12057.24      12007.13       169.38 o
  -6  -9   2       2505.79       2373.87        89.47 o
  -5  -9   2       1816.10       2147.54       147.66 o
  -4  -9   2      26428.28      27312.31       237.32 o
  -3  -9   2      10100.26      13150.76      2791.64 o
  -2  -9   2      10598.88       9478.37       130.20 o
  -1  -9   2      18570.10      19049.47       174.74 o
   0  -9   2       1107.54       1024.14        94.84 o
   1  -9   2        484.66        844.36       267.56 o
   2  -9   2       7257.41       6977.21       173.14 o
   3  -9   2      22073.97      25095.81       268.63 o
   4  -9   2       5435.20       5282.08       180.41 o
   5  -9   2        327.18        290.58        50.51 o
   6  -9   2        865.64       1038.14       226.88 o
   7  -9   2        518.13        518.38        69.20 o
   8  -9   2        187.79        142.74       105.15 o
   9  -9   2       2193.43       2330.52       272.56 o
  10  -9   2       5465.26       5299.85       397.97 o
  11  -9   2       1875.06       2020.96       342.16 o
 -18  -8   2       1108.37       1596.56       215.94 o
 -17  -8   2       2383.52       2055.33       222.48 o
 -16  -8   2       1697.32       1966.92       204.70 o
 -15  -8   2       4927.98       4644.89       241.94 o
 -14  -8   2        435.92        427.04        73.91 o
 -13  -8   2        311.73        322.48        70.19 o
 -12  -8   2       3589.35       3596.23       181.73 o
 -11  -8   2      25660.76      27804.90       309.31 o
 -10  -8   2       2813.51       2930.09       121.64 o
  -9  -8   2       2874.79       2728.09       112.08 o
  -8  -8   2       3421.59       3383.63       106.75 o
  -7  -8   2       8893.39       7553.48       126.39 o
  -6  -8   2       3240.75       3064.86        85.72 o
  -5  -8   2       5512.72       5261.74       114.20 o
  -4  -8   2      45971.43      42186.79       313.55 o
  -3  -8   2       1878.87       1839.45       121.30 o
  -2  -8   2        928.15       1246.02        64.76 o
  -1  -8   2       1357.56       1332.23        68.90 o
   0  -8   2      37395.34      36923.44       225.81 o
   1  -8   2       3777.90       3596.90        85.13 o
   2  -8   2      10131.74       9016.46       131.90 o
   3  -8   2      20903.38      19391.85       198.86 o
   4  -8   2        892.61        827.95        51.67 o
   5  -8   2        202.68        220.86        50.96 o
   6  -8   2       9175.74       8256.06       223.39 o
   7  -8   2      13168.52      13136.44       267.86 o
   8  -8   2       5854.03       5317.18       313.97 o
   9  -8   2       1944.21       2154.60       248.47 o
  10  -8   2        402.57        336.88       130.11 o
  11  -8   2        615.60        528.37       145.38 o
  12  -8   2        665.92        682.56       302.51 o
 -18  -7   2        886.44       1011.73       227.03 o
 -17  -7   2         46.28         98.39        90.77 o
 -16  -7   2         33.86         64.76        81.41 o
 -15  -7   2       1308.99       1308.44       183.21 o
 -14  -7   2       1459.82       1436.65       173.08 o
 -13  -7   2          7.14          6.76        63.33 o
 -12  -7   2        380.49        380.05        67.74 o
 -11  -7   2       1958.79       1673.93       110.20 o
 -10  -7   2       3987.73       3889.14       138.84 o
  -9  -7   2       6050.21       5669.34       143.52 o
  -8  -7   2       2490.83       2418.33        94.49 o
  -7  -7   2      62070.46      57917.91       315.85 o
  -6  -7   2       9056.28      10234.04      1514.11 o
  -5  -7   2         31.72         65.25        25.50 o
  -4  -7   2       1276.45       1173.63        53.83 o
  -3  -7   2      10770.41      13546.88       174.82 o
  -2  -7   2       6294.40       5870.02        89.78 o
  -1  -7   2       7944.01       7457.84       115.55 o
   0  -7   2      41650.43      41121.23       211.83 o
   1  -7   2       2906.96       3034.46        67.43 o
   2  -7   2         20.94         20.18        22.53 o
   3  -7   2      13519.78      15126.55       164.44 o
   4  -7   2      25321.79      24274.75       212.24 o
   5  -7   2       4005.75       3657.29       114.06 o
   6  -7   2       4582.75       4466.42       127.12 o
   7  -7   2       5555.46       4966.94       160.70 o
   8  -7   2        620.62        582.70        62.45 o
   9  -7   2       1101.01       1068.19       226.44 o
  10  -7   2      12434.12      15084.23       473.15 o
  11  -7   2       8987.39       9188.46       474.03 o
  12  -7   2       2754.28       2698.83       340.99 o
  13  -7   2          3.10          2.35       138.63 o
 -18  -6   2        492.88        420.29       108.28 o
 -17  -6   2        786.97        802.39       194.29 o
 -16  -6   2       6667.65       8550.92      2123.17 o
 -15  -6   2       4592.79       4033.68       249.37 o
 -14  -6   2       2178.09       2095.41       196.42 o
 -13  -6   2       1230.14       1532.67       143.49 o
 -12  -6   2       2574.07       2535.08       164.91 o
 -11  -6   2       7105.22       6168.75       181.54 o
 -10  -6   2       7580.79       6936.35       140.35 o
  -9  -6   2      11421.85      11998.79      1290.28 o
  -8  -6   2       7849.61       8562.67      1065.34 o
  -7  -6   2        333.79        312.29        56.81 o
  -6  -6   2        395.73        616.48        63.38 o
  -5  -6   2       2625.83       2934.26        85.00 o
  -4  -6   2       7772.11       7354.84       103.07 o
  -3  -6   2       3832.16       3700.94       167.70 o
  -1  -6   2       2861.23       2852.37        62.94 o
   0  -6   2        137.79        133.93        53.33 o
   1  -6   2       1518.66       1482.55        47.24 o
   2  -6   2        484.37        428.02        75.14 o
   3  -6   2      15573.33      19850.03       164.13 o
   4  -6   2       9200.73       8046.66       130.83 o
   5  -6   2        915.45        871.76        51.78 o
   6  -6   2        422.55        439.97        37.93 o
   7  -6   2       5692.48       5406.44       143.10 o
   8  -6   2       8060.41       9995.97      1694.76 o
   9  -6   2       3311.61       3408.56       176.96 o
  10  -6   2       1038.45       1235.31       162.13 o
  11  -6   2        760.74        790.06       249.65 o
  12  -6   2        281.85        319.55       136.87 o
  13  -6   2         18.62         20.85       130.11 o
  14  -6   2       3399.78       3515.32       390.33 o
 -18  -5   2       2301.46       2128.01       267.19 o
 -17  -5   2       2403.58       2499.83       243.92 o
 -16  -5   2       1654.91       1918.75       198.29 o
 -15  -5   2       1986.83       2236.25       187.81 o
 -14  -5   2        205.93        196.80        73.61 o
 -13  -5   2       1577.17       1459.99       156.89 o
 -12  -5   2      10196.87       9729.82       270.62 o
 -11  -5   2      28369.77      25933.07       374.36 o
 -10  -5   2       3266.22       3309.57        98.46 o
  -9  -5   2        197.41        155.07        28.31 o
  -8  -5   2        204.01        182.68        46.92 o
  -7  -5   2      25923.07      25705.26       212.79 o
  -6  -5   2         76.61        124.24        47.91 o
  -5  -5   2      12229.22      16585.14       132.42 o
  -4  -5   2       5968.21       5598.54        56.04 o
  -3  -5   2          8.05         11.75        33.78 o
  -2  -5   2       1142.43       1056.15        36.41 o
  -1  -5   2       5053.86       4514.13        52.45 o
   0  -5   2      60244.30      54157.18       248.45 o
   1  -5   2       2477.96       2435.13        79.11 o
   2  -5   2        836.53        770.97        46.36 o
   3  -5   2       2676.51       2853.03        81.78 o
   4  -5   2      10603.92       9759.77       122.07 o
   5  -5   2       4176.25       4065.50       102.63 o
   6  -5   2       5798.21       5562.56       110.30 o
   7  -5   2       6914.66       6554.24       139.80 o
   8  -5   2       5868.13       6324.83       795.12 o
   9  -5   2          0.47          5.58        66.43 o
  10  -5   2        823.79        812.47       122.33 o
  11  -5   2       2505.51       2276.77       205.76 o
  12  -5   2       7971.10       6967.72       302.63 o
  13  -5   2        111.47         97.51       128.05 o
  14  -5   2         31.17         30.25       137.75 o
 -18  -4   2        183.63        164.47       102.73 o
 -17  -4   2         29.61         22.92        82.25 o
 -16  -4   2        300.96        314.55        94.59 o
 -15  -4   2       8333.77       9232.42       314.61 o
 -14  -4   2      13486.99      16080.17       337.63 o
 -13  -4   2       3431.85       3171.06       194.87 o
 -12  -4   2        192.21        198.25        63.05 o
 -11  -4   2        458.64        370.36       171.52 o
 -10  -4   2       8169.68       7753.24       259.99 o
  -9  -4   2       3673.44       3935.62       105.05 o
  -8  -4   2      18515.21      22857.55       178.15 o
  -7  -4   2      57708.58      51299.23       285.46 o
  -6  -4   2       1258.77       1368.76        62.27 o
  -5  -4   2         23.38         72.54        42.21 o
  -4  -4   2      20289.76      21022.99       159.75 o
  -3  -4   2      17168.79      15197.95       139.58 o
  -2  -4   2       4379.40       4417.10        44.08 o
  -1  -4   2       1214.86       1080.24        28.51 o
   0  -4   2      16008.21      17164.09       110.47 o
   1  -4   2         77.10         71.57        19.74 o
   2  -4   2        545.94        918.33       137.36 o
   3  -4   2      48949.79      48620.73       208.78 o
   4  -4   2      16450.72      16478.64       803.74 o
   5  -4   2      23646.16      27093.91       209.11 o
   6  -4   2       6095.68       5688.20       123.53 o
   7  -4   2       3353.37       3108.19        99.94 o
   8  -4   2       2489.27       2289.64       102.17 o
   9  -4   2       2295.84       2355.57       112.18 o
  10  -4   2       7883.67       7296.69       214.03 o
  11  -4   2       2808.28       2678.11       185.88 o
  12  -4   2        190.65        177.69        86.48 o
  13  -4   2         12.49         66.08        92.26 o
  14  -4   2       1349.54       1641.20       238.01 o
  15  -4   2       3654.51       3356.71       305.13 o
 -18  -3   2       1907.15       1833.84       254.62 o
 -17  -3   2       3321.73       2860.34       257.27 o
 -16  -3   2        174.31        149.81        81.09 o
 -15  -3   2         32.56         34.22        73.38 o
 -14  -3   2        410.94        374.47       113.66 o
 -13  -3   2       1809.37       1565.26       158.65 o
 -12  -3   2       3754.02       3770.51       175.53 o
 -11  -3   2      14948.37      17948.02       290.85 o
 -10  -3   2      25000.89      25940.51       340.54 o
  -9  -3   2       9971.09       8895.77       214.01 o
  -8  -3   2       4736.03       4626.82        83.89 o
  -7  -3   2       5699.92       6041.07       299.08 o
  -6  -3   2       9515.60      12984.00      1519.44 o
  -5  -3   2        644.01        572.74        44.52 o
  -4  -3   2      45754.91      41305.56       220.21 o
  -3  -3   2       6790.67      10753.77       109.11 o
  -2  -3   2        151.20        131.19        25.85 o
  -1  -3   2       1455.42       1707.58        35.94 o
   0  -3   2      51192.84      46998.07       165.96 o
   1  -3   2      63412.04      57050.82       188.86 o
   2  -3   2        204.33        200.43        23.86 o
   3  -3   2      37005.55      37674.26       184.23 o
   4  -3   2       6063.52       5329.56        93.12 o
   5  -3   2       1418.62       1253.23        54.30 o
   6  -3   2       1139.62       1486.68        71.69 o
   7  -3   2      23610.59      24010.23       216.38 o
   8  -3   2      31394.46      32849.50       254.23 o
   9  -3   2       2241.30       1951.94       110.05 o
  10  -3   2         74.14         72.56        56.90 o
  11  -3   2       1511.51       1400.52       158.02 o
  12  -3   2       5335.80       4949.29       247.29 o
  13  -3   2         32.00         15.57        75.51 o
  14  -3   2       4160.23       3786.36       268.27 o
  15  -3   2       4960.30       4771.92       293.92 o
 -17  -2   2         24.57         20.28        88.57 o
 -16  -2   2        259.00        271.75        88.21 o
 -15  -2   2       4221.93       3673.83       250.39 o
 -14  -2   2      15311.44      17504.80       354.35 o
 -13  -2   2       6645.37       5718.25       249.77 o
 -12  -2   2        108.54         97.51        59.45 o
 -11  -2   2        114.13        125.11        54.31 o
 -10  -2   2      10575.30      12636.17      2705.29 o
  -9  -2   2        126.24        148.91        54.32 o
  -8  -2   2        193.96        184.44        42.62 o
  -7  -2   2      32179.89      32484.93       312.41 o
  -6  -2   2      17434.12      17722.49       140.03 o
  -5  -2   2       1591.12       1733.93        44.24 o
  -4  -2   2        344.04        317.39        18.49 o
  -3  -2   2      70583.78      64431.18       206.14 o
  -2  -2   2       2929.36       4140.99        90.53 o
  -1  -2   2       4550.61       4398.18        40.39 o
   0  -2   2     106419.45      97169.02       338.16 o
   1  -2   2      22866.37      22353.01       104.94 o
   2  -2   2      10392.64      10255.43        98.87 o
   3  -2   2        316.26        334.53        19.81 o
   4  -2   2      51150.48      46475.04       226.08 o
   5  -2   2      79441.86      74805.77       310.61 o
   6  -2   2        313.28        377.41        34.47 o
   7  -2   2       1050.86        980.53        67.75 o
   8  -2   2       1346.83       1243.53        72.92 o
   9  -2   2       4433.96       4073.12       130.96 o
  10  -2   2       3559.72       3140.21       193.75 o
  11  -2   2      12982.79      14400.07       305.46 o
  12  -2   2      12095.10      15964.20       313.93 o
  13  -2   2       1072.32       1521.96       173.33 o
  14  -2   2         35.09         39.41        86.57 o
  15  -2   2       2078.07       1994.66       252.94 o
  16  -2   2       3789.55       3616.46       300.74 o
 -17  -1   2       4022.32       3700.57       293.06 o
 -16  -1   2        101.58         75.19        94.25 o
 -15  -1   2       2023.90       1882.60       209.64 o
 -14  -1   2       7096.86       6365.58       262.61 o
 -13  -1   2        565.67        565.67        76.26 o
 -12  -1   2         93.40        110.54        62.24 o
 -11  -1   2       4304.79       3846.22       175.50 o
 -10  -1   2      37297.82      34495.55       436.90 o
  -9  -1   2       3746.91       3333.90       156.19 o
  -8  -1   2       5048.92       4750.69       130.39 o
  -7  -1   2       6441.78       5921.44       156.46 o
  -6  -1   2      24208.42      27113.18       209.00 o
  -5  -1   2         81.64        114.66        36.22 o
  -4  -1   2      21622.31      21772.49       156.71 o
  -3  -1   2      49349.88      45290.42       142.68 o
  -2  -1   2        185.30        211.47        38.47 o
  -1  -1   2        145.52        173.58        20.27 o
   1  -1   2      30597.25      30378.16       149.54 o
   2  -1   2      33333.60      33770.23       146.29 o
   3  -1   2       5727.47       5747.99        70.37 o
   4  -1   2        546.89        536.01        34.44 o
   5  -1   2       3451.48       3145.04        60.77 o
   6  -1   2       3270.58       3121.38        87.03 o
   7  -1   2      18797.37      22448.78       181.74 o
   8  -1   2      25306.96      22133.32       191.85 o
   9  -1   2      32212.06      29907.75       254.42 o
  10  -1   2        988.77        901.51        67.68 o
  11  -1   2          5.39         33.24        60.25 o
  12  -1   2        424.47        405.47       144.72 o
  13  -1   2       2006.77       1944.45       187.27 o
  14  -1   2        859.86        924.86       189.29 o
  15  -1   2       9598.14      12014.24       359.73 o
  16  -1   2       4876.92       4334.69       308.51 o
 -17   0   2       4237.41       4107.08       319.74 o
 -16   0   2         17.39         25.55       103.30 o
 -15   0   2        127.82        125.34        82.99 o
 -14   0   2       1553.86       1932.24       183.00 o
 -13   0   2      11684.95      11575.62       321.76 o
 -12   0   2         97.29         86.97        64.63 o
 -11   0   2      12029.55      14267.95      2880.04 o
 -10   0   2       5200.83       4629.95       184.11 o
  -9   0   2       2448.30       2339.41       136.68 o
  -8   0   2         23.12         35.54        53.92 o
  -7   0   2      18443.67      19672.20       205.30 o
  -6   0   2      41789.50      40599.28       313.59 o
  -5   0   2       8025.18       7331.97       151.61 o
  -4   0   2       6265.93       7050.48      1396.99 o
  -3   0   2       7175.28       7047.97       582.85 o
  -2   0   2      12769.65      11752.66        70.90 o
  -1   0   2      46948.27      43016.15       116.60 o
   0   0   2     167662.14     147372.81         2.06 o
   2   0   2       7950.32       7467.04        67.61 o
   3   0   2      14295.58      13018.72        74.68 o
   4   0   2      11729.23      13060.31       110.80 o
   5   0   2      44174.96      39635.23       271.61 o
   6   0   2      26436.73      26637.07       284.21 o
   7   0   2       1454.26       1283.25        84.60 o
   8   0   2         92.66         86.94        37.43 o
   9   0   2       2563.85       2728.62        91.06 o
  10   0   2        374.54        314.00        41.69 o
  11   0   2       6115.07       5973.54       213.22 o
  12   0   2      14933.30      17389.47       349.43 o
  13   0   2       4334.84       4324.88       210.21 o
  14   0   2       1004.40       1126.58       180.33 o
  15   0   2         14.92         31.53        88.81 o
  16   0   2       1586.93       1858.40       219.09 o
  17   0   2        355.97        341.28       115.03 o
 -17   1   2         28.97         19.09       144.50 o
 -16   1   2        122.90         98.15        95.87 o
 -15   1   2        844.90        797.79       144.91 o
 -14   1   2       4966.75       4999.61       271.11 o
 -13   1   2       5704.27       6499.12      1251.46 o
 -12   1   2       2371.90       2392.46       172.44 o
 -11   1   2        434.05        459.77        64.51 o
 -10   1   2       8358.14       9688.21      1920.08 o
  -9   1   2       8535.83       7611.83       234.08 o
  -8   1   2        289.86        279.60        90.43 o
  -7   1   2      16389.93      18291.93       250.08 o
  -6   1   2      12893.13      12621.00      1252.05 o
  -5   1   2       1061.40       1292.07       287.97 o
  -4   1   2      11484.60      13181.59       160.90 o
  -3   1   2      30741.08      32054.95       181.74 o
  -2   1   2      70167.23      64267.35       219.76 o
  -1   1   2        611.54        998.64        29.38 o
   2   1   2      28419.24      28374.53       177.40 o
   3   1   2       2657.38       2626.09        43.53 o
   4   1   2       1862.50       2072.67        66.66 o
   5   1   2      12081.42      10850.34        76.13 o
   6   1   2      17182.79      19367.82       150.40 o
   7   1   2        617.13        980.29        62.84 o
   8   1   2      22040.15      24469.37       198.01 o
   9   1   2      45869.79      41686.51       430.95 o
  10   1   2        295.98        289.46        57.19 o
  11   1   2       3162.05       3193.55       163.65 o
  12   1   2       1096.35       1298.75       149.19 o
  13   1   2       3457.31       3380.04       208.97 o
  14   1   2         42.08         38.47        72.67 o
  15   1   2       7183.74       8995.20      2036.09 o
  16   1   2       7989.35       9047.27      1716.39 o
  17   1   2        692.17        596.64       159.22 o
 -16   2   2       1096.93       1015.19       221.72 o
 -15   2   2        457.07        593.44       226.88 o
 -14   2   2        673.21        762.75       189.14 o
 -13   2   2       2415.73       2209.50       203.73 o
 -12   2   2        310.31        228.19        67.79 o
 -11   2   2       2140.24       2026.64       161.35 o
 -10   2   2      12875.86      16552.68       282.70 o
  -9   2   2       2937.18       2973.35       153.33 o
  -8   2   2       2542.31       2564.22       146.89 o
  -7   2   2        380.38        403.84        24.28 o
  -6   2   2      40698.15      41175.65       349.42 o
  -5   2   2       4587.08       4201.87        88.66 o
  -4   2   2       4101.29       3909.75        53.39 o
  -3   2   2      29647.63      27487.23       158.49 o
  -2   2   2      33523.80      35270.38       138.74 o
  -1   2   2       1490.22       1953.68        55.81 o
   0   2   2       3316.87       8904.14        62.65 o
   1   2   2      44067.47      45159.89       248.47 o
   2   2   2      95798.71      90914.13       238.58 o
   3   2   2       3048.98       2807.90        26.78 o
   4   2   2      10780.84      11293.75      1270.10 o
   5   2   2       4222.09       3681.28        79.92 o
   6   2   2      18250.07      18333.88       167.87 o
   7   2   2       2266.22       2498.05        85.71 o
   8   2   2      30302.31      30829.41       221.39 o
   9   2   2      20954.04      20401.42       216.26 o
  10   2   2        557.07        730.08        79.76 o
  11   2   2        753.61        639.24       114.81 o
  12   2   2      16619.72      19784.66       348.01 o
  13   2   2      10066.86      14243.86       285.37 o
  14   2   2       1865.37       1689.21       185.71 o
  15   2   2       3736.45       3614.99       245.34 o
  16   2   2        165.73        144.29        85.67 o
  17   2   2        895.80        884.33       154.19 o
 -16   3   2        597.71        551.28       172.40 o
 -15   3   2         87.96        122.18       100.03 o
 -14   3   2       4523.23       4163.43       287.46 o
 -13   3   2      11837.10      11971.03       357.99 o
 -12   3   2       2711.36       2795.13       201.06 o
 -11   3   2        242.62        243.53        67.06 o
 -10   3   2       2826.67       2526.69       150.28 o
  -9   3   2       7248.36       6878.51       320.87 o
  -8   3   2       1076.73       1575.10       120.07 o
  -7   3   2      24731.31      22778.28       186.10 o
  -6   3   2      20333.47      22115.78       165.04 o
  -5   3   2       3134.74       3344.22        66.26 o
  -4   3   2       8578.21       9514.03      1406.64 o
  -3   3   2      37919.58      38538.84       171.96 o
  -2   3   2       5414.78       5194.82        46.30 o
  -1   3   2      18953.63      20361.60       115.17 o
   0   3   2      17715.27      21543.45       139.18 o
   1   3   2        611.75        573.31        27.21 o
   2   3   2       2572.76       2248.49        37.95 o
   3   3   2         33.27         39.94        32.58 o
   4   3   2      43010.18      38880.63       204.69 o
   5   3   2      80697.85      80238.02      5889.73 o
   6   3   2       9307.32      10887.94      1524.32 o
   7   3   2       8926.06       8202.85       102.58 o
   8   3   2          6.43         24.48        25.45 o
   9   3   2       6446.50       5951.44       132.10 o
  10   3   2       5027.76       4692.64       123.77 o
  11   3   2         78.14         60.29        47.77 o
  12   3   2      20911.36      23271.46       370.51 o
  13   3   2         81.16         79.15        62.54 o
  14   3   2        887.33       1207.10       177.58 o
  15   3   2         95.14         83.72        76.26 o
  16   3   2       8387.33       9626.62      1658.24 o
  17   3   2       3073.47       3021.74       260.69 o
  18   3   2          1.27          0.59        90.73 o
 -15   4   2        655.88        627.97       159.56 o
 -14   4   2       1263.06       1326.65       203.31 o
 -13   4   2         23.47         30.54        76.44 o
 -12   4   2       1376.00       1239.57       175.07 o
 -11   4   2        795.15        737.26        94.50 o
 -10   4   2      12534.63      15995.00       294.40 o
  -9   4   2      14629.37      14944.69       303.35 o
  -8   4   2       3401.10       3010.70       152.42 o
  -7   4   2        164.20        144.21        60.80 o
  -6   4   2      16199.51      16346.10       164.21 o
  -5   4   2      48205.82      47041.17       221.24 o
  -4   4   2       2248.18       2408.15        76.63 o
  -3   4   2      35505.82      31677.50       187.96 o
  -2   4   2      59894.95      58948.23       232.35 o
  -1   4   2       4347.31       4058.06        80.00 o
   0   4   2        122.01        156.54        35.96 o
   1   4   2      63001.91      60785.93       320.06 o
   2   4   2      78892.35      74578.45      3468.63 o
   3   4   2        300.70        403.03        38.97 o
   4   4   2       1693.62       1665.69        43.09 o
   5   4   2        539.22        485.00        42.13 o
   6   4   2      18364.86      20628.64       133.49 o
   7   4   2       7877.60       7030.16        83.73 o
   8   4   2      24789.35      27852.13       226.07 o
   9   4   2      36295.02      38684.31       312.29 o
  10   4   2       8667.48       8009.56       147.14 o
  11   4   2       3024.23       3036.04       115.04 o
  12   4   2       1568.80       1440.16       140.45 o
  13   4   2       4817.65       4205.49       208.73 o
  14   4   2        241.71        259.34        75.96 o
  15   4   2       1252.07       1532.97       175.66 o
  16   4   2       1812.54       2004.36       208.45 o
  17   4   2       1883.69       2109.95       214.62 o
  18   4   2         36.82         38.18        93.09 o
 -14   5   2         61.32         51.99       138.63 o
 -13   5   2       4893.99       4606.41       288.47 o
 -12   5   2       2547.93       2892.09       227.91 o
 -11   5   2        528.45        507.91       155.96 o
 -10   5   2        947.79        912.61        98.57 o
  -9   5   2        907.98        849.68        68.81 o
  -8   5   2      12468.92      14479.35      2560.20 o
  -7   5   2        483.36        432.24        43.02 o
  -6   5   2      22947.23      22653.79       212.15 o
  -5   5   2      34394.51      31418.71       217.96 o
  -4   5   2          4.75          5.58        40.53 o
  -3   5   2         85.48         95.11        20.96 o
  -2   5   2        264.77        237.82        37.96 o
  -1   5   2      62667.22      55332.66       306.98 o
   0   5   2         10.82         17.33        19.41 o
   1   5   2       6471.25       5641.85        63.43 o
   2   5   2       3479.96       3549.34        93.33 o
   3   5   2       6212.46       6054.33        77.36 o
   4   5   2       1076.84       1093.23        52.85 o
   5   5   2      22013.22      21678.19       175.47 o
   6   5   2     112157.78     147585.14     17015.11 o
   7   5   2        838.09        797.02        54.70 o
   8   5   2       1253.44       1550.85        69.10 o
   9   5   2       2568.87       2729.69        97.24 o
  10   5   2       8522.25      10077.03      1606.28 o
  11   5   2        157.60        157.96        37.79 o
  12   5   2      21041.21      20896.82       359.27 o
  13   5   2      18005.12      20309.89       342.72 o
  14   5   2       5554.08       5075.31       226.88 o
  15   5   2        736.58        807.09       172.78 o
  16   5   2       9053.50      13953.29       321.06 o
  17   5   2       2617.86       2618.06       237.17 o
  18   5   2        529.86        499.59       106.95 o
 -14   6   2        380.64        387.10       143.62 o
 -13   6   2       1803.68       1812.43       316.90 o
 -12   6   2         67.17         69.31       134.81 o
 -11   6   2         10.21         21.15       118.66 o
 -10   6   2       1851.53       1859.58       187.29 o
  -9   6   2       9934.90      10947.91      1513.30 o
  -8   6   2       6726.43       6273.74       200.28 o
  -7   6   2        247.45        243.71        39.89 o
  -6   6   2        508.33        504.48        32.40 o
  -5   6   2       1866.15       1967.02        92.26 o
  -4   6   2       5360.90       4925.62        97.19 o
  -3   6   2       1902.77       1945.52        73.13 o
  -2   6   2      12687.97      12857.68       121.47 o
  -1   6   2      42281.03      39960.66       284.10 o
   0   6   2        709.79        703.55        87.94 o
   1   6   2      10084.40      10135.02      1221.80 o
   2   6   2      63624.79      61042.30       347.31 o
   3   6   2      47009.38      43215.77       194.46 o
   4   6   2        216.30        217.73        46.11 o
   5   6   2      40855.77      38416.92       262.50 o
   6   6   2       3004.74       3125.27        70.39 o
   7   6   2        565.65        471.10        33.01 o
   8   6   2        548.47        452.30        33.05 o
   9   6   2      31548.29      27997.38       241.02 o
  10   6   2      38882.46      35972.41       309.43 o
  11   6   2       3606.90       3538.75       115.10 o
  12   6   2        180.41        170.35        56.97 o
  13   6   2        339.69        319.06        88.88 o
  14   6   2       4558.47       4314.62       218.93 o
  15   6   2        883.38        813.26       113.96 o
  16   6   2      12208.06      13167.22       368.44 o
  17   6   2       3216.41       3172.12       242.68 o
  18   6   2         58.11         69.47        90.38 o
 -13   7   2       1594.29       1798.92       333.35 o
 -12   7   2       1441.28       1494.94       299.58 o
 -11   7   2         25.25         29.96       110.73 o
 -10   7   2       7164.34       6861.46       373.00 o
  -9   7   2       2279.99       2250.64       237.02 o
  -8   7   2        266.10        255.52       100.15 o
  -7   7   2        324.68        285.33        58.56 o
  -6   7   2       6649.01       6268.95       138.98 o
  -5   7   2      11490.36      13166.71       171.67 o
  -4   7   2       3688.59       3399.45        85.21 o
  -3   7   2        157.37        157.21        36.71 o
  -2   7   2         43.67         50.07        28.19 o
  -1   7   2      11829.80      11374.00       552.89 o
   0   7   2        652.22        625.58        58.73 o
   1   7   2       1365.43       1622.12        72.40 o
   2   7   2      20687.67      20222.49       226.97 o
   3   7   2       3581.50       3629.77        70.09 o
   4   7   2         75.42         79.59        18.49 o
   5   7   2        786.82       1277.38        64.04 o
   6   7   2      16640.44      14448.07       181.85 o
   7   7   2      23860.74      24585.39       231.81 o
   8   7   2         51.49         47.09        31.02 o
   9   7   2       6151.34       5775.14       132.65 o
  10   7   2       1564.16       1802.84        87.95 o
  11   7   2       3036.51       2865.08       130.61 o
  12   7   2        351.88        398.35        90.21 o
  13   7   2      16222.45      19339.38       334.46 o
  14   7   2       8946.97       8224.68       275.59 o
  15   7   2        426.82        367.42        84.95 o
  16   7   2        133.07        141.34        79.15 o
  17   7   2       1990.61       1896.14       228.95 o
  18   7   2       4728.87       4110.79       289.71 o
 -12   8   2       4153.34       3762.61       409.42 o
 -11   8   2        827.97        796.23       274.61 o
 -10   8   2        256.64        224.09       129.23 o
  -9   8   2       6352.83       5826.46       391.21 o
  -8   8   2      10206.85      14725.03       409.42 o
  -7   8   2        353.50        295.17        78.12 o
  -6   8   2      10377.53       9878.83       204.96 o
  -5   8   2       1077.02       1275.65       226.74 o
  -4   8   2        478.29        485.20        40.92 o
  -3   8   2       4723.92       4534.88        91.99 o
  -2   8   2      19301.17      20636.07       250.04 o
  -1   8   2      40931.91      36465.36       358.65 o
   0   8   2       1490.31       1396.26        86.10 o
   1   8   2         67.44         67.11        33.44 o
   2   8   2         99.33        243.19        80.20 o
   3   8   2      14723.13      13492.70       212.29 o
   4   8   2       1332.40       1619.30        59.40 o
   5   8   2       9714.25       8687.21       113.29 o
   6   8   2      13962.36      15723.74       154.78 o
   7   8   2       6841.53       6298.23       132.00 o
   8   8   2        191.03        188.85        29.66 o
   9   8   2       4966.44       4802.00       129.13 o
  10   8   2       9472.25       8219.83       162.61 o
  11   8   2       4032.16       4079.62       129.78 o
  12   8   2       1783.02       2037.23       117.16 o
  13   8   2        209.26        217.63        75.27 o
  14   8   2        375.70        358.90        74.83 o
  15   8   2       4930.30       4826.70       250.55 o
  16   8   2       2719.45       2679.15       231.37 o
  17   8   2       3646.65       3133.21       273.41 o
  18   8   2       3618.39       3504.74       270.04 o
 -12   9   2        537.45        510.75       163.89 o
 -11   9   2       2539.46       2271.49       324.83 o
 -10   9   2       1350.24       1232.67       264.92 o
  -9   9   2       7059.79       6432.07       382.40 o
  -8   9   2      11295.82      15683.38       419.99 o
  -7   9   2        102.30         96.63        92.52 o
  -6   9   2       6142.94       5627.62       190.68 o
  -5   9   2       4838.29       4379.84       187.57 o
  -4   9   2      19449.87      23382.94       276.53 o
  -3   9   2         42.85         43.76        54.04 o
  -2   9   2       5033.31       4731.39       151.28 o
  -1   9   2        681.64        642.62        84.40 o
   0   9   2       4723.07       4386.73       164.02 o
   1   9   2       6606.89       6430.86       146.97 o
   2   9   2      64566.47      62268.95       430.46 o
   3   9   2      40366.96      39114.84       368.66 o
   4   9   2         66.21         70.17        21.64 o
   5   9   2       1602.57       1472.10        66.39 o
   6   9   2       7129.45       6698.66       128.97 o
   7   9   2       3185.34       2811.36        70.91 o
   8   9   2       2371.22       2513.16        91.16 o
   9   9   2       8222.78      10121.10      1822.48 o
  10   9   2       3615.70       3953.17       138.94 o
  11   9   2        750.96        678.16        59.78 o
  12   9   2          3.53          5.87        53.39 o
  13   9   2       9194.02       9226.50       482.54 o
  14   9   2       4368.89       4060.13       212.43 o
  15   9   2        710.88        640.86       164.21 o
  16   9   2         29.11         46.90        77.53 o
  17   9   2         52.28         49.44        90.48 o
  18   9   2         82.03         70.49        89.92 o
 -11  10   2       3679.95       3455.70       397.08 o
 -10  10   2        202.34        193.26       145.38 o
  -9  10   2        563.62        536.01       146.56 o
  -8  10   2       1276.49       1214.46       243.77 o
  -7  10   2       1820.98       1949.59       227.33 o
  -6  10   2        503.09        488.72        96.33 o
  -5  10   2       6610.08       6404.75       196.54 o
  -4  10   2        113.26        125.30        47.54 o
  -3  10   2        577.74        531.60        75.61 o
  -2  10   2       3484.00       3712.10       141.42 o
  -1  10   2      46872.59      44347.48       395.33 o
   0  10   2      29500.81      30593.70       327.72 o
   1  10   2        301.16        269.98        35.39 o
   2  10   2       4338.20       4286.58       122.79 o
   3  10   2       2915.78       3106.48       134.25 o
   4  10   2         67.12        102.50        43.60 o
   5  10   2       2575.02       2299.85        70.74 o
   6  10   2      47092.02      43108.89       303.00 o
   7  10   2      20646.70      18616.90       201.36 o
   8  10   2        896.34        886.83        74.53 o
   9  10   2         90.62         72.25        38.68 o
  10  10   2      12664.67      16137.58       205.63 o
  11  10   2       5225.40       4868.16       156.16 o
  12  10   2       1047.07       1278.08       112.65 o
  13  10   2       7751.15       8431.66       992.03 o
  14  10   2       1426.83       1760.28       161.61 o
  15  10   2       1393.34       1684.51       173.23 o
  16  10   2       1155.52       1228.29       186.06 o
  17  10   2       4988.31       4447.08       283.47 o
  18  10   2       3636.33       3303.26       278.44 o
 -10  11   2        166.95        153.90       150.38 o
  -9  11   2       1487.82       1269.09       285.18 o
  -8  11   2       3168.66       3129.39       310.15 o
  -7  11   2        435.36        429.10       127.17 o
  -6  11   2       2486.18       2778.42       252.29 o
  -5  11   2       3279.32       3333.64       154.09 o
  -4  11   2       6718.46       5927.92       203.60 o
  -3  11   2        117.24        166.24        55.65 o
  -2  11   2        279.93        275.31        49.00 o
  -1  11   2       4292.27       4337.09       146.51 o
   0  11   2         15.42         30.54        54.41 o
   1  11   2        249.66        260.51        66.98 o
   2  11   2       3629.50       3225.14       151.55 o
   3  11   2      24078.84      24986.94       306.33 o
   4  11   2      14244.96      13722.89       233.41 o
   5  11   2        886.92        894.98        69.11 o
   6  11   2         72.18         76.34        28.18 o
   7  11   2       1169.69       1232.21        83.67 o
   8  11   2       6387.70       5670.63       144.76 o
   9  11   2       6457.59       6194.70       146.36 o
  10  11   2      11542.22      12323.52       885.94 o
  11  11   2      12319.19      14498.60       218.98 o
  12  11   2          0.65          1.75        44.36 o
  13  11   2       2357.31       2132.84       135.94 o
  14  11   2       6248.43       5314.08       249.05 o
  15  11   2       9125.73       9205.60      1075.98 o
  16  11   2       1098.40       1319.73       180.94 o
  17  11   2       2741.19       2819.67       240.33 o
  18  11   2        477.70        417.49       116.13 o
  -9  12   2        178.41        178.57       122.47 o
  -8  12   2          3.71          2.35       103.97 o
  -7  12   2       1735.80       1754.57       272.56 o
  -6  12   2        711.93        642.03       134.81 o
  -5  12   2       5172.92       5150.49       198.18 o
  -4  12   2       4399.23       4408.46       175.69 o
  -3  12   2       1181.57       1105.34       146.06 o
  -2  12   2        404.47        404.13        66.40 o
  -1  12   2       3207.05       3408.85       154.61 o
   0  12   2       5389.72       5282.97       174.71 o
   1  12   2        727.87        702.91        74.19 o
   2  12   2       1371.74       1257.42        76.00 o
   3  12   2        180.00        164.46        48.07 o
   4  12   2        277.78        286.65        53.78 o
   5  12   2         95.65        105.71        47.02 o
   6  12   2      11905.92      13267.69       348.92 o
   7  12   2       5184.73       5004.35       190.42 o
   8  12   2       9469.88       9585.23       931.03 o
   9  12   2         38.99         85.17        47.93 o
  10  12   2       1277.18       1570.35       103.16 o
  11  12   2        981.53        987.17       104.06 o
  12  12   2        619.31        598.10       112.86 o
  13  12   2       2176.48       2151.51       131.40 o
  14  12   2       6310.71       5538.01       269.26 o
  15  12   2       2842.75       2874.88       204.57 o
  16  12   2         62.92         60.50        76.14 o
  17  12   2        380.57        348.33        93.36 o
  18  12   2       3796.12       3585.77       284.31 o
  -8  13   2       2929.47       3261.56       362.13 o
  -7  13   2       2633.29       2736.71       313.09 o
  -6  13   2         49.41         51.69       103.09 o
  -5  13   2       1833.21       1732.55       237.90 o
  -4  13   2        953.50        888.45       140.15 o
  -3  13   2       5478.68       5376.94       194.63 o
  -2  13   2        156.88        117.98        57.74 o
  -1  13   2       5736.05       5470.48       206.38 o
   0  13   2       5591.22       5277.82       197.29 o
   1  13   2       1577.31       2021.99       136.62 o
   2  13   2         73.61         57.48        48.79 o
   3  13   2       9333.01       8365.82       229.34 o
   4  13   2       7450.14       7019.18       201.17 o
   5  13   2         41.79         46.47        48.23 o
   6  13   2       2160.89       1893.79       216.75 o
   7  13   2        174.05        144.50        49.72 o
   8  13   2       1140.73       1322.83       135.93 o
   9  13   2        450.39        429.10        81.94 o
  10  13   2       7190.77       6704.74       236.59 o
  11  13   2       8496.28       9857.52      1774.25 o
  12  13   2        188.76        163.59        49.82 o
  13  13   2        491.80        500.49        60.38 o
  14  13   2        609.00        592.40        62.78 o
  15  13   2       3570.68       3500.88       236.68 o
  16  13   2         31.56         23.50       114.54 o
  17  13   2         80.50         79.58        87.94 o
  18  13   2       2000.78       1964.11       234.31 o
  -6  14   2         41.91         55.22       108.96 o
  -5  14   2        722.49        658.48       228.21 o
  -4  14   2       7380.63       6836.47       256.37 o
  -3  14   2       3724.03       3466.25       187.75 o
  -2  14   2        470.39        415.71        69.08 o
  -1  14   2        972.39        858.78        69.96 o
   0  14   2        431.80        397.08        69.48 o
   1  14   2       3486.77       3838.68       169.05 o
   2  14   2       3093.74       3114.56       180.11 o
   3  14   2       9930.46       9289.66       243.38 o
   4  14   2       4871.41       4956.67       181.23 o
   5  14   2         60.25         71.55        57.50 o
   6  14   2        262.50        310.15        88.70 o
   7  14   2       5194.53       5042.27       206.04 o
   8  14   2      12556.21      11577.40       287.99 o
   9  14   2       2402.00       2546.10       168.98 o
  10  14   2       2119.55       2158.12       167.05 o
  11  14   2        194.54        222.48        75.28 o
  12  14   2       2962.30       2659.91       194.16 o
  13  14   2        338.35        327.57       100.96 o
  14  14   2       2548.64       2645.67       202.62 o
  15  14   2       2799.19       2957.58       334.23 o
  16  14   2        340.49        320.27        91.33 o
  17  14   2         20.20         22.62       127.17 o
  -5  15   2         94.57         90.17       114.54 o
  -4  15   2        711.61        681.09        92.52 o
  -3  15   2        189.96        192.08        76.36 o
  -2  15   2         15.76         17.92        67.88 o
  -1  15   2       2521.57       2614.22       189.38 o
   0  15   2       6864.20       6512.97       232.65 o
   1  15   2       3328.18       3397.10       184.62 o
   2  15   2        327.65        336.88        67.02 o
   3  15   2        145.52        119.24        59.19 o
   4  15   2        821.09       1068.58       229.82 o
   5  15   2       1661.84       1626.38       150.55 o
   6  15   2       5806.99       5355.51       232.33 o
   7  15   2       6295.27       6321.80       232.50 o
   8  15   2        609.27        537.77       102.12 o
   9  15   2        142.91        160.21        67.50 o
  10  15   2        905.29       1155.13       227.33 o
  11  15   2       5153.14       4862.08       230.41 o
  12  15   2       1791.70       2012.00       188.25 o
  13  15   2        793.35        692.40       173.71 o
  14  15   2       3578.12       3397.10       247.97 o
  15  15   2         73.40         79.01       121.30 o
  16  15   2        179.11        175.34       131.87 o
  17  15   2        541.95        506.93       145.38 o
  -3  16   2       2369.36       2457.96       201.50 o
  -2  16   2        701.09        685.62        92.11 o
  -1  16   2        263.67        277.92        71.93 o
   0  16   2         28.38         34.96        63.99 o
   1  16   2         52.70         49.95        61.49 o
   2  16   2         83.05         62.26        61.34 o
   3  16   2       6134.11       5511.90       225.85 o
   4  16   2       4244.01       4185.40       205.92 o
   5  16   2       2396.80       2432.44       178.81 o
   6  16   2        176.24        187.15        70.76 o
   7  16   2        322.20        346.57        70.49 o
   8  16   2       2665.01       2853.31       191.75 o
   9  16   2       1507.27       1289.64       170.07 o
  10  16   2       5552.83       5251.07       272.74 o
  11  16   2       3957.41       3878.61       222.52 o
  12  16   2       1664.48       1778.21       198.11 o
  13  16   2         93.54         94.87        71.09 o
  14  16   2        510.28        531.31        90.80 o
  15  16   2       4652.13       4618.46       406.48 o
  16  16   2        270.44        283.72       131.87 o
  -2  17   2          1.20          4.99        95.45 o
  -1  17   2        403.16        376.23       117.48 o
   0  17   2       4009.67       3875.10       321.90 o
   1  17   2       2947.86       3183.43       276.67 o
   3  17   2        103.33         97.51        87.82 o
   4  17   2        520.23        502.63        71.70 o
   5  17   2       1275.94       1177.89       172.66 o
   6  17   2       1146.79       1068.85       106.83 o
   7  17   2       2398.15       2219.50       279.31 o
   8  17   2       6874.50       6594.34       287.84 o
   9  17   2        158.22        145.52        73.02 o
  10  17   2       1625.05       1589.94       185.70 o
  11  17   2        381.34        423.22        82.08 o
  12  17   2       1589.22       1358.37       202.78 o
  13  17   2        289.37        251.70        94.87 o
  14  17   2        950.31       1054.61       273.58 o
  15  17   2       1326.71       1516.09       338.05 o
   0  18   2       1053.91        967.75       241.72 o
   1  18   2         88.95         79.59        98.39 o
   2  18   2        703.53        683.44       115.72 o
   3  18   2       1035.37       1105.20       252.29 o
   4  18   2       4061.97       4022.54       316.90 o
   5  18   2       4198.88       3752.04       321.90 o
   6  18   2         76.87         57.86        94.57 o
   7  18   2         19.57         15.57        98.39 o
   8  18   2        809.43        680.21       253.46 o
   9  18   2       1140.27       1381.28       269.91 o
  10  18   2        330.83        365.37       114.54 o
  11  18   2       3432.28       3585.22       353.62 o
  12  18   2       1452.32       1295.22       296.64 o
  13  18   2          8.80          3.23       107.79 o
   4  19   2        905.38        872.00       149.20 o
   5  19   2        115.38         88.70       107.79 o
   6  19   2        176.31        155.37       110.73 o
   7  19   2        277.37        270.79       116.60 o
   8  19   2       4738.18       4598.78       379.46 o
   9  19   2       1076.95       1073.77       269.91 o
  10  19   2         10.77          9.40       106.91 o
  11  19   2        131.21        160.07       124.24 o
  -9 -18   3        192.44        183.86       123.35 o
  -8 -18   3        829.80        787.12       160.07 o
 -12 -17   3       1389.14       1474.68       303.39 o
 -11 -17   3       4733.01       4679.26       413.24 o
 -10 -17   3       2058.63       2003.05       299.58 o
  -9 -17   3          2.85          2.35       102.21 o
  -8 -17   3         14.72         11.16       106.91 o
  -7 -17   3        125.87        104.85       100.15 o
  -6 -17   3         99.08         87.23       113.66 o
  -5 -17   3        186.99        186.50       118.66 o
  -4 -17   3       2391.94       2471.79       286.07 o
  -3 -17   3       2132.02       2387.21       307.21 o
  -2 -17   3        769.82        723.39       131.87 o
  -1 -17   3        262.66        276.08       133.05 o
 -13 -16   3       1506.47       1247.94       291.06 o
 -12 -16   3        450.48        410.01       130.11 o
 -11 -16   3       1448.76       1424.45       283.13 o
 -10 -16   3        261.68        242.01       112.78 o
  -9 -16   3         37.31         37.01       105.15 o
  -8 -16   3       1641.34       1727.55       282.25 o
  -7 -16   3       8673.94       7828.33       411.48 o
  -6 -16   3       3022.14       3116.76       299.58 o
  -5 -16   3        505.31        489.01       105.15 o
  -4 -16   3          3.20          2.35       100.15 o
  -3 -16   3       1702.73       2083.23       264.92 o
  -2 -16   3         99.00         96.92       106.03 o
  -1 -16   3         39.83         34.95        96.33 o
   0 -16   3       3004.82       2688.25       315.14 o
   1 -16   3        923.68       1204.76       263.16 o
 -12 -15   3          6.47          4.99        95.45 o
 -11 -15   3        536.65        510.16       117.48 o
 -10 -15   3       9059.31      10220.24       436.44 o
  -9 -15   3       1221.77       1368.65       245.53 o
  -8 -15   3        291.94        271.09       103.97 o
  -7 -15   3       2707.15       2780.18       286.07 o
  -6 -15   3        453.41        414.71       117.48 o
  -5 -15   3         87.14         83.71        98.39 o
  -4 -15   3       2649.22       2980.78       272.56 o
  -3 -15   3      12474.54      16066.08       458.76 o
  -2 -15   3       1936.99       1640.91       274.61 o
  -1 -15   3         37.20         30.84       103.09 o
   0 -15   3        181.25        211.47       106.03 o
   1 -15   3       3599.78       3861.30       291.94 o
   2 -15   3        992.03        966.87       128.05 o
   3 -15   3       2318.71       2781.36       292.82 o
 -12 -14   3          0.36         -0.29        92.52 o
 -11 -14   3       1052.39       1444.13       246.71 o
 -10 -14   3       3148.49       3028.07       266.97 o
  -9 -14   3         62.68         90.75       116.60 o
  -8 -14   3        180.11        136.28        97.22 o
  -7 -14   3       1470.20       1363.95       218.81 o
  -6 -14   3       8081.08       7626.26       374.76 o
  -5 -14   3       1925.92       2164.58       250.53 o
  -4 -14   3        824.44        785.06       110.73 o
  -3 -14   3        248.86        290.47        96.33 o
  -2 -14   3        298.89        345.10       105.15 o
  -1 -14   3        547.24        536.01       107.79 o
   0 -14   3       7794.30       7640.95       365.07 o
   1 -14   3       6985.02       6528.11       346.86 o
   2 -14   3       1755.10       1951.94       266.97 o
   3 -14   3        204.02        194.43       102.21 o
   4 -14   3       1086.70       1033.24       243.77 o
   5 -14   3       3290.16       3529.41       296.64 o
 -16 -13   3          2.77          1.47       107.79 o
 -15 -13   3       1906.66       2137.27       279.31 o
 -14 -13   3       3873.09       3507.97       304.57 o
 -13 -13   3       2031.01       1879.40       231.14 o
 -12 -13   3         12.60          7.05        91.63 o
 -11 -13   3        672.54        694.60       224.39 o
 -10 -13   3        312.48        353.62       109.84 o
  -9 -13   3        762.24        719.86       202.36 o
  -8 -13   3        163.12        182.39        90.46 o
  -7 -13   3       2798.82       3086.51       247.59 o
  -6 -13   3        352.22        376.23        89.58 o
  -5 -13   3          4.03          9.40        81.94 o
  -4 -13   3         16.25          9.40        78.12 o
  -3 -13   3       4832.47       4460.45       271.67 o
  -2 -13   3       6122.13       5869.92       322.78 o
  -1 -13   3       1944.38       2060.91       240.84 o
   0 -13   3        637.50        650.84       106.03 o
   1 -13   3          2.70          3.82        89.58 o
   2 -13   3         49.32        105.15       100.15 o
   3 -13   3         27.38         31.43        90.46 o
   4 -13   3       4340.36       4522.42       303.39 o
   5 -13   3       6167.02       6163.04       352.74 o
   6 -13   3        411.11        390.92       116.60 o
 -17 -12   3       5647.72       5082.22       440.26 o
 -16 -12   3        439.67        414.12       124.24 o
 -15 -12   3       1577.95       1594.51       265.80 o
 -14 -12   3       2829.60       2824.82       279.31 o
 -13 -12   3         58.12         54.63        94.57 o
 -12 -12   3        103.87         94.28        53.29 o
 -11 -12   3       1589.44       1525.41       140.51 o
 -10 -12   3      12950.25      16831.25       287.33 o
  -9 -12   3        227.23        224.68        51.05 o
  -8 -12   3         40.04         48.17        70.19 o
  -7 -12   3         16.27         18.50        76.07 o
  -6 -12   3       1980.08       1856.49       233.20 o
  -5 -12   3       3467.42       3488.59       264.04 o
  -4 -12   3       1530.62       1368.06       203.24 o
  -3 -12   3       2929.20       3212.22       263.16 o
  -2 -12   3        729.10       1270.26       201.48 o
  -1 -12   3         20.57         19.97        76.95 o
   0 -12   3       2719.17       2657.71       230.26 o
   1 -12   3       1627.52       1816.84       212.05 o
   2 -12   3       6430.29       6355.41       313.09 o
   3 -12   3        555.14        518.38        92.52 o
   4 -12   3        825.07        842.63       102.21 o
   5 -12   3          8.09          7.64        86.64 o
   6 -12   3       1019.14        951.89       234.08 o
 -17 -11   3       2973.48       2752.71       259.28 o
 -16 -11   3        175.13        175.49        85.87 o
 -15 -11   3        306.83        282.61        78.80 o
 -14 -11   3       2187.42       2116.56       190.72 o
 -13 -11   3      12756.88      16053.88       325.31 o
 -12 -11   3       1491.70       1683.39       118.69 o
 -11 -11   3        355.14        358.02        55.39 o
 -10 -11   3        718.86        650.26        49.55 o
  -9 -11   3        667.36        632.53        93.45 o
  -8 -11   3        155.59        141.56        54.88 o
  -7 -11   3      13024.74      16789.08       185.81 o
  -6 -11   3      15072.22      16300.62       195.95 o
  -5 -11   3       5309.64       5192.06       184.88 o
  -4 -11   3       1285.72       1097.16       109.60 o
  -3 -11   3       4722.50       4149.30       154.12 o
  -2 -11   3       5481.27       5277.12       154.12 o
  -1 -11   3       3309.05       3250.87       129.13 o
   0 -11   3       7778.28       7213.69       197.16 o
   1 -11   3       7274.73       6565.16       200.24 o
   2 -11   3       3507.88       3300.79       147.40 o
   3 -11   3        263.21        279.02        63.96 o
   4 -11   3       3248.83       2965.96       177.31 o
   5 -11   3       3625.18       3557.61       253.46 o
   6 -11   3        430.98        401.49       106.03 o
 -18 -10   3       1014.34       1413.88       209.45 o
 -17 -10   3         73.07         79.01        99.79 o
 -16 -10   3       3580.91       3328.96       246.92 o
 -15 -10   3        503.20        428.22        90.23 o
 -14 -10   3       1950.25       1923.01       175.66 o
 -13 -10   3       3898.66       3874.07       200.29 o
 -12 -10   3          9.01         38.18        65.37 o
 -11 -10   3        159.21        147.44        46.49 o
 -10 -10   3       4326.11       4059.52       133.49 o
  -9 -10   3      19339.73      23165.80       242.18 o
  -8 -10   3      13005.51      13741.75       201.46 o
  -7 -10   3       1312.25       1535.47        93.51 o
  -6 -10   3        877.39       1195.07        84.63 o
  -5 -10   3       3240.58       3493.46        98.64 o
  -4 -10   3       1091.91        989.48        87.52 o
  -3 -10   3      18460.43      18123.29       187.25 o
  -2 -10   3      20497.90      23626.44       265.80 o
  -1 -10   3       4934.06       4783.41       152.35 o
   0 -10   3         88.45         82.53        41.14 o
   1 -10   3       3807.69       3855.60       149.63 o
   2 -10   3       8718.96       8410.77       189.92 o
   3 -10   3       1496.33       1859.30       128.96 o
   4 -10   3        803.01        736.99        93.23 o
   5 -10   3       5576.83       5344.06       208.76 o
   6 -10   3          0.95          0.59        58.73 o
   7 -10   3        698.17        671.70        84.84 o
   8 -10   3       4282.98       4055.14       324.83 o
   9 -10   3       6178.72       5747.74       422.93 o
 -18  -9   3         39.10         52.67        97.09 o
 -17  -9   3       4496.27       4527.69       297.85 o
 -16  -9   3        581.79        525.87        92.22 o
 -15  -9   3         24.30         23.05        73.93 o
 -14  -9   3        780.32        753.71       108.47 o
 -13  -9   3       4307.85       3849.40       196.37 o
 -12  -9   3       6701.69       5962.73       228.17 o
 -11  -9   3       1471.46       1567.10       103.66 o
 -10  -9   3       3946.18       4064.42       145.16 o
  -9  -9   3       1320.58       1469.87       114.46 o
  -8  -9   3        452.95        428.03        83.73 o
  -7  -9   3        470.44        486.37        37.01 o
  -6  -9   3      17982.46      15899.66       184.99 o
  -5  -9   3      16781.65      16668.01       175.43 o
  -4  -9   3       2676.77       2600.14       105.39 o
  -3  -9   3        257.52        240.38        30.14 o
  -2  -9   3        707.52        628.08        48.02 o
  -1  -9   3       9961.84       9263.74       137.23 o
   0  -9   3        128.32        140.76        28.46 o
   1  -9   3      15788.79      18758.11       231.78 o
   2  -9   3      25212.50      26379.66       295.94 o
   3  -9   3       2024.45       2144.02       131.23 o
   4  -9   3         31.67         39.51        47.54 o
   5  -9   3      10422.86       9545.02       225.51 o
   6  -9   3      14219.78      18399.21       276.66 o
   7  -9   3        342.37        315.44        71.92 o
   8  -9   3       1647.07       1783.36       250.53 o
   9  -9   3       2086.32       2118.47       296.64 o
  10  -9   3        126.27        133.34       120.42 o
  11  -9   3          4.59          5.58       130.11 o
 -18  -8   3       1542.20       1932.70       228.21 o
 -17  -8   3        335.46        343.63        94.08 o
 -16  -8   3       2583.18       2257.83       223.87 o
 -15  -8   3         44.96         64.03        83.77 o
 -14  -8   3       1174.89       1358.51       165.65 o
 -13  -8   3       5463.79       5479.44       218.41 o
 -12  -8   3        320.87        273.44        66.76 o
 -11  -8   3        514.69        506.71        75.71 o
 -10  -8   3       3172.04       3119.70       110.99 o
  -9  -8   3      14395.15      13323.34       208.56 o
  -8  -8   3       3617.15       3726.87       104.65 o
  -7  -8   3        667.70        635.16        72.83 o
  -6  -8   3        424.75        373.93        48.60 o
  -5  -8   3        962.90       1354.62        77.15 o
  -4  -8   3       1927.42       2120.34       114.32 o
  -3  -8   3      12988.12      16608.59       143.64 o
  -2  -8   3      11533.85      13554.90       142.69 o
  -1  -8   3      27656.00      25100.38       201.00 o
   0  -8   3       1195.52       1114.89        57.01 o
   1  -8   3        158.83        146.08        32.36 o
   2  -8   3       1884.39       1965.80        92.28 o
   3  -8   3      12280.95      13894.09      1725.86 o
   4  -8   3        354.40        292.44        80.72 o
   5  -8   3       1574.94       1766.91       134.08 o
   6  -8   3       6308.78       5926.73       214.09 o
   7  -8   3        575.01        546.66        96.97 o
   8  -8   3       1307.84       1490.83       155.69 o
   9  -8   3       6318.51       5988.58       363.31 o
  10  -8   3       6254.95       5790.04       401.78 o
  11  -8   3        608.76        566.84       272.56 o
  12  -8   3       1705.02       2121.70       337.17 o
 -18  -7   3         18.29         11.90        89.61 o
 -17  -7   3       7053.17       6493.75       523.96 o
 -16  -7   3       4878.79       4795.86       249.22 o
 -15  -7   3        768.12        781.25       166.39 o
 -14  -7   3        288.62        269.03        85.02 o
 -13  -7   3        418.15        407.95        75.47 o
 -12  -7   3       3865.64       4014.74       187.16 o
 -11  -7   3       2743.83       2453.88       157.83 o
 -10  -7   3      24954.54      26000.41       249.38 o
  -9  -7   3       8268.13       8883.34       939.96 o
  -8  -7   3       1233.05       1229.14       105.25 o
  -7  -7   3       3268.87       3149.63       101.67 o
  -6  -7   3      19824.53      19591.75       206.86 o
  -5  -7   3      17642.21      17413.54       136.19 o
  -4  -7   3       1812.17       1917.29        74.80 o
  -3  -7   3       5688.22       5508.08       110.23 o
  -2  -7   3       2466.54       2634.44        72.18 o
  -1  -7   3       2646.47       2397.19        74.53 o
   0  -7   3        128.89        152.43        54.27 o
   1  -7   3       7842.68       7391.96       108.37 o
   2  -7   3       9773.25      12719.82       155.63 o
   3  -7   3       4805.00       4625.36       113.08 o
   4  -7   3        766.00        712.87        49.53 o
   5  -7   3       1787.71       1702.40        93.81 o
   6  -7   3       9390.01       8797.04       149.62 o
   7  -7   3       2138.24       2257.20       119.53 o
   8  -7   3        127.42         91.63        57.82 o
   9  -7   3       4629.96       4659.29       319.84 o
  10  -7   3       1880.43       1703.47       273.73 o
  11  -7   3        507.98        498.41       265.80 o
  12  -7   3        432.55        370.36       160.07 o
  13  -7   3       3476.03       3280.65       403.55 o
 -18  -6   3        150.31        131.37        95.21 o
 -17  -6   3       1867.17       1794.36       230.17 o
 -16  -6   3       1445.83       1313.88       196.57 o
 -15  -6   3        143.38        119.30        74.83 o
 -14  -6   3        651.08        599.81       105.50 o
 -13  -6   3      15304.88      19554.11       326.90 o
 -12  -6   3      11675.93      13010.75       272.60 o
 -11  -6   3       2385.17       2184.10       148.28 o
 -10  -6   3       7158.12       6453.49       131.22 o
  -9  -6   3       3181.28       3216.93       113.59 o
  -8  -6   3      15295.58      19524.03       161.35 o
  -6  -6   3      39352.49      35254.43       246.35 o
  -5  -6   3      34626.28      31859.27       227.87 o
  -4  -6   3        739.18        674.56        47.02 o
  -3  -6   3       1811.31       2037.41        59.13 o
  -2  -6   3       6746.54       5929.77        87.28 o
  -1  -6   3      59920.57      56654.80       254.73 o
   0  -6   3         31.14         36.53        43.76 o
   1  -6   3       5831.72       5875.18        88.05 o
   2  -6   3       1579.61       1814.31        66.20 o
   3  -6   3      18508.75      21890.83       154.21 o
   4  -6   3        747.47        728.97        65.86 o
   5  -6   3      21901.38      19807.45       215.63 o
   6  -6   3      25859.24      25469.46       253.10 o
   7  -6   3        204.44        229.67        90.95 o
   8  -6   3         48.05         47.69        45.00 o
   9  -6   3        659.23        621.77        96.95 o
  10  -6   3       3511.74       3714.89       225.42 o
  11  -6   3       2219.04       2677.68       289.00 o
  12  -6   3       1312.01       1463.52       285.18 o
 -18  -5   3        123.72        112.23        99.37 o
 -17  -5   3        774.45        837.77       198.79 o
 -16  -5   3       2722.63       2520.22       226.29 o
 -15  -5   3       8611.33       9965.54       325.24 o
 -14  -5   3         11.76         19.02        67.03 o
 -13  -5   3         32.51         36.42        64.68 o
 -12  -5   3        809.02        746.88       131.20 o
 -11  -5   3         23.46         41.77        52.92 o
 -10  -5   3       5846.92       5781.53       137.18 o
  -9  -5   3      23904.10      24859.86       226.66 o
  -8  -5   3      46207.84      43344.34       291.96 o
  -7  -5   3       1250.12       1214.17        74.34 o
  -6  -5   3        275.75        233.87        23.58 o
  -5  -5   3       1109.66       1267.96        84.03 o
  -4  -5   3      25086.23      28399.03       169.52 o
  -3  -5   3        436.19        573.01        54.64 o
  -2  -5   3      17733.86      16116.23       103.13 o
  -1  -5   3      31213.98      31939.29       162.84 o
   0  -5   3         63.77         95.83        30.85 o
   1  -5   3       2126.37       2176.92        58.26 o
   2  -5   3      12738.46      11446.18       115.86 o
   3  -5   3      68090.88      61266.25       308.12 o
   4  -5   3         17.17         60.02        62.74 o
   5  -5   3       9243.65       8734.96       137.00 o
   6  -5   3        156.23        158.66        45.57 o
   7  -5   3       1771.32       2158.51        92.41 o
   8  -5   3        602.53        533.56        42.26 o
   9  -5   3      15094.83      19157.40       218.39 o
  10  -5   3       3096.93       2692.50       212.15 o
  11  -5   3         24.02         32.55        80.44 o
  12  -5   3       1117.08       1440.45       196.99 o
  13  -5   3       4043.19       4103.31       385.34 o
  14  -5   3       3549.02       3470.67       407.66 o
 -18  -4   3        628.40        544.97       117.99 o
 -17  -4   3        940.99       1146.37       218.07 o
 -16  -4   3        926.86       1249.99       184.27 o
 -15  -4   3       1387.28       1463.65       193.38 o
 -14  -4   3          8.68         17.03        69.83 o
 -13  -4   3      13149.91      15541.46       309.89 o
 -12  -4   3      11216.98      13261.45       282.41 o
 -11  -4   3      13533.36      14341.68       269.64 o
 -10  -4   3         48.06         47.70        73.54 o
  -9  -4   3       2752.40       2626.55        84.73 o
  -8  -4   3        897.54        859.11        67.60 o
  -7  -4   3       3099.50       2845.97        69.11 o
  -6  -4   3      29349.57      28926.84       193.63 o
  -5  -4   3      78919.84      74147.80       290.01 o
  -4  -4   3      51482.48      49812.25       232.41 o
  -3  -4   3      27577.98      28976.72       119.84 o
  -2  -4   3        235.75        270.35        29.77 o
  -1  -4   3      22370.55      22420.38       143.27 o
   0  -4   3      11163.25      15204.05       105.03 o
   1  -4   3        190.60        224.09        27.92 o
   2  -4   3      13939.68      13331.84       789.69 o
   3  -4   3      13031.40      12602.05       133.24 o
   4  -4   3        234.50        219.69        29.91 o
   5  -4   3        314.84        298.99        36.68 o
   6  -4   3      44975.31      45665.72       262.46 o
   7  -4   3      13802.92      16623.87       188.10 o
   8  -4   3       5266.67       4982.18       124.12 o
   9  -4   3       6213.62       5784.78       141.89 o
  10  -4   3         87.31         69.90        65.10 o
  11  -4   3        260.78        250.53        78.50 o
  12  -4   3        318.06        329.53        83.14 o
  13  -4   3       8631.14      12352.62       330.50 o
  14  -4   3       5384.78       4820.23       304.55 o
  15  -4   3         36.23         77.24       114.39 o
 -18  -3   3        881.76        739.98       132.54 o
 -17  -3   3        154.45        168.86        91.99 o
 -16  -3   3       3237.63       2897.91       240.15 o
 -15  -3   3       6745.46       5772.29       282.05 o
 -14  -3   3       3218.40       3012.92       192.65 o
 -13  -3   3       1807.52       2019.03       161.44 o
 -12  -3   3        560.69        757.83       232.76 o
 -11  -3   3       1081.08       1091.10       113.90 o
 -10  -3   3        107.32        127.17        50.82 o
  -9  -3   3      21608.93      21433.35       266.42 o
  -8  -3   3      43342.32      37812.63       278.96 o
  -7  -3   3       7705.39       7184.25       195.91 o
  -6  -3   3        456.16        463.76        46.29 o
  -5  -3   3       3232.93       3299.99        70.35 o
  -4  -3   3       3399.61       2944.53        65.09 o
  -3  -3   3      22398.81      22465.24       155.64 o
  -2  -3   3      91432.92      86103.09       241.97 o
  -1  -3   3      17950.54      17388.01       105.43 o
   0  -3   3       3295.27       3336.75        49.88 o
   1  -3   3       8071.41       7438.40        88.28 o
   2  -3   3      23550.50      21611.26       123.85 o
   3  -3   3      73075.34      71095.04       277.11 o
   4  -3   3      15474.06      18508.79       147.47 o
   5  -3   3       9543.78      13299.46       151.13 o
   6  -3   3      13566.91      13974.40      1531.92 o
   7  -3   3       1675.12       1532.32        88.79 o
   8  -3   3          2.20         46.99        39.31 o
   9  -3   3       9564.96       9737.64       929.90 o
  10  -3   3       9585.37      12026.69      2646.99 o
  11  -3   3      11687.72      11459.91       286.22 o
  12  -3   3        152.67        175.34        93.16 o
  13  -3   3        208.71        222.57        82.94 o
  14  -3   3        314.90        305.45        99.17 o
  15  -3   3       1717.58       1678.94       243.89 o
 -17  -2   3         57.73         46.18        91.15 o
 -16  -2   3       3536.73       3485.86       261.93 o
 -15  -2   3       2808.22       2465.71       235.76 o
 -14  -2   3        693.94       1002.84       279.16 o
 -13  -2   3        237.70        214.70        64.46 o
 -12  -2   3       1579.47       1513.86       163.43 o
 -11  -2   3      18034.43      17491.56       315.54 o
 -10  -2   3        746.70        583.00       108.84 o
  -9  -2   3        327.46        318.37        92.33 o
  -8  -2   3       1920.17       2234.31       111.11 o
  -7  -2   3       8501.24      10185.10      2443.60 o
  -6  -2   3         59.57         66.67        17.05 o
  -5  -2   3       8170.78       7374.73        79.70 o
  -4  -2   3      27919.14      30183.39       134.43 o
  -3  -2   3       3431.98       7471.15       123.85 o
  -2  -2   3       4874.12       4881.68        49.49 o
  -1  -2   3      90451.26      84711.76       210.37 o
   0  -2   3       5559.81       5599.31        59.70 o
   1  -2   3      11248.39      10773.36        76.86 o
   2  -2   3       8087.12       7598.31        76.25 o
   3  -2   3      22527.42      23558.68       124.01 o
   4  -2   3       2055.99       1923.05        69.44 o
   5  -2   3        641.93        592.78        54.11 o
   6  -2   3      30145.48      30481.61       221.39 o
   7  -2   3      13887.60      13995.95       175.40 o
   8  -2   3      13584.28      15804.99       190.47 o
   9  -2   3       3192.01       3176.83       116.47 o
  10  -2   3        103.24         91.34        59.53 o
  11  -2   3         36.51         18.91        61.36 o
  12  -2   3        534.72        521.61        88.57 o
  13  -2   3       4624.32       4528.85       266.09 o
  14  -2   3       9097.58       8835.08       325.20 o
  15  -2   3       4838.68       4661.03       303.75 o
  16  -2   3         27.85         35.66       104.48 o
 -17  -1   3          1.55          4.41        94.24 o
 -16  -1   3         87.70        102.80        91.88 o
 -15  -1   3        122.79        165.35        93.16 o
 -14  -1   3       2255.55       2618.65       307.21 o
 -13  -1   3       3038.94       2888.63       188.44 o
 -12  -1   3       4736.42       4543.88       203.96 o
 -11  -1   3       8222.89       8120.94       844.10 o
 -10  -1   3       1276.26       1415.20       215.14 o
  -9  -1   3         48.64         41.12        44.81 o
  -8  -1   3      13068.91      15190.43      2880.33 o
  -7  -1   3      21076.67      24628.27       245.15 o
  -6  -1   3       1175.52       1436.13        83.61 o
  -5  -1   3        390.54        371.53        51.80 o
  -4  -1   3        800.61        758.93        30.46 o
  -3  -1   3        255.47        427.13        66.30 o
  -2  -1   3       4401.76       4179.01        38.62 o
  -1  -1   3      75573.27      73310.02       199.22 o
   0  -1   3      35965.23      32763.64       172.74 o
   1  -1   3        221.54        496.72       126.39 o
   2  -1   3       2068.89       1864.51        52.01 o
   3  -1   3        551.04        558.91        31.59 o
   4  -1   3      12216.42      11342.50        96.48 o
   5  -1   3       8876.62       8033.23       111.63 o
   6  -1   3      30476.27      27531.21       194.38 o
   7  -1   3       1503.89       1535.26        69.18 o
   8  -1   3        303.08        290.74        28.04 o
   9  -1   3         19.37         19.59        32.04 o
  10  -1   3      15695.24      17581.48       217.04 o
  11  -1   3      20815.69      20123.83       358.85 o
  12  -1   3       3260.72       3109.70       179.46 o
  13  -1   3        177.30        151.84        77.25 o
  14  -1   3         53.64         47.43        81.69 o
  15  -1   3        743.31        636.30       108.20 o
  16  -1   3        514.80        437.91       119.37 o
 -17   0   3        201.66        190.76       127.61 o
 -16   0   3       7230.44       9470.40      2327.15 o
 -15   0   3       7475.69       7892.94      1164.23 o
 -14   0   3        602.78        630.13       179.66 o
 -13   0   3        906.21       1089.28       238.63 o
 -12   0   3        503.42        534.24        74.26 o
 -11   0   3       2077.31       2078.48       151.41 o
 -10   0   3       1061.43        952.31       126.36 o
  -9   0   3       1224.40       1259.51       113.84 o
  -8   0   3      18278.09      20483.95       248.89 o
  -7   0   3       9436.51       8460.33       163.81 o
  -6   0   3        205.24        175.78        74.04 o
  -5   0   3      13958.41      13306.57       990.36 o
  -4   0   3      45671.04      43755.41       245.49 o
  -3   0   3      23931.00      26683.37       166.57 o
  -2   0   3       3799.56       3324.12        38.17 o
  -1   0   3      72489.15      67357.59       135.74 o
   0   0   3       5610.25       5526.29        24.95 o
   1   0   3      21323.07      21710.48      2385.01 o
   2   0   3        432.40        382.58        30.76 o
   3   0   3      24057.16      27144.13       144.50 o
   4   0   3        704.90        901.37        61.18 o
   5   0   3       4103.94       4178.76       105.65 o
   6   0   3      11286.74      11589.73      1192.72 o
   7   0   3       4921.47       4481.16       103.00 o
   8   0   3      28865.07      26064.05       229.59 o
   9   0   3         55.09         59.62        30.19 o
  10   0   3       8346.91       7629.76       187.32 o
  11   0   3       5864.98       5421.84       212.29 o
  12   0   3        964.24        911.79       149.72 o
  13   0   3        306.19        311.91        75.02 o
  14   0   3       7301.95       9347.71       315.03 o
  15   0   3       9119.66       9463.00       336.63 o
  16   0   3         19.88         16.73        91.60 o
  17   0   3        359.51        322.48       109.14 o
 -17   1   3         31.75         18.21       151.26 o
 -16   1   3       1106.38       1459.11       309.27 o
 -15   1   3        175.13        197.38        85.64 o
 -14   1   3       1473.98       1591.54       188.58 o
 -13   1   3        738.99        894.63       177.40 o
 -12   1   3       8155.52       9638.13      2153.42 o
 -11   1   3      22865.16      25285.61       380.39 o
 -10   1   3         32.85         31.43        53.91 o
  -9   1   3       1442.04       1610.02       128.98 o
  -8   1   3       2774.04       2528.24       102.55 o
  -7   1   3      38041.18      37704.86       338.55 o
  -6   1   3       5692.62       5298.55       105.07 o
  -5   1   3       9424.65       8641.53       524.99 o
  -4   1   3        493.35        494.72        56.72 o
  -3   1   3       1087.66       1483.71        60.34 o
  -2   1   3       1448.08       1524.85        59.69 o
  -1   1   3      66763.59      88851.35     18053.17 o
   0   1   3      33208.86      29679.59        92.86 o
   1   1   3      40662.09      38546.08        97.95 o
   2   1   3       8215.53       7827.50        58.79 o
   3   1   3      15483.58      18804.69       109.82 o
   4   1   3        128.59        116.27        18.85 o
   5   1   3       2145.71       2381.44        66.72 o
   6   1   3      21098.10      22977.59       205.49 o
   7   1   3        800.94        772.73        72.10 o
   8   1   3      18072.16      20229.64       182.80 o
   9   1   3        533.64        514.86       105.94 o
  10   1   3        202.45        195.67        36.98 o
  11   1   3      10692.08      12499.25      2297.63 o
  12   1   3       5563.99       5132.26       218.95 o
  13   1   3         16.24         14.69        61.95 o
  14   1   3       5344.56       4813.16       253.04 o
  15   1   3       1503.21       1543.40       190.18 o
  16   1   3         37.55         40.63        89.85 o
  17   1   3        363.00        352.15       114.00 o
 -16   2   3        692.20        607.46       166.50 o
 -15   2   3       4501.15       4016.74       293.98 o
 -14   2   3      12517.03      15993.19       374.56 o
 -13   2   3        132.17         95.45        93.23 o
 -12   2   3       2766.86       2665.76       184.10 o
 -11   2   3       1110.73       1356.45       155.42 o
 -10   2   3       6463.65       6169.58       213.18 o
  -9   2   3       1069.76       1247.62       282.25 o
  -8   2   3      37309.20      34232.36       360.54 o
  -7   2   3      29838.74      28947.80       302.80 o
  -6   2   3        415.15        392.80        79.26 o
  -5   2   3         98.80         92.52        28.81 o
  -4   2   3      50113.98      50583.12       304.46 o
  -3   2   3       9070.40       8015.58        72.29 o
  -2   2   3       3748.51       3313.25        28.29 o
  -1   2   3     111389.59     114440.11      7867.60 o
   0   2   3      51130.55      46852.16       200.89 o
   1   2   3        833.12       1238.91        33.85 o
   2   2   3       2943.13       3207.16        55.74 o
   3   2   3     109718.34     127862.22       521.82 o
   4   2   3       1376.16       1389.31        56.55 o
   5   2   3       3831.95       3703.48        74.78 o
   6   2   3      11133.13      10515.64       143.51 o
   7   2   3       1490.47       1639.47        81.50 o
   8   2   3        409.72        409.55        48.40 o
   9   2   3        325.99        290.01        31.56 o
  10   2   3      10637.41      12300.97       177.81 o
  11   2   3      10955.99      12905.88       192.66 o
  12   2   3       2879.45       3079.30       169.53 o
  13   2   3          2.62          5.29        65.17 o
  14   2   3       1559.45       1776.90       170.76 o
  15   2   3       4291.63       3788.58       256.24 o
  16   2   3        129.78        143.91        94.59 o
  17   2   3        241.72        270.35       104.47 o
  18   2   3       2356.21       2310.55       410.30 o
 -15   3   3       1091.66       1017.09       221.56 o
 -14   3   3        409.28        382.84       110.85 o
 -13   3   3        579.42        585.49        84.74 o
 -12   3   3         93.92         84.89        71.53 o
 -11   3   3      11415.54      13489.75      2647.57 o
 -10   3   3      11886.41      16587.14       282.72 o
  -9   3   3       1168.45       1103.40       132.80 o
  -8   3   3       1888.47       2062.21       112.05 o
  -7   3   3       3865.31       3744.09       133.34 o
  -6   3   3       4099.56       3909.51        68.26 o
  -5   3   3         25.45         70.19        19.88 o
  -4   3   3     101653.12      95133.43      2093.56 o
  -3   3   3      46722.83      43479.59       197.83 o
  -2   3   3        143.93        157.84        21.31 o
  -1   3   3        600.20        618.33        32.08 o
   0   3   3      85550.56      79094.55       226.88 o
   1   3   3      65217.25      63220.90       211.49 o
   2   3   3       3270.28       3354.34        57.34 o
   3   3   3      62843.07      61073.77       223.54 o
   4   3   3       6206.90       6903.92      1049.30 o
   5   3   3       9811.22      10282.09       643.00 o
   6   3   3      28314.07      30874.16       162.93 o
   7   3   3      58605.49      55349.32       324.66 o
   8   3   3      44844.18      43944.74       291.40 o
   9   3   3       1210.00       1320.86       114.76 o
  10   3   3        278.09        275.87        34.69 o
  11   3   3       4107.03       3837.47       128.26 o
  12   3   3       2085.42       1923.01       174.68 o
  13   3   3        466.40        506.93        77.53 o
  14   3   3      16528.59      19933.45       370.85 o
  15   3   3       5877.06       5297.49       265.22 o
  16   3   3         83.33        129.82        86.93 o
  17   3   3        682.33        786.52       247.30 o
  18   3   3       1212.99       1693.33       227.21 o
 -15   4   3        153.78        149.49       110.80 o
 -14   4   3       3951.01       3600.03       258.36 o
 -13   4   3        355.66        311.62        92.84 o
 -12   4   3        357.94        315.58        82.99 o
 -11   4   3       3183.87       3378.44       179.04 o
 -10   4   3        130.46        149.49        72.54 o
  -9   4   3         13.69         35.48        56.09 o
  -8   4   3        787.97       1003.73       238.63 o
  -7   4   3      25278.02      22775.39       221.81 o
  -6   4   3      13906.04      12223.71       141.00 o
  -5   4   3        672.59        839.69        66.53 o
  -4   4   3        554.55        486.80        18.55 o
  -3   4   3        285.62        288.42        24.85 o
  -2   4   3      20383.15      21082.20       121.63 o
  -1   4   3       2505.49       2289.18        66.43 o
   0   4   3      23991.01      26291.48       191.12 o
   1   4   3      37353.80      34299.91       254.63 o
   2   4   3        520.68        666.94        50.95 o
   3   4   3       1180.80       1684.68        79.26 o
   4   4   3      14126.55      16074.44       160.05 o
   5   4   3      86332.65      81925.80       300.38 o
   6   4   3        819.63        773.90        44.14 o
   7   4   3       4275.82       4239.59        91.02 o
   8   4   3       4241.49       6202.59      1426.73 o
   9   4   3       1860.07       1676.97        90.85 o
  10   4   3      12243.42      12081.05       182.58 o
  11   4   3      53259.30      48231.72       384.54 o
  12   4   3      14073.96      18353.53       293.95 o
  13   4   3       3188.40       3132.18       171.61 o
  14   4   3        345.36        241.27        84.95 o
  15   4   3       3495.11       2963.89       244.92 o
  16   4   3       2267.83       2228.89       208.32 o
  17   4   3        733.67        653.78       112.58 o
  18   4   3       4147.51       3707.97       297.99 o
 -14   5   3       2578.00       2727.61       361.25 o
 -13   5   3         42.03         55.48        84.38 o
 -12   5   3        118.35        111.45        88.30 o
 -11   5   3       4710.24       3955.68       252.61 o
 -10   5   3       3363.61       3334.40       214.63 o
  -9   5   3        210.93        172.40        61.36 o
  -8   5   3       5534.48       5484.12       177.34 o
  -7   5   3        884.34       1005.84       206.62 o
  -6   5   3       1558.78       1753.33        71.43 o
  -5   5   3       3921.71       4111.77        86.79 o
  -4   5   3      14074.63      12739.97       149.19 o
  -3   5   3       7110.08       6436.47       104.29 o
  -2   5   3      11962.10      14164.18      1134.52 o
  -1   5   3       4220.21       4422.40       112.43 o
   0   5   3       2672.57       2451.64       106.00 o
   1   5   3       5526.85       5134.05       349.80 o
   2   5   3       7666.26       7093.47        62.28 o
   3   5   3      27090.55      27619.83       164.96 o
   4   5   3      56268.74      54854.36       258.45 o
   5   5   3      27209.52      24736.99       174.52 o
   6   5   3          0.34          1.51        20.79 o
   7   5   3       1284.16       1187.05        56.68 o
   8   5   3      65303.68      59042.41       352.33 o
   9   5   3      18974.69      19400.37       224.56 o
  10   5   3        379.71        370.12        49.51 o
  11   5   3       7771.97       7123.62       161.36 o
  12   5   3       1280.78       1577.31       102.51 o
  13   5   3       5878.15       5435.10       204.76 o
  14   5   3         98.37        100.15        69.72 o
  15   5   3      23601.30      23130.73       467.66 o
  16   5   3       6380.92       6037.16       271.88 o
  17   5   3        807.51        912.64       212.35 o
  18   5   3          7.15          4.90        88.51 o
 -14   6   3         21.70         21.15       130.99 o
 -13   6   3        463.59        445.25       148.32 o
 -12   6   3        301.35        271.97       126.29 o
 -11   6   3      15355.00      19706.51       528.08 o
 -10   6   3       2282.13       2455.79       195.83 o
  -9   6   3        134.39        185.77        63.96 o
  -8   6   3        311.73        372.99       121.16 o
  -7   6   3      15618.46      15297.11       275.86 o
  -6   6   3      11082.22      10688.12       162.58 o
  -5   6   3        326.27        317.53        37.67 o
  -4   6   3      23415.09      26899.98       199.82 o
  -3   6   3        655.57        691.22        39.80 o
  -2   6   3        176.66        196.76        25.53 o
  -1   6   3       2623.19       2643.46        94.01 o
   0   6   3      57545.70      53745.13       333.10 o
   1   6   3      22794.17      25168.28       243.50 o
   2   6   3        949.01       1298.59        74.26 o
   3   6   3       8032.85       7586.30        71.21 o
   4   6   3       1631.56       1556.62        46.11 o
   5   6   3       5899.19       5396.18        95.19 o
   6   6   3       2022.50       2318.94        70.39 o
   7   6   3        123.43        171.62        59.01 o
   8   6   3      34906.72      31486.90       256.28 o
   9   6   3       2602.70       2575.97       109.16 o
  10   6   3        389.33        366.94        79.81 o
  11   6   3       4188.87       4349.06       126.40 o
  12   6   3      16169.82      18871.90       256.91 o
  13   6   3       4880.99       4248.84       192.41 o
  14   6   3         16.90         17.33        68.47 o
  15   6   3        767.55        965.69       166.24 o
  16   6   3       1981.49       1771.47       208.39 o
  17   6   3        528.14        449.07       105.65 o
  18   6   3       1096.71       1317.25       216.56 o
 -13   7   3       2894.29       2504.98       381.52 o
 -12   7   3        539.64        454.06       258.16 o
 -10   7   3       4230.15       4152.65       332.47 o
  -9   7   3       1672.73       1556.33       239.07 o
  -8   7   3       1537.78       1457.64       206.18 o
  -7   7   3      19977.85      20963.05       309.26 o
  -6   7   3       9763.59      11131.57      1622.79 o
  -5   7   3        115.40        117.23        34.52 o
  -4   7   3       2035.96       1839.48        79.82 o
  -3   7   3      22484.81      25695.31       186.20 o
  -2   7   3      24294.73      21716.30       270.18 o
  -1   7   3       3987.47       3833.81       127.90 o
   0   7   3        666.11        614.50        44.17 o
   1   7   3       3319.82       3438.92        96.95 o
   2   7   3       8070.25       7697.38       149.28 o
   3   7   3      14573.73      17097.09       113.49 o
   4   7   3      37587.68      33903.73       177.41 o
   5   7   3      33850.66      33342.71       213.76 o
   6   7   3       1952.87       1674.69        51.53 o
   7   7   3        283.67        276.37        48.17 o
   8   7   3      14376.85      14934.43       186.20 o
   9   7   3      15328.94      15120.58       189.51 o
  10   7   3        190.45        215.28        57.48 o
  11   7   3      10904.27      13837.31       186.82 o
  12   7   3       2065.04       2358.06       122.79 o
  13   7   3         66.32         58.45        57.46 o
  14   7   3       1030.11       1168.05       159.61 o
  15   7   3       5865.66       5649.50       258.86 o
  16   7   3       4072.33       4089.95       263.64 o
  17   7   3       1513.60       1494.94       200.60 o
  18   7   3        702.80       1053.94       216.25 o
 -12   8   3         14.81         18.50       129.23 o
 -11   8   3       4214.37       3953.23       378.58 o
 -10   8   3      10163.65       9679.53       452.89 o
  -9   8   3       7584.51       7191.58       394.15 o
  -8   8   3         71.65         49.93        98.39 o
  -7   8   3        800.74        706.65       175.34 o
  -6   8   3       8807.77       8344.12       201.06 o
  -5   8   3       7606.80       6794.83       168.01 o
  -4   8   3       6469.98       5856.87       156.68 o
  -3   8   3      17941.16      20862.34       166.74 o
  -2   8   3      26574.02      26375.84       297.33 o
  -1   8   3        277.53        290.02        31.52 o
   0   8   3       3209.81       3324.09       125.17 o
   1   8   3      60556.36      57466.46       388.38 o
   2   8   3      26662.39      24538.00       259.52 o
   3   8   3       2540.73       2505.11       106.80 o
   4   8   3       5249.82       5074.01        91.38 o
   5   8   3       1766.94       2035.14        74.80 o
   6   8   3       4970.61       4764.56        83.40 o
   7   8   3       6838.28       6494.86       119.68 o
   8   8   3      31253.71      28336.89       255.56 o
   9   8   3      19339.64      18879.39       218.51 o
  10   8   3         76.51         71.08        31.86 o
  11   8   3        736.71        709.11        69.89 o
  12   8   3       6048.60       5194.43       164.62 o
  13   8   3       1427.30       1772.60       114.19 o
  14   8   3        217.44        222.04        77.53 o
  15   8   3       9231.77      10803.09       302.87 o
  16   8   3         92.79         69.74        78.53 o
  17   8   3         79.67         59.46        84.52 o
  18   8   3        402.99        379.46       103.50 o
 -12   9   3       1266.67       1052.63       312.20 o
 -11   9   3         52.72         43.76       126.29 o
 -10   9   3        675.60        665.23       144.50 o
  -9   9   3         68.26         58.45       111.90 o
  -8   9   3         16.53         32.60       102.21 o
  -7   9   3       7882.27       7258.55       340.99 o
  -6   9   3       4746.76       4343.85       277.55 o
  -5   9   3       3409.99       3087.85       139.83 o
  -4   9   3        590.13        609.43        58.13 o
  -3   9   3       9826.52       9082.59       197.91 o
  -2   9   3      12963.89      12089.05       218.64 o
  -1   9   3      11618.68      15404.04       219.16 o
   0   9   3       1709.31       1804.36        93.65 o
   1   9   3      10444.91      12020.22      2035.79 o
   2   9   3         56.35         62.56        33.01 o
   3   9   3      12261.34      14277.36       197.94 o
   4   9   3      22315.41      24805.92       165.68 o
   5   9   3      97480.23     107267.60     16859.71 o
   6   9   3      17876.14      17113.60       154.21 o
   7   9   3        716.77        697.31        63.99 o
   8   9   3       4907.80       4357.30       100.65 o
   9   9   3        631.56        491.95        87.44 o
  10   9   3        797.97       1182.03        89.83 o
  11   9   3       4744.31       4414.21       156.83 o
  12   9   3      22258.38      24460.73       295.52 o
  13   9   3       3295.75       3341.95       144.92 o
  14   9   3        276.91        220.86        73.38 o
  15   9   3       2194.85       2256.06       188.34 o
  16   9   3       8516.26      10181.76       307.70 o
  17   9   3       3134.62       2809.84       235.90 o
  18   9   3        958.92        919.08       199.68 o
 -11  10   3        932.37       1291.41       299.58 o
 -10  10   3       6479.10       6180.95       425.87 o
  -9  10   3       3185.31       3213.98       319.84 o
  -8  10   3        148.66        190.32       105.15 o
  -7  10   3        499.43        506.05       109.84 o
  -6  10   3       1574.11       1912.00       219.69 o
  -5  10   3       4983.16       5113.81       167.27 o
  -4  10   3       5981.35       5551.71       183.59 o
  -3  10   3       1521.84       1829.76       117.08 o
  -2  10   3       6645.48       6170.67       175.48 o
  -1  10   3       1358.83       1359.39       102.69 o
   0  10   3       4565.52       4479.09       141.40 o
   1  10   3       8896.45       8026.25       176.48 o
   2  10   3      21220.24      24171.10       280.86 o
   3  10   3       1233.33       1168.35        92.50 o
   4  10   3        200.45        203.89        41.84 o
   5  10   3       1317.49       1370.48       117.60 o
   6  10   3         52.63         48.75        26.42 o
   7  10   3        118.19         97.75        28.13 o
   8  10   3      15285.90      18803.82       202.47 o
   9  10   3      26227.27      23951.66       269.88 o
  10  10   3      11907.41      16525.83       195.42 o
  11  10   3        134.67        149.10        38.39 o
  12  10   3       1163.82       1193.31       107.83 o
  13  10   3       2520.12       2709.19       152.60 o
  14  10   3       3018.06       2933.33       184.37 o
  15  10   3       3552.59       3519.26       223.58 o
  16  10   3       4323.23       4024.43       242.00 o
  17  10   3       3133.48       2961.24       242.70 o
  18  10   3          0.30          1.76        90.32 o
 -10  11   3        978.61       1507.28       291.06 o
  -9  11   3        425.86        379.46       139.80 o
  -8  11   3        312.27        348.04       115.72 o
  -7  11   3       1271.04       1502.58       242.89 o
  -6  11   3       7794.42       7351.36       353.62 o
  -5  11   3      11164.46      13114.40       258.81 o
  -4  11   3        141.32        125.70        76.07 o
  -3  11   3        351.88        324.54        56.40 o
  -2  11   3       1174.88       1300.81       114.00 o
  -1  11   3       7835.10       7340.63       197.27 o
   0  11   3       2644.18       2520.26       135.57 o
   1  11   3       5751.20       5437.14       167.62 o
   2  11   3       2798.54       2838.76       141.42 o
   3  11   3         23.04         26.43        40.90 o
   4  11   3       2920.72       2627.75       132.28 o
   5  11   3      38852.88      39961.09       409.93 o
   6  11   3       8850.86       8613.22      1396.85 o
   7  11   3       3156.00       2966.34        99.79 o
   8  11   3        640.72        961.86        91.35 o
   9  11   3       1021.42       1322.39        89.37 o
  10  11   3        128.76        145.30        36.14 o
  11  11   3        144.62        167.70        45.08 o
  12  11   3      13906.23      18416.52       235.00 o
  13  11   3       5936.38       5519.68       219.55 o
  14  11   3       4475.00       4037.77       202.27 o
  15  11   3         34.17         53.45       119.20 o
  16  11   3       2070.94       1956.64       192.98 o
  17  11   3       2167.32       2060.45       221.31 o
  18  11   3         28.40         30.36        92.37 o
  -9  12   3       2034.95       2328.17       320.72 o
  -8  12   3       2091.91       2361.66       275.49 o
  -7  12   3        291.87        297.81       117.48 o
  -6  12   3       1646.39       1791.29       229.38 o
  -5  12   3        660.79        613.54       119.54 o
  -4  12   3        616.13        593.28        65.38 o
  -3  12   3       4171.92       3945.30       175.16 o
  -2  12   3      14210.10      18702.34       283.79 o
  -1  12   3       3639.60       3619.58       165.83 o
   0  12   3       1390.57       1661.62       119.91 o
   1  12   3        773.16        730.28        55.04 o
   2  12   3       5902.81       5344.20       188.75 o
   3  12   3       8418.31       7750.92       202.44 o
   4  12   3       1186.63       1180.92       112.30 o
   5  12   3      13864.71      15485.65       249.68 o
   6  12   3         28.53         24.96        63.44 o
   7  12   3        172.60        152.14        47.54 o
   8  12   3        229.05        210.34        50.77 o
   9  12   3      16197.74      19939.07       219.59 o
  10  12   3       2284.88       2448.59       122.11 o
  11  12   3          3.09          9.69        39.83 o
  12  12   3        418.76        401.03        80.85 o
  13  12   3       1028.42       1198.20       172.67 o
  14  12   3       1391.99       1567.95       139.57 o
  15  12   3       1002.29        953.94        83.69 o
  16  12   3       4950.57       4559.56       257.90 o
  17  12   3       2640.59       2869.42       233.79 o
  18  12   3          8.21         12.13        85.22 o
  -8  13   3        251.02        286.65       143.62 o
  -7  13   3        367.77        340.99       145.38 o
  -6  13   3       1022.40       1173.34       255.23 o
  -5  13   3       5075.33       4671.62       312.20 o
  -4  13   3        139.04        147.72        65.27 o
  -3  13   3        224.51        209.41        57.19 o
  -2  13   3       5905.17       5339.20       200.68 o
  -1  13   3        795.37        732.20       128.05 o
   0  13   3        430.83        391.50        66.51 o
   1  13   3       1760.85       1809.35       145.48 o
   2  13   3      16998.39      20716.70       284.24 o
   3  13   3       5684.46       5431.88       181.74 o
   4  13   3          3.98          7.62        46.62 o
   5  13   3        117.14        135.83        55.75 o
   6  13   3       3125.13       3490.35       161.81 o
   7  13   3       4055.39       3811.37       166.74 o
   8  13   3       1588.36       1536.06       158.90 o
   9  13   3       5146.49       4998.19       196.71 o
  10  13   3         18.57         12.92        54.47 o
  11  13   3        793.05       1124.29       145.90 o
  12  13   3       2695.59       2397.50       129.43 o
  13  13   3       8037.91       7254.89       202.01 o
  14  13   3       5111.05       4976.65       197.77 o
  15  13   3        661.25        538.65        84.47 o
  16  13   3        523.19        419.25       107.78 o
  17  13   3        756.08        683.87       113.19 o
  18  13   3        566.81        505.75       113.21 o
  -7  14   3        330.87        342.46       128.05 o
  -6  14   3       1946.90       2080.58       255.23 o
  -5  14   3       1921.59       2134.92       257.28 o
  -4  14   3        517.64        486.66        81.26 o
  -3  14   3       3874.02       3817.09       201.78 o
  -2  14   3       6613.44       6103.26       243.06 o
  -1  14   3      13784.36      17478.19       295.25 o
   0  14   3         94.11         94.87        53.04 o
   1  14   3        810.76        839.80       135.09 o
   2  14   3        452.26        479.32       124.23 o
   3  14   3         23.30         20.85        53.32 o
   4  14   3         99.96        116.71        54.30 o
   5  14   3       7670.56       6909.04       241.01 o
   6  14   3       6452.89       6476.55       212.36 o
   7  14   3       3330.42       3442.48       168.08 o
   8  14   3        124.61        139.66        63.34 o
   9  14   3       2434.04       2536.11       170.76 o
  10  14   3       2738.60       2883.11       180.01 o
  11  14   3       2121.85       2228.32       187.19 o
  12  14   3       3980.55       3856.15       222.79 o
  13  14   3       4568.14       4440.92       224.19 o
  14  14   3       2074.51       2149.76       192.74 o
  15  14   3        315.73        290.47       140.68 o
  16  14   3       1079.82       1092.74       256.11 o
  17  14   3       2742.72       2898.59       231.46 o
  -5  15   3       3459.64       3651.89       337.17 o
  -4  15   3       1507.64       1346.62       253.46 o
  -3  15   3        367.32        377.82        74.90 o
  -2  15   3       2597.19       2399.09       180.61 o
  -1  15   3        112.60        100.37        59.92 o
   0  15   3         52.94         51.69        58.61 o
   1  15   3        575.94        513.10       102.17 o
   2  15   3      17383.78      21026.12       341.29 o
   3  15   3       3884.72       4008.00       202.67 o
   4  15   3        348.04        345.69        67.88 o
   5  15   3        630.16        901.36       279.16 o
   6  15   3       1874.19       1831.82       153.83 o
   7  15   3        148.02        149.22        66.73 o
   8  15   3        894.81        842.63        79.61 o
   9  15   3       8561.62       9089.22      1105.20 o
  10  15   3       4602.97       4587.00       222.82 o
  11  15   3        921.42        898.73        88.84 o
  12  15   3       1488.40       1914.19       174.54 o
  13  15   3       1136.77       1326.19       238.63 o
  14  15   3       2711.00       2612.19       232.59 o
  15  15   3        604.81        876.70       264.04 o
  16  15   3        515.42        527.19       165.65 o
  17  15   3       1441.71       1223.86       340.11 o
  -4  16   3        187.03        222.63       134.81 o
  -3  16   3          5.17          4.70        69.83 o
  -2  16   3        566.99        536.41        82.70 o
  -1  16   3       6293.92       6248.03       252.48 o
   0  16   3       2878.38       2609.68       190.62 o
   1  16   3         39.19         23.50        88.70 o
   2  16   3       3205.01       3240.70       176.39 o
   3  16   3        137.63        135.81        63.43 o
   4  16   3        419.11        398.10        71.46 o
   5  16   3       3887.83       3543.08       214.23 o
   6  16   3       8553.70       8266.68       272.02 o
   7  16   3       4048.33       3968.21       302.51 o
   8  16   3        131.99        151.18        71.01 o
   9  16   3         84.49        126.29        81.36 o
  10  16   3       1391.15       1310.87       166.81 o
  11  16   3       4697.85       4423.42       257.34 o
  12  16   3       3983.46       3820.03       236.58 o
  13  16   3       2270.24       2462.84       210.48 o
  14  16   3       4146.04       4125.47       279.91 o
  15  16   3          1.32          2.49        80.29 o
  16  16   3        892.57       1200.95       306.33 o
  -2  17   3        563.73        607.15       110.58 o
  -1  17   3       2197.57       2022.57       189.55 o
   0  17   3        541.09        551.87        89.44 o
   1  17   3        109.14        104.56        68.38 o
   2  17   3       1728.84       2000.10       183.94 o
   3  17   3       2934.53       3091.06       182.07 o
   4  17   3       2887.66       3181.67       201.65 o
   5  17   3       1489.58       1463.37       170.70 o
   6  17   3        105.68        100.70        74.28 o
   7  17   3        280.52        241.72        98.39 o
   8  17   3       1028.61        831.76       168.30 o
   9  17   3       3492.48       3353.92       218.87 o
  10  17   3       4983.86       4945.35       244.26 o
  11  17   3       5449.98       5054.88       274.68 o
  12  17   3       1306.76       1120.47       186.18 o
  13  17   3        568.51        594.16        93.51 o
  14  17   3       1935.54       1694.51       212.86 o
  15  17   3        942.93       1347.07       214.23 o
   0  18   3        148.18        160.07        96.33 o
   2  18   3       1009.88        984.78       242.89 o
   3  18   3        628.33        621.77       125.12 o
   4  18   3          4.99          5.87        72.23 o
   5  18   3        267.71        259.41        78.70 o
   6  18   3       2539.56       2690.16       219.92 o
   7  18   3       2881.55       2971.09       307.21 o
   8  18   3        830.11        912.24       254.35 o
   9  18   3        274.38        264.66        81.75 o
  10  18   3        266.79        254.17        77.18 o
  11  18   3        713.50        697.25       187.77 o
  12  18   3          0.96         -0.15        76.72 o
  13  18   3       1166.61       1576.74       204.02 o
  14  18   3       4623.04       4372.36       299.54 o
   3  19   3        682.06        614.72       124.24 o
   4  19   3        507.14        546.87       131.87 o
   5  19   3         41.26         42.88       103.09 o
   6  19   3        835.76        808.85       122.47 o
   7  19   3        537.09        545.99       125.12 o
   8  19   3         25.06         14.10       108.96 o
   9  19   3        229.25        216.16       105.15 o
  10  19   3        506.25        570.96       130.11 o
  11  19   3       1429.80       1862.95       297.81 o
  12  19   3         57.19         53.45       111.90 o
 -11 -17   4        408.70        419.41       124.24 o
 -10 -17   4          8.47          6.76       106.03 o
  -9 -17   4       2302.78       2641.26       316.02 o
  -8 -17   4       2846.67       3126.75       326.60 o
  -7 -17   4       1255.34       1512.27       280.49 o
  -6 -17   4        715.74        648.20       130.11 o
  -5 -17   4        443.58        450.83       126.29 o
  -4 -17   4        681.99        661.71       134.81 o
  -3 -17   4        278.03        241.72       123.35 o
 -12 -16   4        278.49        260.51       131.87 o
 -11 -16   4       1117.72       1278.19       272.56 o
 -10 -16   4        732.90        659.65       125.12 o
  -9 -16   4       1167.64       1388.03       282.25 o
  -8 -16   4       2675.01       2832.75       313.97 o
  -7 -16   4         41.95         47.87       101.03 o
  -6 -16   4         57.68         40.53       102.21 o
  -5 -16   4       1271.05       1251.46       256.40 o
  -4 -16   4       7800.69       7383.37       410.30 o
  -3 -16   4       1437.39       1299.92       259.04 o
  -2 -16   4        449.91        464.05       116.60 o
  -1 -16   4        120.14        136.87       107.79 o
   0 -16   4        792.71        776.84       124.24 o
   1 -16   4         33.08         30.25       106.91 o
 -12 -15   4       1303.46       1394.50       271.67 o
 -11 -15   4       1903.18       1709.64       286.07 o
 -10 -15   4        163.43        144.21       118.66 o
  -9 -15   4        362.04        327.48       118.66 o
  -8 -15   4        447.53        439.97       123.35 o
  -7 -15   4       2502.20       2728.49       299.58 o
  -6 -15   4         36.29         29.66        98.39 o
  -5 -15   4        588.95        558.33       121.30 o
  -4 -15   4       1800.39       1743.71       274.61 o
  -3 -15   4          5.21          6.46       100.15 o
  -2 -15   4          7.16         12.04        97.22 o
  -1 -15   4       6090.97       5868.16       362.13 o
   0 -15   4       1845.42       2128.46       276.67 o
   1 -15   4        666.42        623.24       129.23 o
   2 -15   4        123.47         98.39       106.03 o
   3 -15   4         11.05         12.04       105.15 o
 -12 -14   4        234.82        224.98       109.84 o
 -11 -14   4        145.66        170.93       106.91 o
 -10 -14   4        610.18        563.91       118.66 o
  -9 -14   4       2514.25       2659.76       298.69 o
  -8 -14   4       3307.63       3013.97       282.25 o
  -7 -14   4        317.23        286.65        93.40 o
  -6 -14   4         28.56         26.14        94.57 o
  -5 -14   4        498.39        537.47       115.72 o
  -4 -14   4       2487.42       2681.50       243.77 o
  -3 -14   4        787.49        709.00       119.54 o
  -2 -14   4         45.13         54.33        90.46 o
  -1 -14   4       1486.30       1674.39       244.65 o
   0 -14   4        317.02        347.74       122.47 o
   1 -14   4        744.22        664.35       247.59 o
   2 -14   4        106.49        108.08       103.97 o
   3 -14   4       4390.18       4078.64       313.09 o
   4 -14   4       3093.03       3250.99       328.65 o
   5 -14   4        718.81        617.36       266.97 o
 -16 -13   4       2186.49       2146.67       318.96 o
 -15 -13   4       1685.99       1662.65       260.22 o
 -14 -13   4         84.79         76.95        95.45 o
 -13 -13   4          1.69          0.59        90.46 o
 -12 -13   4       3448.59       3187.55       318.96 o
 -11 -13   4       8655.83      12623.89       436.44 o
 -10 -13   4        172.31        169.17        92.52 o
  -9 -13   4       1434.80       1477.91       245.53 o
  -8 -13   4       2145.08       2300.57       265.80 o
  -7 -13   4       1944.95       1798.92       218.81 o
  -6 -13   4       1449.24       1883.22       227.33 o
  -5 -13   4       2706.58       2907.06       245.53 o
  -4 -13   4      10522.62       9604.93       368.01 o
  -3 -13   4        185.27        197.66        86.64 o
  -2 -13   4         52.73         57.86        85.76 o
  -1 -13   4        532.87        541.88       103.09 o
   0 -13   4       2981.40       2711.16       276.67 o
   1 -13   4        122.02        116.01        93.40 o
   2 -13   4        383.94        372.12       103.09 o
   3 -13   4       2086.28       2271.78       264.04 o
   4 -13   4         12.50          7.64       105.15 o
   5 -13   4         23.83         34.07       105.15 o
   6 -13   4       1037.22       1558.09       261.98 o
 -17 -12   4        131.01        116.01       124.24 o
 -16 -12   4        956.22        824.42       160.95 o
 -15 -12   4       1540.15       1826.53       275.49 o
 -14 -12   4       2785.20       2683.85       295.76 o
 -13 -12   4          1.28          2.94        95.45 o
 -12 -12   4        878.57        733.51       156.89 o
 -11 -12   4       3486.40       3258.72       198.31 o
 -10 -12   4          5.85          3.82        55.47 o
  -9 -12   4       1162.04       1084.35       126.08 o
  -8 -12   4       4477.20       4379.68       289.00 o
  -7 -12   4      16321.98      14906.83       445.25 o
  -6 -12   4         62.15         66.67        81.06 o
  -5 -12   4       4512.52       4448.70       266.97 o
  -4 -12   4        110.85         99.27        81.06 o
  -3 -12   4       2011.58       1912.00       236.14 o
  -2 -12   4         37.19         33.78        84.88 o
  -1 -12   4      10578.53       9930.94       345.98 o
   0 -12   4       7750.93       7109.35       354.50 o
   1 -12   4        738.61        659.95       217.63 o
   2 -12   4        553.74        548.05       101.03 o
   3 -12   4       6673.04       6296.38       344.81 o
   4 -12   4       2785.74       2908.82       258.16 o
   5 -12   4        211.90        218.51       106.91 o
   6 -12   4       2700.54       2862.42       294.00 o
 -17 -11   4        913.81       1304.92       296.64 o
 -16 -11   4        692.72        623.82       164.77 o
 -15 -11   4       2553.32       2350.20       300.75 o
 -14 -11   4       2004.16       2326.41       263.16 o
 -13 -11   4        980.21        900.20       118.66 o
 -12 -11   4       1081.84        958.64       204.12 o
 -11 -11   4       5717.96       5299.23       217.41 o
 -10 -11   4       7636.87       7173.47       214.70 o
  -9 -11   4          4.82         -0.29        49.00 o
  -8 -11   4       3284.47       3360.24       150.26 o
  -6 -11   4          5.79          2.99        44.02 o
  -5 -11   4        621.15        559.21        98.39 o
  -4 -11   4      10277.89       9557.06       343.04 o
  -3 -11   4      11346.13      10166.49       336.29 o
  -2 -11   4       4733.35       4663.10       264.92 o
  -1 -11   4        454.24        456.12        94.57 o
   0 -11   4       2651.20       2512.62       231.14 o
   1 -11   4       1075.96       1065.55       106.03 o
   2 -11   4         11.58         12.04        76.95 o
   3 -11   4      12233.38      13933.51       412.36 o
   4 -11   4       9213.71       8638.36       373.88 o
   5 -11   4        369.20        365.95       112.78 o
   6 -11   4        255.41        237.02       106.91 o
   7 -11   4       3515.44       3533.23       299.58 o
 -17 -10   4       1754.90       1808.60       227.93 o
 -16 -10   4        451.00        492.14       183.59 o
 -15 -10   4        448.25        406.78        90.32 o
 -14 -10   4       3323.69       3025.72       213.26 o
 -13 -10   4        603.14        585.72       104.55 o
 -12 -10   4        235.20        305.89        75.66 o
 -11 -10   4       7255.89       7687.08       822.97 o
 -10 -10   4        894.65        817.96        95.79 o
  -9 -10   4        357.35        343.92        46.15 o
  -8 -10   4       1119.86       1274.08        96.78 o
  -7 -10   4      16511.42      18640.49       200.02 o
  -6 -10   4       2987.74       2901.08       103.62 o
  -5 -10   4         20.04         60.09        32.93 o
  -4 -10   4       3568.18       3427.98       123.67 o
  -3 -10   4        607.31        961.29        84.10 o
  -2 -10   4        402.25        385.63        48.68 o
  -1 -10   4       2493.56       2390.33       121.98 o
   0 -10   4      15251.74      16015.44       259.23 o
   1 -10   4       9667.48       9031.09       204.78 o
   2 -10   4       2609.82       2467.68       142.62 o
   3 -10   4        714.19        699.40        86.99 o
   4 -10   4        832.59        743.07       136.70 o
   5 -10   4       5200.65       4993.52       294.00 o
   6 -10   4       1955.30       1982.49       237.02 o
   7 -10   4       4748.10       4683.08       312.20 o
 -18  -9   4       1392.66       1254.56       240.73 o
 -17  -9   4       3951.17       3804.61       280.59 o
 -16  -9   4        286.73        257.87       100.18 o
 -15  -9   4       2830.57       2643.61       228.09 o
 -14  -9   4       5103.62       4531.38       252.61 o
 -13  -9   4        435.30        360.08        75.17 o
 -12  -9   4        492.05        455.08        68.02 o
 -11  -9   4        397.05        356.26        47.94 o
 -10  -9   4      14443.84      15127.16       227.71 o
  -9  -9   4        160.08        167.70        45.76 o
  -8  -9   4       8339.15       7944.58       154.63 o
  -7  -9   4       6931.46       6351.09       133.04 o
  -6  -9   4         63.77         49.64        39.89 o
  -5  -9   4        284.91        295.76        51.24 o
  -4  -9   4      11078.46      11150.39       193.19 o
  -3  -9   4      24047.93      26643.99       207.20 o
  -2  -9   4      11161.95      10820.65       139.34 o
  -1  -9   4       1250.66       1273.72        84.97 o
   0  -9   4        620.09        614.72        54.59 o
   1  -9   4        794.92        730.53        75.71 o
   2  -9   4       1619.34       1707.31       177.40 o
   3  -9   4       2069.46       2029.48       128.18 o
   4  -9   4      14403.14      17151.65       249.59 o
   5  -9   4       4268.23       4008.01       198.95 o
   6  -9   4          7.83          3.52        84.88 o
   7  -9   4       3733.72       3960.27       193.14 o
   8  -9   4       2098.26       2378.69       267.86 o
   9  -9   4       1512.39       1396.26       264.04 o
 -18  -8   4       1128.75       1091.10       227.59 o
 -17  -8   4       2270.57       2220.39       260.69 o
 -16  -8   4          0.00          0.59        78.99 o
 -15  -8   4       2054.32       2322.30       193.07 o
 -14  -8   4       2270.06       2134.48       183.14 o
 -13  -8   4        824.09        789.18       144.47 o
 -12  -8   4        489.39        506.05        76.25 o
 -11  -8   4      14198.80      18448.39       273.57 o
 -10  -8   4      10994.94      15457.06       187.23 o
  -9  -8   4        639.73        557.45        61.77 o
  -8  -8   4       6063.13       5651.88       135.19 o
  -7  -8   4       7949.72       8332.88      1141.60 o
  -6  -8   4       6710.42       6180.15       121.48 o
  -5  -8   4       1228.44       1352.32        84.62 o
  -4  -8   4      25250.29      28286.41       194.25 o
  -3  -8   4        781.68        790.53        96.32 o
  -2  -8   4       2913.99       2781.41        96.92 o
  -1  -8   4       1916.21       2017.08        86.05 o
   0  -8   4      21952.73      25189.13       181.13 o
   1  -8   4      10395.19       9602.98       153.30 o
   2  -8   4        570.28        529.84        73.13 o
   3  -8   4       1268.38       1680.97        87.67 o
   4  -8   4       1561.94       1956.27        96.48 o
   5  -8   4       3966.12       3620.32       159.91 o
   6  -8   4        637.88        604.73       132.83 o
   7  -8   4       4659.72       4134.15       189.71 o
   8  -8   4      10056.45      10336.02       285.27 o
   9  -8   4        507.25        636.45       234.96 o
  10  -8   4        636.65        592.98       263.16 o
  11  -8   4        792.13        706.06       277.55 o
  12  -8   4       3308.56       3166.69       380.64 o
 -18  -7   4        970.07        978.61       226.35 o
 -17  -7   4       2312.28       2088.51       236.94 o
 -16  -7   4         56.54         67.33        82.41 o
 -15  -7   4       4269.22       3706.49       236.58 o
 -14  -7   4       4896.10       4629.89       236.58 o
 -13  -7   4       4541.11       4174.38       200.65 o
 -12  -7   4        233.85        254.64        90.46 o
 -11  -7   4       5462.39       4805.51       188.84 o
 -10  -7   4        569.94        587.76        44.96 o
  -9  -7   4         38.75         47.02        34.68 o
  -7  -7   4      28776.46      26702.51       253.06 o
  -6  -7   4      22090.10      25315.38       176.22 o
  -5  -7   4       3069.28       3200.47        74.32 o
  -4  -7   4       1356.32       1430.55        86.83 o
  -3  -7   4      14233.28      18502.97       176.29 o
  -2  -7   4      24055.02      25607.27       181.77 o
  -1  -7   4       2276.63       2203.29        67.08 o
   0  -7   4      19599.05      21063.17       158.36 o
   1  -7   4      18191.48      20424.68       182.37 o
   2  -7   4       3291.00       3508.79        80.60 o
   3  -7   4        597.37        548.63        32.62 o
   4  -7   4      13072.79      14459.75       931.32 o
   5  -7   4      22105.85      21388.66       238.95 o
   6  -7   4         12.65         13.62        40.96 o
   7  -7   4       1001.22        921.93        82.12 o
   8  -7   4         75.46         79.39        61.22 o
   9  -7   4       8815.02       8530.28       383.57 o
  10  -7   4        252.37        230.85       123.35 o
  11  -7   4       3577.44       3401.95       352.74 o
  12  -7   4       2844.91       2734.95       365.07 o
 -18  -6   4       1393.14       1542.82       228.38 o
 -17  -6   4       3936.02       3766.12       272.71 o
 -16  -6   4        578.47        527.49        95.24 o
 -15  -6   4       1954.28       1947.79       197.21 o
 -14  -6   4       3969.01       3690.92       215.06 o
 -13  -6   4        329.74        327.30        99.08 o
 -12  -6   4       1821.72       2029.77       144.68 o
 -11  -6   4       7069.73       6622.01       221.52 o
 -10  -6   4      20319.00      21718.66       247.33 o
  -9  -6   4       7494.12       7022.84       133.27 o
  -8  -6   4        542.40        510.52        52.16 o
  -7  -6   4         59.49        101.03        29.90 o
  -6  -6   4        379.81        294.58        57.98 o
  -5  -6   4        631.28        668.87        60.03 o
  -4  -6   4      15229.24      17544.96       149.52 o
  -3  -6   4      26505.31      25784.25       161.61 o
  -2  -6   4      25199.37      26075.16       186.50 o
  -1  -6   4        222.44        219.98        25.24 o
   0  -6   4       4450.90       4375.50        67.02 o
   1  -6   4       3904.08       3592.42        89.81 o
   2  -6   4      14756.78      18067.94       155.88 o
   3  -6   4        121.03        118.95        28.84 o
   4  -6   4      10850.15       9751.82       159.44 o
   5  -6   4       5863.60       5483.32       139.88 o
   6  -6   4        676.37        642.82        42.09 o
   7  -6   4       1831.53       2154.40       107.67 o
   8  -6   4      10584.72      12439.11      1834.90 o
   9  -6   4       9412.64      11222.69      1051.81 o
  10  -6   4         31.45         34.07       103.09 o
  11  -6   4        767.02       1104.91       272.56 o
  12  -6   4       2011.85       2392.49       303.39 o
  13  -6   4       2126.73       2518.20       343.92 o
 -18  -5   4       2147.88       2374.84       252.74 o
 -17  -5   4       3671.68       3184.40       269.26 o
 -16  -5   4         24.60         12.20        75.02 o
 -15  -5   4       1203.69       1209.92       183.27 o
 -14  -5   4       3269.22       2909.33       221.33 o
 -13  -5   4      12793.63      11824.13       305.22 o
 -12  -5   4        348.11        363.02       133.14 o
 -11  -5   4       9165.98       8996.59       669.64 o
 -10  -5   4        588.21        527.49       166.82 o
  -9  -5   4         71.94         55.51        42.97 o
  -8  -5   4        111.51        133.05        38.11 o
  -7  -5   4      49253.71      46197.79       274.57 o
  -6  -5   4      40572.77      40207.08       251.37 o
  -5  -5   4      17208.16      20635.64       187.74 o
  -4  -5   4       1518.59       1433.85        28.15 o
  -3  -5   4       7234.50       6921.60        81.38 o
  -2  -5   4      14667.04      15399.26       178.29 o
  -1  -5   4        562.62        522.43        22.94 o
   0  -5   4      32216.71      30374.21       163.48 o
   1  -5   4      30845.87      32534.71       157.16 o
   2  -5   4      11312.83      10146.85       114.86 o
   3  -5   4       4205.05       3648.65       111.69 o
   4  -5   4        838.70        833.92        69.35 o
   5  -5   4      29889.21      30187.82       246.62 o
   6  -5   4       4595.72       4690.51       136.66 o
   7  -5   4        585.92        536.93        55.79 o
   8  -5   4       3337.98       3288.56       129.38 o
   9  -5   4        207.66        200.30        51.30 o
  10  -5   4       2939.76       2674.89       184.20 o
  11  -5   4        323.14        347.74        92.84 o
  12  -5   4       9803.01      12400.08       330.77 o
  13  -5   4       4320.10       4359.71       398.85 o
  14  -5   4        227.16        167.12       162.71 o
 -18  -4   4         72.86         67.55       129.23 o
 -17  -4   4        595.37        567.55       113.24 o
 -16  -4   4       2989.21       2919.69       223.12 o
 -15  -4   4        234.85        235.11        80.80 o
 -14  -4   4       8394.50       9069.60      1396.55 o
 -13  -4   4       5693.40       5355.16       243.39 o
 -12  -4   4        891.74        980.47       194.72 o
 -11  -4   4       1715.72       2126.53       124.02 o
 -10  -4   4      30779.60      27341.17       349.44 o
  -9  -4   4      26046.88      27928.86       252.91 o
  -8  -4   4       8971.34       8890.33       699.18 o
  -7  -4   4       8643.25      10416.93      1110.34 o
  -6  -4   4        451.66        419.99        55.43 o
  -5  -4   4       3590.33       3351.90        59.94 o
  -4  -4   4       3555.52       3466.44        80.26 o
  -3  -4   4     107111.49      99525.52       325.05 o
  -2  -4   4      79125.49      74432.46       249.64 o
   0  -4   4       1053.44       1318.55       111.08 o
   1  -4   4      15622.61      14395.37       104.68 o
   2  -4   4      39847.29      40678.18       206.96 o
   3  -4   4        413.09        446.43        52.75 o
   4  -4   4      21860.50      25387.95       188.98 o
   5  -4   4      18766.14      16611.23       176.22 o
   6  -4   4         20.61         58.16        34.60 o
   7  -4   4       4614.74       4467.27       121.74 o
   8  -4   4      12025.86      15242.43       197.08 o
   9  -4   4      14665.68      18874.63       213.84 o
  10  -4   4       1659.02       1555.44       148.74 o
  11  -4   4        325.19        349.21        79.31 o
  12  -4   4        332.25        361.84        90.73 o
  13  -4   4         70.28         66.08        89.92 o
  14  -4   4          0.52         17.79        98.85 o
  15  -4   4       3283.45       3384.91       400.90 o
 -18  -3   4        231.21        246.12       171.52 o
 -17  -3   4       4271.46       4121.28       304.73 o
 -16  -3   4        470.99        439.67        94.45 o
 -15  -3   4        141.95        159.32        88.13 o
 -14  -3   4        319.11        331.30        75.01 o
 -13  -3   4       2990.66       3063.85       185.30 o
 -12  -3   4       2381.75       2251.77       176.71 o
 -11  -3   4        480.29        481.08       100.15 o
 -10  -3   4       3574.38       3134.72       139.65 o
  -9  -3   4       4178.48       3960.91       161.11 o
  -8  -3   4          1.79         62.85        82.07 o
  -7  -3   4       2705.66       2812.58        69.37 o
  -6  -3   4      26415.92      27134.62       157.81 o
  -5  -3   4      66976.87      64115.48       262.67 o
  -4  -3   4        952.05        824.42        21.32 o
  -3  -3   4       1815.25       1875.79        47.76 o
  -2  -3   4      14264.15      14250.01      1475.81 o
  -1  -3   4      30396.73      32738.10       242.79 o
   0  -3   4       4580.40       4593.68        62.17 o
   1  -3   4      65619.69      59219.09       222.74 o
   2  -3   4      51961.55      52064.00       208.36 o
   3  -3   4        667.94       1106.85        61.70 o
   4  -3   4         10.24          9.10        24.25 o
   5  -3   4      28127.95      27983.92       209.37 o
   6  -3   4      28593.15      25716.85       220.83 o
   7  -3   4         66.80         58.69        33.74 o
   8  -3   4      15023.54      14573.20       218.99 o
   9  -3   4       2686.03       2568.28       121.08 o
  10  -3   4        458.91        392.39        61.36 o
  11  -3   4       1499.74       1807.58       178.04 o
  12  -3   4      15103.84      17082.23       368.54 o
  13  -3   4       7192.76       7902.58      1134.57 o
  14  -3   4        821.87        744.24       112.00 o
  15  -3   4        810.02        694.06       156.44 o
 -17  -2   4        228.69        251.41       100.86 o
 -16  -2   4        141.94        145.20        90.32 o
 -15  -2   4         37.13         24.38        98.39 o
 -14  -2   4       3240.43       2904.54       246.06 o
 -13  -2   4       5289.83       5088.22       234.10 o
 -12  -2   4       4850.89       4709.09       200.69 o
 -11  -2   4       1181.57       1219.96       142.74 o
 -10  -2   4       3593.61       3504.21       148.33 o
  -9  -2   4        356.50        297.52        63.45 o
  -8  -2   4       8695.24       9195.25      1280.39 o
  -7  -2   4       3936.93       3830.67       110.50 o
  -6  -2   4      11335.19      12987.64      1037.87 o
  -5  -2   4       5393.86       4959.15        67.56 o
  -4  -2   4       4859.28       4451.10        55.62 o
  -3  -2   4      23714.79      23633.42       147.38 o
  -2  -2   4     187949.72     220091.38       702.33 o
  -1  -2   4     148180.97     184077.23       614.79 o
   0  -2   4        296.91        580.06        55.40 o
   1  -2   4       1126.10       1009.52        45.50 o
   2  -2   4        436.08        375.35        40.92 o
   3  -2   4       7810.79       6944.02       100.41 o
   4  -2   4        216.12        221.16        26.28 o
   5  -2   4      16652.60      15814.36       173.93 o
   6  -2   4      14692.08      16543.19       153.80 o
   7  -2   4       1674.51       1731.24        84.95 o
   8  -2   4        172.41        217.20        34.32 o
   9  -2   4      30558.18      31275.03       257.89 o
  10  -2   4       7562.47       9136.22      1103.32 o
  11  -2   4        622.93        689.91       195.61 o
  12  -2   4       3111.38       3168.86       219.87 o
  13  -2   4         40.45         40.24        79.61 o
  14  -2   4        739.02        613.84       100.71 o
  15  -2   4        751.26       1247.35       211.11 o
  16  -2   4       5271.29       4933.28       337.98 o
 -17  -1   4       6156.83       9161.67      2792.52 o
 -16  -1   4       6056.93       9153.51      2850.38 o
 -15  -1   4        456.98        440.85       174.32 o
 -14  -1   4       2295.75       2401.57       205.09 o
 -13  -1   4         48.92         65.06        68.25 o
 -12  -1   4         34.40         29.08        60.68 o
 -11  -1   4          6.33         33.78        58.22 o
 -10  -1   4      21251.09      22312.64       313.66 o
  -9  -1   4      21688.94      20047.33       294.20 o
  -8  -1   4       2529.00       2498.46       113.66 o
  -7  -1   4        366.37        366.83        73.63 o
  -6  -1   4       3795.50       3915.55       112.17 o
  -5  -1   4      29738.70      27375.22       212.50 o
  -4  -1   4      10177.00      10273.35       477.46 o
  -3  -1   4       7287.88       6946.50        63.45 o
  -2  -1   4     105003.02      97352.03       260.12 o
  -1  -1   4       2197.04       1984.12       183.12 o
   0  -1   4       1602.49       1676.45        64.98 o
   1  -1   4      19811.82      22563.47        99.10 o
   2  -1   4      33882.70      32227.03       152.14 o
   3  -1   4      14237.30      12414.65        85.75 o
   4  -1   4        252.34        240.25        42.79 o
   5  -1   4       4794.36       4106.22        83.22 o
   6  -1   4       8998.73       8208.62       113.61 o
   7  -1   4        214.44        169.11        68.33 o
   8  -1   4        126.67        146.17        33.63 o
   9  -1   4      23655.32      21250.35       243.64 o
  10  -1   4       5391.13       5065.47       149.20 o
  11  -1   4         66.54         83.54        62.28 o
  12  -1   4         41.02         32.93        65.94 o
  13  -1   4       6432.27       5607.31       270.26 o
  14  -1   4       3509.04       3432.18       233.12 o
  15  -1   4        729.79        605.03       110.28 o
  16  -1   4       2532.00       2692.51       251.39 o
 -17   0   4       3652.11       3278.56       308.96 o
 -16   0   4       1211.30       1277.15       216.54 o
 -15   0   4        227.71        202.95        92.95 o
 -14   0   4       1646.70       1617.54       178.38 o
 -13   0   4      13338.99      11859.13       329.42 o
 -12   0   4      15968.71      18212.95       350.05 o
 -11   0   4        118.62        109.64        58.22 o
 -10   0   4       2288.81       2444.43       138.26 o
  -9   0   4       1253.00       1129.58       104.88 o
  -8   0   4      12174.09      10807.80       203.73 o
  -7   0   4        631.30        637.33        77.34 o
  -6   0   4      32014.43      28872.36       292.43 o
  -5   0   4       9082.79       8262.74       134.93 o
  -4   0   4        183.29        182.51        52.50 o
  -3   0   4       1550.79       1492.05        49.93 o
  -2   0   4      15650.94      14276.52       109.13 o
  -1   0   4      53963.43      48491.26       198.71 o
   0   0   4        190.33        192.97        49.01 o
   1   0   4      12286.17      11098.76        65.33 o
   2   0   4      11087.76       9933.88        99.15 o
   3   0   4       2694.10       2536.41        38.60 o
   4   0   4       1182.16       1502.28        65.07 o
   5   0   4      12147.73      15206.93       176.64 o
   6   0   4      28874.68      32093.97       243.85 o
   7   0   4         67.25         66.02        26.69 o
   8   0   4       7472.74       6833.49       139.71 o
   9   0   4        201.18        261.10        57.75 o
  10   0   4       1038.98        988.31        43.34 o
  11   0   4       3436.32       3048.47       171.61 o
  12   0   4       5998.26       5898.98       212.89 o
  13   0   4       1405.39       1628.26       186.06 o
  14   0   4       1554.88       1426.94       202.39 o
  15   0   4        153.95        136.59        88.81 o
  16   0   4       1132.50       1250.72       217.18 o
  17   0   4       2624.37       2650.64       263.49 o
 -16   1   4       2353.83       2147.39       252.36 o
 -15   1   4       2907.75       2554.59       263.47 o
 -14   1   4        479.43        467.57        96.93 o
 -13   1   4       1722.91       1836.48       190.45 o
 -12   1   4       4113.31       3491.69       230.77 o
 -11   1   4       1985.84       2154.44       153.55 o
 -10   1   4      11040.22      11983.90      1688.20 o
  -9   1   4      24040.73      25703.04       334.21 o
  -8   1   4      14363.87      13226.48       238.31 o
  -7   1   4        402.35        409.27        35.00 o
  -6   1   4       1165.18       1081.70        71.91 o
  -5   1   4      27945.50      25576.29       220.66 o
  -4   1   4      49109.11      49053.92       283.97 o
  -3   1   4        185.38        184.44        70.19 o
  -2   1   4      53240.13      47945.38       241.04 o
  -1   1   4       5612.76       5172.54        70.66 o
   0   1   4      18314.59      16244.67       365.52 o
   1   1   4       1883.20       1626.85        46.70 o
   2   1   4      94057.30     102840.79     14286.81 o
   3   1   4      11988.44      10756.99       213.19 o
   4   1   4       4500.71       4382.31        69.65 o
   5   1   4      58685.67      53638.31       300.99 o
   6   1   4         29.17         26.75        22.20 o
   7   1   4       1157.94       1057.82        61.53 o
   8   1   4         56.54        105.15        33.74 o
   9   1   4      42474.48      38672.73       410.90 o
  10   1   4       4283.26       3946.17       124.09 o
  11   1   4       1659.73       1452.42        99.15 o
  12   1   4       1929.19       2114.65       158.75 o
  13   1   4        836.49       1233.55       158.14 o
  14   1   4       2074.01       2082.64       184.99 o
  15   1   4         69.56        118.07        87.52 o
  16   1   4       3594.77       3595.92       274.63 o
  17   1   4       3228.98       2868.87       268.99 o
 -16   2   4        963.52       1136.63       226.10 o
 -15   2   4        672.73       1080.37       203.36 o
 -14   2   4          2.48         38.31        94.21 o
 -13   2   4       5265.63       4952.00       264.97 o
 -12   2   4       3315.81       3461.51       199.42 o
 -11   2   4       3333.19       3275.75       194.88 o
 -10   2   4       1905.07       2020.82       244.36 o
  -9   2   4       2068.83       1916.53       131.23 o
  -8   2   4        413.31        432.33       100.58 o
  -7   2   4         60.65         49.34        40.39 o
  -6   2   4       7653.41       7441.94       141.36 o
  -5   2   4      46328.10      40765.67       305.34 o
  -4   2   4      24802.64      22066.72       197.28 o
  -3   2   4         10.63          9.24        48.16 o
  -2   2   4       1343.92       1331.94        54.92 o
  -1   2   4      40123.77      39245.17       149.83 o
   0   2   4      17227.62      18778.11       128.21 o
   1   2   4       9648.33       8812.21       276.14 o
   2   2   4     165824.30     201593.17       745.50 o
   3   2   4      36365.43      37253.66       163.00 o
   4   2   4        481.38        810.62        47.08 o
   5   2   4       3412.49       3374.24        58.77 o
   6   2   4      58542.97      54731.03       309.21 o
   7   2   4      16544.50      17642.24       189.92 o
   8   2   4       7226.38       8585.06      1330.22 o
   9   2   4      15161.58      16658.22       185.07 o
  10   2   4         37.59         48.17        34.17 o
  11   2   4       3205.65       2865.94       122.40 o
  12   2   4       6723.85       5875.79       231.56 o
  13   2   4      11967.74      10881.89       317.73 o
  14   2   4      10560.20       9354.07       294.13 o
  15   2   4        486.66        483.73        90.55 o
  16   2   4        139.22        139.22        87.77 o
  17   2   4       1391.86       1647.21       224.57 o
 -16   3   4        700.79        688.14       197.37 o
 -15   3   4        561.96        537.07       151.33 o
 -14   3   4        571.06        500.60        97.32 o
 -13   3   4       5416.64       5279.66       255.19 o
 -12   3   4       1758.37       1746.49       187.59 o
 -11   3   4        453.86        429.86        64.68 o
 -10   3   4        421.57        373.87        87.31 o
  -9   3   4       5061.58       4712.15       194.69 o
  -8   3   4      12279.52      12292.03      1193.90 o
  -7   3   4        709.67        601.21        46.08 o
  -6   3   4        148.45        131.87        37.02 o
  -5   3   4       1315.02       1423.99        84.26 o
  -4   3   4        751.46        778.02        40.12 o
  -3   3   4       3366.30       3046.79        63.67 o
  -2   3   4      13505.40      16881.90       107.56 o
  -1   3   4      28616.40      25301.17       131.04 o
   0   3   4      21627.36      21762.67       121.76 o
   1   3   4      16748.87      15975.06       114.21 o
   2   3   4       8125.94      11046.01      1605.80 o
   3   3   4      22597.40      20838.01       141.74 o
   4   3   4       2358.59       2357.43        45.86 o
   5   3   4       9521.72       8795.64       105.70 o
   6   3   4      17705.61      20847.91       163.95 o
   7   3   4      11085.12      15428.76       145.82 o
   8   3   4       1344.86       1378.75        80.31 o
   9   3   4       7250.48       6706.13       128.55 o
  10   3   4      20906.23      18127.90       240.91 o
  11   3   4      21338.35      23641.07       251.11 o
  12   3   4        534.77        491.22       127.72 o
  13   3   4        647.58        627.64       140.67 o
  14   3   4       1721.20       1425.63       162.75 o
  15   3   4       1285.01       1637.97       177.87 o
  16   3   4       5208.74       4917.43       267.83 o
  17   3   4      10628.11      14584.28       387.03 o
  18   3   4       2571.98       2477.81       253.78 o
 -15   4   4       2301.08       2262.08       267.43 o
 -14   4   4        489.43        503.99        99.99 o
 -13   4   4         15.42         23.20       106.03 o
 -12   4   4       1939.05       1938.99       199.64 o
 -11   4   4       6169.81       5925.38       235.42 o
 -10   4   4       1448.90       1699.50       157.16 o
  -9   4   4       6943.01       6808.45       205.23 o
  -8   4   4       2321.24       2318.12       148.44 o
  -7   4   4       4617.52       4728.56       155.06 o
  -6   4   4        571.14        502.74        48.87 o
  -5   4   4      18995.73      18220.01       190.78 o
  -4   4   4      11298.86      13233.65      1063.65 o
  -3   4   4       2318.06       2351.11        74.36 o
  -2   4   4      10650.89       9892.00       122.94 o
  -1   4   4         60.90        103.09        32.45 o
   0   4   4       3793.10       3528.82        50.80 o
   1   4   4       1768.39       1716.98        25.93 o
   2   4   4      15636.54      13927.56        74.97 o
   3   4   4      27012.03      29247.67       228.62 o
   4   4   4      16065.44      15940.48       128.15 o
   5   4   4         48.28         73.81        19.48 o
   6   4   4      33934.49      29557.24       264.30 o
   7   4   4       5576.80       5416.84        82.53 o
   8   4   4       4634.38       4694.34        95.32 o
   9   4   4       2960.98       3200.29        99.79 o
  10   4   4       2120.22       2048.10       105.60 o
  11   4   4       1333.46       1725.91        97.31 o
  12   4   4        415.96        467.92        60.90 o
  13   4   4       2703.11       2412.61       193.13 o
  14   4   4      14374.71      17208.40       357.78 o
  15   4   4       7116.35       6360.24       266.43 o
  16   4   4        829.73        699.44        99.41 o
  17   4   4         43.78         31.50        86.82 o
  18   4   4       1130.64       1157.48       217.00 o
 -14   5   4        577.15        567.43       150.38 o
 -13   5   4       1900.17       2060.16       217.08 o
 -12   5   4      10138.79      11501.10       349.36 o
 -11   5   4       9186.75       8538.67       310.01 o
 -10   5   4       1476.83       1393.32       153.88 o
  -9   5   4       1213.14       1159.53       126.98 o
  -8   5   4       6912.99       7368.86      1106.08 o
  -7   5   4       4082.06       3589.87       166.77 o
  -6   5   4       7923.37       7313.50       127.61 o
  -5   5   4      58214.86      56949.46       313.18 o
  -4   5   4       1346.56       1239.80        62.77 o
  -3   5   4        806.50        810.91        48.01 o
  -2   5   4         73.07         92.82        23.55 o
  -1   5   4      93266.45     100903.02      6214.29 o
   0   5   4       1888.03       2019.18        82.60 o
   1   5   4       8909.89       8700.90       155.84 o
   2   5   4      47458.79      46259.18       222.59 o
   3   5   4       2580.91       2414.00        49.34 o
   4   5   4       3305.06       3210.14        82.26 o
   5   5   4       3088.04       2923.00        59.70 o
   6   5   4      78208.10      68577.20       355.92 o
   7   5   4       7549.11       7143.39       112.84 o
   8   5   4        374.95        325.17        36.32 o
   9   5   4        651.24        636.65        70.69 o
  10   5   4       8764.88      10195.15       912.50 o
  11   5   4      11281.58      13526.53       196.53 o
  12   5   4         32.14         35.58        42.66 o
  13   5   4      13348.21      15198.32       295.22 o
  14   5   4        393.65        355.67        76.93 o
  15   5   4        291.71        438.71       171.52 o
  16   5   4       1156.63       1037.06       252.29 o
  17   5   4       3630.70       3218.67       275.19 o
  18   5   4       4914.30       4808.63       304.46 o
 -14   6   4        788.10       1295.81       303.39 o
 -13   6   4         37.80         30.84       124.24 o
 -12   6   4        649.78        629.70       130.11 o
 -11   6   4        510.42        497.24       122.47 o
 -10   6   4        125.26         95.01        67.18 o
  -9   6   4       6999.29       6251.56       225.03 o
  -8   6   4      13956.73      12609.30       291.85 o
  -7   6   4      11438.79      10872.79       612.81 o
  -6   6   4        525.86        514.81        64.16 o
  -5   6   4        917.63        916.82        72.05 o
  -4   6   4      13279.30      13665.50       169.32 o
  -3   6   4       2213.11       2450.59        76.20 o
  -2   6   4      16866.43      19327.50       144.55 o
  -1   6   4      41336.66      42439.34       296.83 o
   0   6   4       3399.58       3368.82       123.05 o
   1   6   4       2271.76       2554.75        84.75 o
   2   6   4       8915.53      10562.84      1861.92 o
   3   6   4      69326.55      62123.75       233.41 o
   4   6   4      25567.63      27115.65       166.05 o
   5   6   4      29970.08      30603.19       175.40 o
   6   6   4        206.40        343.31        97.12 o
   7   6   4       7135.21       7217.92       766.24 o
   8   6   4       2772.40       2698.81        96.20 o
   9   6   4      19336.30      18378.48       227.14 o
  10   6   4      31673.88      30883.22       296.77 o
  11   6   4       8506.29      10797.06      1921.02 o
  12   6   4       1531.39       1616.94       121.08 o
  13   6   4       3598.66       3431.91       195.07 o
  14   6   4       3874.60       3706.96       217.02 o
  15   6   4       4062.20       4094.64       227.19 o
  16   6   4        255.89        231.29        86.48 o
  17   6   4       1012.52       1090.66       209.22 o
  18   6   4        124.79        119.75        96.32 o
 -13   7   4       1029.10       1382.16       307.21 o
 -12   7   4       3230.68       3500.63       349.80 o
 -11   7   4       9140.26      10857.57       445.25 o
 -10   7   4       1571.96       1458.23       245.53 o
  -9   7   4        146.73        143.33        96.33 o
  -8   7   4        320.26        254.64        91.63 o
  -7   7   4       2361.36       2331.42       148.60 o
  -6   7   4        199.10        189.73        44.03 o
  -5   7   4      24416.01      21867.62       216.31 o
  -4   7   4      22473.03      23533.49       208.07 o
  -3   7   4      14853.54      16039.54       168.29 o
  -2   7   4       3337.28       3431.02        92.62 o
  -1   7   4      26167.97      26017.05       227.31 o
   0   7   4      16093.20      14842.83       197.64 o
   1   7   4      21047.52      24381.42       242.68 o
   2   7   4      44915.53      43711.41       323.33 o
   3   7   4      21623.44      24204.64       125.17 o
   4   7   4       5299.19       5272.75        81.19 o
   5   7   4       4575.29       4301.76        64.23 o
   6   7   4      14354.02      14529.29       144.70 o
   7   7   4      38457.86      36221.99       262.64 o
   8   7   4      15427.99      17987.24       175.81 o
   9   7   4       1966.05       2111.11       100.30 o
  10   7   4       1733.53       1971.42        89.70 o
  11   7   4       5338.32       5280.57       150.08 o
  12   7   4        101.90        136.28        43.87 o
  13   7   4       6342.11       5510.00       179.54 o
  14   7   4      22913.74      25234.42       423.73 o
  15   7   4       1108.86       1108.89       170.60 o
  16   7   4          0.38         -0.29        72.75 o
  17   7   4        355.01        390.33        90.23 o
  18   7   4       9077.46      11855.56       376.26 o
 -12   8   4        814.92       1336.93       281.37 o
 -11   8   4         63.99         47.87       121.30 o
  -9   8   4        677.03        590.34       231.14 o
  -8   8   4      12932.51      13809.86       434.68 o
  -7   8   4      11036.52      11481.10       378.58 o
  -6   8   4       1652.78       1465.28       168.58 o
  -5   8   4         83.26         85.17        57.86 o
  -4   8   4      12063.49      14464.59       220.22 o
  -3   8   4       1346.28       1275.25        60.10 o
  -2   8   4         86.86         93.24        34.24 o
  -1   8   4      34357.05      33580.67       324.26 o
   0   8   4      13780.58      16047.63       201.81 o
   1   8   4       2432.12       2733.61        89.81 o
   2   8   4        136.10        118.36        70.34 o
   3   8   4      42333.83      40886.40       362.63 o
   4   8   4      27831.17      30677.58       186.92 o
   5   8   4       2010.29       2225.45        65.55 o
   6   8   4       4763.67       4515.13       100.63 o
   7   8   4      10872.63       9892.40       155.19 o
   8   8   4       1858.05       2217.61        98.19 o
   9   8   4       1721.77       1924.04        84.33 o
  10   8   4      14135.66      13573.84       217.57 o
  11   8   4      31870.85      30376.30       323.12 o
  12   8   4       3051.15       2856.06       112.56 o
  13   8   4        279.94        271.67        53.08 o
  14   8   4        242.40        256.22       104.79 o
  15   8   4       7510.70       6614.17       288.00 o
  16   8   4        203.63        193.26        88.72 o
  17   8   4       2949.72       3004.28       232.37 o
  18   8   4       8910.84       9233.25       366.46 o
 -12   9   4        345.62        343.92       155.96 o
 -11   9   4       5257.17       4844.90       419.99 o
 -10   9   4       1441.08       1857.37       286.07 o
  -9   9   4        340.11        334.53       121.30 o
  -8   9   4       5109.30       5145.95       324.83 o
  -7   9   4       2424.10       2554.03       208.23 o
  -6   9   4        490.99        506.93        78.12 o
  -5   9   4       1411.59       1374.69       105.70 o
  -4   9   4      12953.16      11870.78       291.50 o
  -3   9   4      10427.44       9482.31       196.57 o
  -2   9   4         76.45         68.51        41.38 o
  -1   9   4        355.42        398.40        89.85 o
   0   9   4      10164.70      10203.65      1018.26 o
   1   9   4       2408.86       2744.48        94.70 o
   2   9   4        462.68        464.64        76.63 o
   3   9   4      13775.98      15544.05       201.89 o
   4   9   4      10154.24      14975.13       200.57 o
   5   9   4        237.97        350.79        71.14 o
   6   9   4      13384.69      13496.64      1275.81 o
   7   9   4      25080.17      27044.29       243.91 o
   8   9   4      31842.92      30567.10       267.70 o
   9   9   4       1152.17       1091.51        80.43 o
  10   9   4        455.50        384.54        81.17 o
  11   9   4          3.37          2.61        37.05 o
  12   9   4        690.29        769.59       103.63 o
  13   9   4       2129.95       1943.53       126.35 o
  14   9   4      12555.25      15488.95       319.30 o
  15   9   4       7836.70       7457.68       280.26 o
  16   9   4       4369.07       4437.68       236.64 o
  17   9   4         14.27         14.62        80.26 o
  18   9   4        910.34       1424.16       208.97 o
 -11  10   4       3217.80       2882.68       379.46 o
 -10  10   4       1070.03       1302.27       291.94 o
  -9  10   4          2.73          0.29       113.66 o
  -8  10   4       1159.16       1247.94       251.41 o
  -7  10   4       5537.94       5108.35       316.02 o
  -6  10   4       5114.54       4895.42       270.79 o
  -5  10   4       1411.12       1320.48       113.21 o
  -4  10   4       4558.09       4340.19       176.36 o
  -3  10   4          9.53         18.21        40.38 o
  -2  10   4       2830.20       2681.35       125.61 o
  -1  10   4       9986.02      10303.23      1105.49 o
   0  10   4      16381.58      19121.26       234.56 o
   1  10   4      17075.02      20094.71       259.99 o
   2  10   4        653.07        605.91        93.75 o
   3  10   4       2728.37       2624.35       120.96 o
   4  10   4      18142.62      16452.56       266.29 o
   5  10   4      25765.71      26369.59       183.05 o
   6  10   4       2956.73       2743.99        90.25 o
   7  10   4       8149.07       9822.54      1778.14 o
   8  10   4       1197.70       1312.87       120.46 o
   9  10   4        373.31        320.80        33.27 o
  10  10   4       5233.69       4761.61       125.74 o
  11  10   4      19105.08      19039.00       253.22 o
  12  10   4       9200.60       9795.60       222.81 o
  13  10   4        928.77        847.62        70.42 o
  14  10   4       1089.82       1022.65       140.60 o
  15  10   4       2708.82       2413.64       206.57 o
  16  10   4        272.83        297.81        96.21 o
  17  10   4        288.55        254.05        89.18 o
  18  10   4       6461.19       5832.17       322.80 o
 -10  11   4        859.25       1347.50       286.07 o
  -9  11   4        116.04        135.69       118.66 o
  -8  11   4       3072.97       3108.54       313.97 o
  -7  11   4       1312.50       1223.27       233.20 o
  -6  11   4       2094.49       2420.10       236.14 o
  -5  11   4         23.96         34.95        82.82 o
  -4  11   4       4794.42       4293.94       183.31 o
  -3  11   4      17339.88      15497.34       293.49 o
  -2  11   4       1414.88       1335.32       116.78 o
  -1  11   4       1268.81       1606.26       112.73 o
   0  11   4       1353.59       1181.56        99.08 o
   1  11   4        289.65        299.58        48.60 o
   2  11   4       4080.92       4212.69       135.88 o
   3  11   4       6479.70       6244.36       186.74 o
   4  11   4      20278.81      21003.34       293.01 o
   5  11   4       1741.07       2135.93       125.62 o
   6  11   4        526.15        489.95        65.84 o
   7  11   4         65.94        118.36        38.01 o
   8  11   4      18429.44      18424.20       223.47 o
   9  11   4       2915.43       3084.16       108.49 o
  10  11   4       1881.52       1915.75       107.28 o
  11  11   4       5072.09       4711.54       147.39 o
  12  11   4        324.40        285.77        47.54 o
  13  11   4        253.35        208.82        62.74 o
  14  11   4       1198.60       1281.12       127.77 o
  15  11   4      20435.16      21789.39       419.22 o
  16  11   4       1463.05       1386.99       188.92 o
  17  11   4          1.80          1.96        78.20 o
  18  11   4         36.06         39.36        86.66 o
  -9  12   4        139.79        128.64       138.63 o
  -8  12   4        269.33        269.91       253.46 o
  -7  12   4       4282.96       4542.39       318.96 o
  -6  12   4        918.02        866.71       204.12 o
  -5  12   4       1300.92       1187.14       213.81 o
  -4  12   4       3783.83       3931.35       168.02 o
  -3  12   4       3919.05       4037.09       162.66 o
  -2  12   4         55.88         56.39        56.30 o
  -1  12   4       4777.37       4360.59       169.17 o
   0  12   4       4066.02       3982.45       177.11 o
   1  12   4       5403.86       5293.67       181.40 o
   2  12   4       1059.35        960.40        72.93 o
   3  12   4         72.96         60.27        45.24 o
   4  12   4       1597.23       1467.04       123.57 o
   5  12   4        721.52        941.90       119.13 o
   6  12   4       5324.00       5089.82       187.57 o
   7  12   4       5780.46       5384.24       186.50 o
   8  12   4      10723.08       9532.32       238.10 o
   9  12   4       1044.82        976.69        90.22 o
  10  12   4         41.20         32.31        35.64 o
  11  12   4        705.00        689.02        49.85 o
  12  12   4       6271.36       5874.02       164.71 o
  13  12   4       1501.01       1328.07       122.07 o
  14  12   4        655.07        613.54        69.62 o
  15  12   4       1927.73       2055.62       193.74 o
  16  12   4        174.46        142.58        85.32 o
  17  12   4        382.84        292.23       104.45 o
  18  12   4       2026.51       2141.51       224.06 o
  -8  13   4       1831.22       2072.36       292.82 o
  -7  13   4       5312.57       4925.38       379.46 o
  -6  13   4       2600.38       2512.62       280.49 o
  -5  13   4          0.65          0.00        96.33 o
  -4  13   4       5490.88       5016.58       212.89 o
  -3  13   4       6391.88       6203.28       227.26 o
  -2  13   4       5117.55       5101.44       192.88 o
  -1  13   4       1493.58       1363.51       130.83 o
   0  13   4       7856.91       7423.16       238.05 o
   1  13   4       1154.58       1044.25       123.31 o
   2  13   4        139.02        129.23        52.05 o
   3  13   4      10765.91      13177.49       262.42 o
   4  13   4      14303.19      16341.97       288.65 o
   5  13   4       5918.17       5681.07       200.96 o
   6  13   4         79.28         83.12        60.59 o
   7  13   4       1227.87       1428.86       143.74 o
   8  13   4       2394.99       2292.18       149.38 o
   9  13   4        590.57        510.16        66.59 o
  10  13   4        151.85        121.01        56.49 o
  11  13   4       8568.85       9333.95       282.74 o
  12  13   4       2541.17       2351.31       130.80 o
  13  13   4       3400.98       3295.86       142.01 o
  14  13   4         39.18         41.71        55.58 o
  15  13   4       3515.16       3632.62       205.71 o
  16  13   4        640.80        590.46        91.72 o
  17  13   4        562.58        464.05       105.92 o
  18  13   4       1353.41       1652.20       218.80 o
  -7  14   4        322.51        333.35       129.23 o
  -6  14   4       1723.57       1917.58       276.67 o
  -5  14   4       2046.11       2116.42       253.46 o
  -4  14   4       3743.25       3815.77       308.39 o
  -3  14   4       9979.69       9472.62       270.58 o
  -2  14   4       2743.86       2774.89       181.40 o
  -1  14   4        223.45        263.16        70.50 o
   0  14   4       5141.23       4705.54       204.67 o
   1  14   4      15652.99      16726.91       306.72 o
   2  14   4       4454.69       4639.02       192.44 o
   3  14   4       2425.10       2209.38       149.46 o
   4  14   4       7170.78       6550.72       234.21 o
   5  14   4        406.49        412.65        82.10 o
   6  14   4        198.29        202.77        55.07 o
   7  14   4       4776.82       4685.42       294.00 o
   8  14   4      20601.44      23627.30       385.29 o
   9  14   4       4206.86       3902.85       182.90 o
  10  14   4        742.26        689.91        74.53 o
  11  14   4         47.83         44.94        63.98 o
  12  14   4       3644.48       3398.72       202.28 o
  13  14   4        197.24        158.01        78.71 o
  14  14   4       1478.78       1394.79       191.30 o
  15  14   4       5062.65       4554.68       291.08 o
  16  14   4        891.18        856.73       100.03 o
  17  14   4        531.14        491.95        94.21 o
  -5  15   4        499.32        484.61       247.59 o
  -4  15   4         92.32         82.24       110.73 o
  -3  15   4        248.78        250.82        72.62 o
  -2  15   4       2890.60       2733.33       198.87 o
  -1  15   4       1087.73        937.86        99.22 o
   0  15   4       2142.70       2378.69       169.47 o
   1  15   4       9186.70       8345.69       252.73 o
   2  15   4        138.71        162.27        77.36 o
   3  15   4         90.11         69.64        58.61 o
   4  15   4       2844.64       2727.31       166.86 o
   5  15   4      17130.86      19914.42       327.68 o
   6  15   4       1280.66       1162.18       145.72 o
   7  15   4       1634.13       1898.49       219.69 o
   8  15   4        163.12        154.05        68.83 o
   9  15   4       2392.92       2499.40       171.06 o
  10  15   4        970.40        935.73       161.98 o
  11  15   4       3045.08       2847.73       199.55 o
  12  15   4      16560.93      19782.50       388.06 o
  13  15   4       3820.15       3662.46       236.01 o
  14  15   4        101.43        130.26        80.74 o
  15  15   4       1869.95       1896.59       213.79 o
  16  15   4        982.26       1148.37       302.51 o
  17  15   4       1096.96       1454.12       318.96 o
  -4  16   4        632.49       1033.54       252.29 o
  -3  16   4       1676.62       1600.52       182.49 o
  -2  16   4       1623.89       1823.14       174.67 o
  -1  16   4        184.35        185.91        75.10 o
   0  16   4         61.67         50.52        66.28 o
   1  16   4        942.01       1244.12       154.29 o
   2  16   4       2725.45       2957.14       180.57 o
   3  16   4        190.44        213.90        65.38 o
   4  16   4       2707.10       2777.84       174.65 o
   5  16   4       2975.23       2875.79       196.06 o
   6  16   4        114.98        119.05        63.83 o
   7  16   4          3.15          0.59        84.88 o
   8  16   4       2607.85       2587.06       188.41 o
   9  16   4      13501.58      16770.78       335.37 o
  10  16   4       1982.05       2124.05       179.32 o
  11  16   4       1274.33       1644.58       181.11 o
  12  16   4        246.90        216.52        80.74 o
  13  16   4       1375.51       1303.89       189.35 o
  14  16   4        597.64        514.08       128.69 o
  15  16   4       3544.11       3324.56       262.71 o
  16  16   4       5045.72       4800.85       466.40 o
  -2  17   4        257.22        241.13        73.65 o
  -1  17   4         39.71         27.90        66.77 o
   0  17   4        985.81       1144.09       171.67 o
   1  17   4       3579.89       3782.86       218.53 o
   2  17   4        415.55        426.00        82.96 o
   3  17   4         40.67         42.88       100.15 o
   4  17   4          0.67          2.53        67.39 o
   5  17   4       5380.57       5394.57       237.75 o
   6  17   4        375.51        360.03        73.64 o
   8  17   4       2539.25       2328.47       212.40 o
   9  17   4         87.48         65.87        74.53 o
  10  17   4         79.06         91.34        69.57 o
  11  17   4        711.05        693.72        93.66 o
  12  17   4       2789.59       2736.71       220.25 o
  13  17   4       4257.42       3700.78       271.73 o
  14  17   4        134.56        130.99        80.31 o
  15  17   4        142.15        125.93        90.09 o
   0  18   4        388.38        371.24        80.65 o
   1  18   4        440.21        412.84        77.63 o
   2  18   4        471.99        434.09        81.06 o
   3  18   4         22.21         20.52        69.46 o
   4  18   4       1038.14        958.32       120.21 o
   5  18   4       3020.72       3197.68       206.40 o
   6  18   4        307.02        362.27        88.81 o
   7  18   4          6.45          4.99        96.33 o
   8  18   4        615.21        564.49        86.17 o
   9  18   4       1089.20       1590.98       184.57 o
  10  18   4        127.09        133.83        75.17 o
  11  18   4        622.18        594.75        94.96 o
  12  18   4         94.49         94.48        78.99 o
  13  18   4         63.68         58.69        83.94 o
  14  18   4        450.57        707.38       201.93 o
   2  19   4       4411.67       4234.30       355.38 o
   3  19   4        417.00        386.22       121.30 o
   4  19   4        157.58        145.68       105.15 o
   5  19   4          0.09         -0.29        77.40 o
   6  19   4        305.81        307.94        86.85 o
   7  19   4        409.82        399.14       134.81 o
   8  19   4       3810.38       3683.31       346.86 o
   9  19   4       1404.29       1790.11       267.86 o
  10  19   4        639.38        624.70       147.44 o
  11  19   4        145.50        123.06       144.50 o
  12  19   4        648.61        648.20        98.72 o
 -10 -17   5       2028.96       2225.97       323.66 o
  -9 -17   5       1017.79        915.17       147.44 o
  -8 -17   5        300.54        327.48       117.48 o
  -7 -17   5         29.06         19.97       110.73 o
  -6 -17   5        546.80        477.56       143.62 o
  -5 -17   5       1627.44       1910.24       299.58 o
 -12 -16   5        384.37        353.03       115.72 o
 -11 -16   5          4.49          3.23       107.79 o
 -10 -16   5          5.15          1.47       103.97 o
  -9 -16   5        129.43        140.68       124.24 o
  -8 -16   5        414.89        363.90       123.35 o
  -7 -16   5       1046.45       1025.02       146.56 o
  -6 -16   5        569.89        542.17       128.05 o
  -5 -16   5       1247.13       1725.79       279.31 o
  -4 -16   5         83.25         84.00       106.03 o
  -3 -16   5       1058.50        964.22       148.32 o
  -2 -16   5       1348.16       1557.21       276.67 o
  -1 -16   5       1339.39       1255.28       151.26 o
 -12 -15   5          0.05         -0.29       101.03 o
 -11 -15   5        114.62        102.80       103.09 o
 -10 -15   5       4464.69       3831.34       342.16 o
  -9 -15   5       3292.43       3023.37       309.27 o
  -8 -15   5         59.94         48.17        96.33 o
  -7 -15   5        539.81        532.48       127.17 o
  -6 -15   5        144.19        177.69       108.96 o
  -5 -15   5        456.21        465.52       109.84 o
  -4 -15   5        300.74        317.20       115.72 o
  -3 -15   5       1177.11       1116.95       138.63 o
  -2 -15   5       1101.90       1002.11       130.99 o
  -1 -15   5         33.97         31.43       101.03 o
   0 -15   5        154.39        127.47       110.73 o
   1 -15   5        644.87        660.24       271.67 o
   2 -15   5       1589.17       1733.43       289.00 o
 -12 -14   5       2552.92       2431.56       303.39 o
 -11 -14   5          4.25          6.46        93.40 o
 -10 -14   5       3923.82       4002.57       334.23 o
  -9 -14   5       1791.09       1960.46       258.16 o
  -8 -14   5         61.18         54.33        90.46 o
  -7 -14   5        206.53        245.53       112.78 o
  -6 -14   5       5323.22       4867.52       343.92 o
  -5 -14   5       6413.57       6225.01       364.19 o
  -4 -14   5          9.70         12.04        92.52 o
  -3 -14   5        365.98        353.03       118.66 o
  -2 -14   5         31.98         22.62       100.15 o
  -1 -14   5       2292.07       2479.14       258.16 o
   0 -14   5          2.05          3.23       100.15 o
   1 -14   5       2802.53       3229.54       287.24 o
   2 -14   5       2148.07       2393.08       284.30 o
   3 -14   5         15.84         26.73       112.78 o
   4 -14   5         21.68         51.99       119.54 o
 -16 -13   5       1009.96       1481.14       285.18 o
 -15 -13   5         94.03         92.52       116.60 o
 -14 -13   5       1194.33       1641.79       263.16 o
 -13 -13   5       3102.66       2826.88       272.56 o
 -11 -13   5        188.99        220.86        96.33 o
 -10 -13   5        706.23       1073.48       232.32 o
  -9 -13   5       2939.56       3006.04       301.63 o
  -8 -13   5       4157.00       3913.58       321.90 o
  -7 -13   5         74.94         91.34        97.22 o
  -6 -13   5       3759.92       3937.37       303.39 o
  -5 -13   5        930.48       1229.44       226.44 o
  -4 -13   5        120.76        103.68        86.64 o
  -3 -13   5       2765.37       2463.28       281.37 o
  -2 -13   5      10856.17       9938.28       387.39 o
  -1 -13   5      11636.62      11143.93       414.41 o
   1 -13   5        509.53        494.01       118.66 o
   2 -13   5        188.09        199.72       102.21 o
   3 -13   5        778.14        783.30       128.05 o
   4 -13   5          3.87          2.64       106.91 o
   5 -13   5       4217.51       4216.97       343.92 o
   6 -13   5       1338.69       1403.89       294.88 o
 -16 -12   5       2526.19       2528.77       315.14 o
 -15 -12   5        327.04        275.20       123.35 o
 -14 -12   5        128.26        100.15       109.84 o
 -13 -12   5        585.52        517.50       229.38 o
 -12 -12   5       1014.29       1318.72       228.21 o
 -11 -12   5       1864.47       2133.74       169.80 o
 -10 -12   5       1885.02       1860.01       154.91 o
  -9 -12   5       1192.66       1174.27       183.27 o
  -8 -12   5       1212.77       1133.69       223.51 o
  -7 -12   5        117.93        106.32        81.94 o
  -6 -12   5       8015.20       7420.67       348.92 o
  -5 -12   5      15029.54      13843.05       442.31 o
  -4 -12   5       1155.21       1276.13       212.93 o
  -3 -12   5          3.47          1.47        81.94 o
  -2 -12   5       1090.94        966.87       215.87 o
  -1 -12   5         15.94          7.34        88.70 o
   0 -12   5        430.78        377.11       101.03 o
   1 -12   5       1140.85       1092.28       123.35 o
   2 -12   5      11992.83      12724.34       443.20 o
   3 -12   5       1241.83       1196.54       264.04 o
   4 -12   5        311.44        271.67       122.47 o
   5 -12   5          0.39         36.71       108.96 o
   6 -12   5       2117.11       2197.18       286.07 o
   7 -12   5        962.33       1011.80       294.88 o
 -17 -11   5       1946.10       2159.30       357.44 o
 -16 -11   5         77.97         74.60       137.75 o
 -15 -11   5       1799.11       1898.78       268.74 o
 -14 -11   5        334.61        303.39       126.29 o
 -13 -11   5       3474.25       3164.05       306.33 o
 -12 -11   5       7811.03       7286.45       368.89 o
 -11 -11   5       1549.55       1426.35       137.27 o
 -10 -11   5          0.73          0.00        53.45 o
  -9 -11   5       3791.27       3811.33       179.48 o
  -8 -11   5       8538.42       7737.06       223.20 o
  -7 -11   5         47.05         33.24        48.25 o
  -6 -11   5       2750.82       2823.76       145.50 o
  -5 -11   5       4051.30       4068.06       249.65 o
  -4 -11   5          0.13          0.88        74.31 o
  -3 -11   5         40.01         25.26        74.31 o
  -2 -11   5       5350.89       5232.59       274.61 o
  -1 -11   5      15837.46      18797.80       432.62 o
   0 -11   5        253.57        203.83        89.58 o
   1 -11   5          7.01         11.45        84.88 o
   2 -11   5        404.38        399.14        93.40 o
   3 -11   5        518.46        535.71       112.78 o
   4 -11   5         41.68         29.66        99.27 o
   5 -11   5       3062.40       3312.66       292.82 o
   6 -11   5       7842.25       7172.49       395.91 o
   7 -11   5       2589.34       2532.30       320.72 o
 -17 -10   5          9.89          8.52       133.05 o
 -16 -10   5       2090.97       1959.58       316.02 o
 -15 -10   5       2784.54       2816.31       299.58 o
 -14 -10   5         48.34         78.12       114.54 o
 -13 -10   5       1938.60       2125.52       246.71 o
 -12 -10   5        178.48        234.67       106.91 o
 -11 -10   5        511.00        492.24       132.05 o
 -10 -10   5        259.64        205.59        53.32 o
  -9 -10   5       6304.08       5858.74       204.75 o
  -8 -10   5      13479.37      13688.92       248.56 o
  -7 -10   5        659.97        634.10       114.88 o
  -6 -10   5         17.38         18.45        44.42 o
  -5 -10   5       1919.83       2003.34       119.02 o
  -4 -10   5      14824.66      15119.70       238.47 o
  -3 -10   5        111.06        116.89        53.22 o
  -2 -10   5       7006.91       6861.98       177.07 o
  -1 -10   5       1873.49       1799.51       197.37 o
   0 -10   5        748.26        729.85       196.49 o
   1 -10   5         13.74          6.76        76.95 o
   2 -10   5       7932.28       7315.82       327.48 o
   3 -10   5       8785.41       8248.62       356.55 o
   4 -10   5       4170.24       3860.71       313.09 o
   5 -10   5         89.34        130.11        98.39 o
   6 -10   5        606.71        531.89       120.42 o
   7 -10   5       1806.81       1722.56       259.04 o
 -17  -9   5       2640.84       2724.51       250.93 o
 -16  -9   5        702.58        566.84       138.66 o
 -15  -9   5       1809.14       1722.13       193.36 o
 -14  -9   5         32.96         40.49        71.18 o
 -13  -9   5       1382.56       1621.53       176.04 o
 -12  -9   5       5750.85       5639.50       217.66 o
 -11  -9   5       3698.90       3884.79       185.35 o
 -10  -9   5        966.64       1007.58       104.53 o
  -9  -9   5        338.26        335.54        67.64 o
  -8  -9   5        132.71        162.71        42.91 o
  -7  -9   5       2382.37       2528.10       142.42 o
  -6  -9   5        593.84        553.63        76.64 o
  -5  -9   5      19769.46      21005.45       237.08 o
  -4  -9   5       6453.98       6206.18       128.41 o
  -3  -9   5        171.67        113.36        42.39 o
  -2  -9   5       3627.79       3382.04       100.00 o
  -1  -9   5      14456.91      17527.01       171.10 o
   0  -9   5       4226.87       4105.30       121.94 o
   1  -9   5        318.17        343.04        58.74 o
   2  -9   5       7542.54       7040.26       188.11 o
   3  -9   5         67.93         92.95        52.92 o
   4  -9   5       2900.87       3300.33       212.05 o
   5  -9   5         27.17         27.90        87.82 o
   6  -9   5      11148.57      10313.34       379.46 o
   7  -9   5       9487.01      11051.12       406.48 o
   8  -9   5        219.31        264.04       107.79 o
 -18  -8   5        694.53        575.95       147.44 o
 -17  -8   5        708.47       1094.19       201.78 o
 -16  -8   5        318.46        315.44       107.42 o
 -15  -8   5       2556.87       2669.75       221.24 o
 -14  -8   5        161.60        161.48        74.96 o
 -13  -8   5       2911.18       2669.29       196.96 o
 -12  -8   5       1910.66       2071.77       154.23 o
 -11  -8   5        203.13        202.65        89.58 o
 -10  -8   5        738.67        894.13        98.40 o
  -9  -8   5       6917.39       6630.19       149.53 o
  -8  -8   5      23120.06      25613.57       254.83 o
  -7  -8   5       4083.90       4205.22       109.25 o
  -6  -8   5       1667.17       1636.80        77.49 o
  -5  -8   5       2122.50       2380.16        89.32 o
  -4  -8   5       2357.32       2218.04        83.92 o
  -3  -8   5         21.94         41.19        27.40 o
  -2  -8   5       2426.55       2458.58        77.62 o
  -1  -8   5      33172.82      31711.42       232.88 o
   0  -8   5       2141.89       1923.10        86.50 o
   1  -8   5        471.98        396.50        70.77 o
   2  -8   5         20.23         36.24        59.05 o
   3  -8   5       7959.12       7511.69       152.95 o
   4  -8   5       9081.93      11340.77      1810.90 o
   5  -8   5         14.02         15.57        79.01 o
   6  -8   5       3810.91       3750.43       177.19 o
   7  -8   5        239.17        267.27        73.61 o
   8  -8   5       2564.41       2537.27       191.59 o
   9  -8   5       1939.86       1685.26       265.80 o
 -18  -7   5       3681.61       3685.66       377.70 o
 -17  -7   5        984.44        925.02       206.89 o
 -16  -7   5       2860.58       2671.18       238.44 o
 -15  -7   5       4365.76       4382.60       251.23 o
 -14  -7   5        798.08        790.44       157.42 o
 -13  -7   5       1643.10       1700.53       167.80 o
 -12  -7   5      10757.43      11549.15       282.88 o
 -11  -7   5      16719.47      19687.75       313.96 o
 -10  -7   5        424.70        425.77        89.89 o
  -9  -7   5       3373.34       3568.27       116.38 o
  -8  -7   5       3424.45       3524.32       118.02 o
  -7  -7   5        104.20         87.82        34.67 o
  -6  -7   5       7068.00       6741.12       115.11 o
  -5  -7   5      28401.29      30577.60       257.20 o
  -4  -7   5      27484.17      27336.03       197.61 o
  -3  -7   5       1707.22       1524.25        75.27 o
  -2  -7   5       1106.37       1037.60        58.12 o
  -1  -7   5       1727.27       1718.74        66.74 o
   0  -7   5       1183.62       1123.33        63.74 o
   1  -7   5        805.45        865.48        72.97 o
   2  -7   5       6810.40       6670.48       104.89 o
   3  -7   5      11994.27      14202.59      1047.80 o
   4  -7   5       6758.00       6100.90       138.05 o
   5  -7   5        105.79        136.76        45.38 o
   6  -7   5       4622.82       4269.74       140.29 o
   7  -7   5       6133.04       5954.62       157.94 o
   8  -7   5       3109.49       3255.53       188.34 o
   9  -7   5       2100.94       2027.13       257.28 o
  10  -7   5       1096.63       1566.31       270.79 o
  11  -7   5         87.53         71.08       116.60 o
  12  -7   5        154.56        150.38       141.56 o
 -18  -6   5       5750.50       5285.16       430.57 o
 -17  -6   5         86.15        111.37        85.37 o
 -16  -6   5          3.12          0.48        79.06 o
 -15  -6   5       2036.09       2032.84       199.42 o
 -14  -6   5       3493.97       3136.82       237.17 o
 -13  -6   5       1013.99       1286.12       146.24 o
 -12  -6   5       8776.33      10729.92      2501.31 o
 -11  -6   5       6483.92       5804.20       221.09 o
 -10  -6   5       1794.91       2204.05       124.27 o
  -9  -6   5       1324.42       1243.25        81.17 o
  -8  -6   5      36930.64      37146.33       276.12 o
  -7  -6   5      24512.37      25614.31       229.18 o
  -6  -6   5        483.00        499.20        60.46 o
  -5  -6   5      10612.57      10592.08       162.26 o
  -4  -6   5        136.47        130.78        55.02 o
  -3  -6   5        405.27        394.44        47.89 o
  -2  -6   5        269.88        269.91        75.44 o
  -1  -6   5      57576.58      51581.18       256.69 o
   0  -6   5      15982.67      16636.24       153.37 o
   1  -6   5       8625.31       9238.56       529.95 o
   2  -6   5       2665.72       2492.16        84.55 o
   3  -6   5      18102.50      17295.05       164.64 o
   4  -6   5      14529.19      13964.37       229.13 o
   5  -6   5        501.42        543.71        62.89 o
   6  -6   5      14392.37      14740.57       209.32 o
   7  -6   5       3454.33       3057.74       128.78 o
   8  -6   5       1012.10       1002.38       112.76 o
   9  -6   5       1738.53       1868.71       143.43 o
  10  -6   5       4231.26       3787.26       224.99 o
  11  -6   5       5785.85       5329.51       395.91 o
  12  -6   5       1270.70       1198.01       297.81 o
  13  -6   5         52.28         88.70       143.62 o
 -18  -5   5         30.33         21.73       128.05 o
 -17  -5   5        204.23        201.76        90.15 o
 -16  -5   5       1081.88       1322.95       192.34 o
 -15  -5   5       9250.75      10781.84       313.84 o
 -14  -5   5       4507.52       4419.71       253.12 o
 -13  -5   5       2230.17       2032.25       169.13 o
 -12  -5   5         47.97         43.17        54.41 o
 -11  -5   5       5011.29       4991.22       189.61 o
 -10  -5   5       8255.43       8574.58      1192.72 o
  -8  -5   5      48302.69      47301.61       294.88 o
  -6  -5   5        256.11        352.34        64.20 o
  -5  -5   5       2615.85       2276.19        55.68 o
  -4  -5   5      58007.44      54440.96       232.17 o
  -3  -5   5      47747.11      41807.84       244.07 o
  -2  -5   5        469.10        437.97        41.69 o
  -1  -5   5       6193.79       5690.71        96.76 o
   0  -5   5       3552.27       3487.88        76.37 o
   1  -5   5       3967.12       3640.30        91.67 o
   2  -5   5      10184.77       8828.41       128.26 o
   3  -5   5      85313.35      80155.72       352.24 o
   4  -5   5      23862.38      23558.97       191.71 o
   5  -5   5        388.27        371.83        38.02 o
   6  -5   5        210.08        234.96        49.37 o
   7  -5   5      10466.07      11778.79      1516.72 o
   8  -5   5       9306.03      14097.24       203.16 o
   9  -5   5        501.80        518.38        57.45 o
  10  -5   5       2466.65       2586.34       191.79 o
  11  -5   5       1893.15       1888.65       193.44 o
  12  -5   5         92.84        122.72        86.79 o
  13  -5   5       2429.48       2479.72       337.17 o
  14  -5   5       4907.94       4677.20       449.07 o
 -18  -4   5       2363.50       1992.77       360.37 o
 -17  -4   5         69.28         61.63        87.72 o
 -16  -4   5        273.82        267.56        87.40 o
 -15  -4   5         75.04        100.65        75.40 o
 -14  -4   5        430.75        350.39        89.59 o
 -13  -4   5        380.10        311.03       110.35 o
 -12  -4   5       2857.92       3201.29       170.90 o
 -11  -4   5      12427.76      14567.36       259.24 o
 -10  -4   5        203.81        163.00       173.28 o
  -9  -4   5       1924.36       1766.08        87.64 o
  -8  -4   5         32.91         60.21        35.13 o
  -7  -4   5      19931.03      20491.21       181.75 o
  -6  -4   5      14535.54      16142.92       152.29 o
  -5  -4   5        675.65        670.52        48.89 o
  -4  -4   5        224.06        219.69        40.73 o
  -2  -4   5       2304.95       2308.06        76.29 o
  -1  -4   5      15338.35      18934.54       176.62 o
   0  -4   5      48117.41      47578.40       177.10 o
   1  -4   5      58602.70      55192.22       225.62 o
   2  -4   5        315.74        278.43        47.33 o
   3  -4   5        821.81        787.41        40.70 o
   4  -4   5       3776.30       3463.60        97.50 o
   5  -4   5      17279.46      18080.04       188.96 o
   6  -4   5       4848.37       4471.29       115.26 o
   7  -4   5      25050.45      25146.25       258.34 o
   8  -4   5      15050.10      19305.83       225.46 o
   9  -4   5        237.02        255.61        56.98 o
  10  -4   5        829.73        916.06       147.12 o
  11  -4   5      13682.88      13490.27       335.28 o
  12  -4   5       6004.17       5679.44       280.52 o
  13  -4   5         52.04         49.05       126.29 o
  14  -4   5       3449.75       3538.37       276.16 o
 -17  -3   5        216.38        233.06        96.51 o
 -16  -3   5        739.03        696.49       110.27 o
 -15  -3   5       7087.43       7127.53       931.48 o
 -14  -3   5       7682.58       7676.83       960.70 o
 -13  -3   5         46.24         52.87        62.24 o
 -12  -3   5       1268.76       1223.22       141.36 o
 -11  -3   5        116.80        115.13        60.77 o
 -10  -3   5        950.27        819.72       102.77 o
  -9  -3   5       1704.91       2123.69       122.85 o
  -8  -3   5      20021.81      18986.68       173.33 o
  -7  -3   5       7034.01       6999.83       111.28 o
  -5  -3   5      10747.27      10130.78        87.75 o
  -4  -3   5       2105.92       1908.68        59.17 o
  -3  -3   5       2674.28       2409.59        33.73 o
  -2  -3   5      11451.13      11439.20       186.75 o
  -1  -3   5       1724.44       1950.04        82.94 o
   1  -3   5       4825.87       4734.18        58.90 o
   2  -3   5         44.33         97.87        25.97 o
   3  -3   5       8196.36       7613.96        97.25 o
   4  -3   5      40776.66      37642.34       242.20 o
   5  -3   5       8415.98       7967.92       133.04 o
   6  -3   5         21.55         23.18        31.21 o
   7  -3   5        151.70        131.47        37.12 o
   8  -3   5       8713.77      10001.11      1535.29 o
   9  -3   5       2165.13       2283.03       125.07 o
  10  -3   5        566.28        574.81        64.63 o
  11  -3   5      10847.33      12576.56       322.19 o
  12  -3   5       1515.24       1750.75       193.80 o
  13  -3   5         36.26         67.75        86.93 o
  14  -3   5         50.70         43.62        93.62 o
  15  -3   5       9576.91      10348.41       387.29 o
 -17  -2   5       1563.06       1315.04       245.81 o
 -16  -2   5        326.29        279.60        87.21 o
 -15  -2   5       5312.46       4936.98       283.05 o
 -14  -2   5       1236.33       1553.81       164.02 o
 -13  -2   5        102.48         91.50        64.05 o
 -12  -2   5         41.80         64.91        64.78 o
 -11  -2   5      20292.78      21238.04       348.69 o
 -10  -2   5       8958.48       8530.86       815.76 o
  -9  -2   5        344.05        607.04       255.96 o
  -8  -2   5      14444.78      13176.47       437.47 o
  -7  -2   5       1037.23        950.13        73.16 o
  -6  -2   5        184.16        215.28        30.30 o
  -5  -2   5        142.16        169.47        20.84 o
  -4  -2   5      22465.15      25329.67       183.62 o
  -3  -2   5      41001.14      39432.25       131.22 o
  -2  -2   5       3789.15       3985.51        61.06 o
  -1  -2   5      16729.76      17844.46       189.04 o
   0  -2   5      53215.86      49431.57       265.96 o
   1  -2   5      28783.85      30376.90       114.10 o
   2  -2   5       3766.82       4071.29        65.45 o
   3  -2   5      18604.00      19916.96       123.10 o
   4  -2   5       5376.05       5313.53        92.56 o
   5  -2   5       1817.28       1968.18        68.45 o
   6  -2   5        508.26        442.90        31.90 o
   7  -2   5       1783.81       1693.56        89.16 o
   8  -2   5      14334.61      17371.86       183.62 o
   9  -2   5         42.87         51.64        39.35 o
  10  -2   5       3018.77       2791.21       124.52 o
  11  -2   5         49.32         44.94        65.52 o
  12  -2   5       4264.63       4063.21       227.93 o
  13  -2   5        187.58        215.58        83.14 o
  14  -2   5        869.02        777.21       136.48 o
  15  -2   5       5005.65       4869.70       317.79 o
  16  -2   5        156.02        124.24       115.50 o
 -17  -1   5        897.86       1319.45       237.10 o
 -16  -1   5        692.14        852.46       207.92 o
 -15  -1   5       1242.61       1301.81       184.15 o
 -14  -1   5       9316.35       9104.95       874.06 o
 -13  -1   5       5022.08       4883.79       237.81 o
 -12  -1   5         14.59         21.15        61.09 o
 -11  -1   5      14029.95      17658.93       275.49 o
 -10  -1   5        291.83        588.02       258.75 o
  -9  -1   5       1310.64       1562.41       124.56 o
  -8  -1   5       9099.86      11208.16      2822.03 o
  -7  -1   5      53589.68      49200.54       372.31 o
  -6  -1   5      31615.70      32376.69       248.01 o
  -4  -1   5       1277.11       1086.20        49.48 o
  -3  -1   5       5385.64       5150.75        81.15 o
  -2  -1   5     108840.07      96799.63       279.83 o
  -1  -1   5     130480.90     145908.78       606.12 o
   0  -1   5      57318.84      51662.99       230.17 o
   1  -1   5      36100.50      34635.32       141.25 o
   2  -1   5        844.22        832.94        35.47 o
   3  -1   5       6804.22       6318.19       102.35 o
   4  -1   5       6841.60       6760.29       128.33 o
   5  -1   5      18246.47      16251.13       164.37 o
   6  -1   5       3263.53       3090.71        88.52 o
   7  -1   5       3730.88       3677.82        99.06 o
   8  -1   5        193.95        210.45        34.42 o
   9  -1   5       1355.00       1274.96        40.93 o
  10  -1   5       1530.89       1714.63       106.32 o
  11  -1   5      13262.58      13640.02       291.36 o
  12  -1   5       3136.02       3032.45       200.08 o
  13  -1   5        308.93        330.12        83.66 o
  14  -1   5        146.16        167.83        89.28 o
  15  -1   5       1118.07       1566.61       203.62 o
  16  -1   5        528.78        458.17       123.06 o
 -17   0   5       1648.84       1571.30       350.68 o
 -16   0   5         26.43         32.01       116.60 o
 -15   0   5        768.57        905.31       206.62 o
 -14   0   5       4576.44       4525.11       245.84 o
 -13   0   5       1018.75       1089.87       179.72 o
 -12   0   5        840.47        969.22       149.63 o
 -11   0   5       3760.92       3861.10       190.11 o
 -10   0   5      14459.22      13748.06       990.51 o
  -9   0   5      11685.25      12103.85      1804.50 o
  -8   0   5       1155.88       1036.88        88.47 o
  -7   0   5       1003.78       1034.24        73.60 o
  -6   0   5       1642.66       1626.63        93.78 o
  -5   0   5       5309.24       4766.91       105.39 o
  -4   0   5      11177.88      10144.85       113.10 o
  -3   0   5      58098.89      54660.54       194.29 o
  -2   0   5      18509.59      22289.19       121.51 o
  -1   0   5       1481.29       1552.92        79.15 o
   0   0   5       2735.40       2612.18        40.84 o
   1   0   5      13095.49      16073.78       106.21 o
   2   0   5      20763.40      22283.79       124.87 o
   3   0   5        151.98        147.44        38.73 o
   4   0   5      50735.19      49928.04       311.32 o
   5   0   5       6705.17       6218.09       127.85 o
   6   0   5        217.80        191.49        31.36 o
   7   0   5       7754.75       7323.03       124.60 o
   8   0   5      48854.18      43879.05       322.91 o
   9   0   5       6437.81       5901.88       139.60 o
  10   0   5        876.04        679.63        95.91 o
  11   0   5       5341.12       5400.82       140.12 o
  12   0   5         46.10         32.35        64.90 o
  13   0   5         17.33         12.04        88.70 o
  14   0   5       1331.02       1677.62       190.46 o
  15   0   5      10338.86      13260.14       363.79 o
  16   0   5       2479.06       2318.16       238.13 o
  17   0   5          6.51         25.40       106.55 o
 -16   1   5         49.30         54.25        92.81 o
 -15   1   5        153.02        195.31       101.21 o
 -14   1   5       5749.52       5375.31       495.62 o
 -13   1   5       4520.41       4033.97       215.35 o
 -12   1   5        697.70        645.56       158.76 o
 -11   1   5       9844.05       9317.89       641.30 o
 -10   1   5       2047.50       2252.17       149.70 o
  -9   1   5       4170.89       3812.52       161.60 o
  -8   1   5        566.38        534.54        43.26 o
  -7   1   5      34142.37      35435.72       346.32 o
  -6   1   5       4280.85       4265.52       127.94 o
  -5   1   5       5464.86       4997.64       126.39 o
  -4   1   5        577.34        534.83        55.60 o
  -3   1   5         33.73         98.68        34.53 o
  -2   1   5       4378.32       4004.81        39.47 o
  -1   1   5       4408.20       3850.54        79.16 o
   0   1   5      44161.66      44529.55       152.95 o
   1   1   5      55854.30      54991.32       228.17 o
   2   1   5       9794.16       8799.83        99.79 o
   3   1   5       1714.74       1910.90        51.49 o
   4   1   5         61.90         90.85        41.34 o
   5   1   5      39489.02      36003.18       234.55 o
   6   1   5       4007.57       3725.80        89.65 o
   7   1   5       2550.52       2891.49        82.19 o
   8   1   5      56041.43      53307.70       338.49 o
   9   1   5       3312.98       3613.84       152.98 o
  10   1   5          5.11         12.63        33.78 o
  11   1   5      12505.04      13385.96       220.59 o
  12   1   5       8482.01       7618.71       268.11 o
  13   1   5       6624.75       6323.97       252.41 o
  14   1   5       2560.71       2489.58       189.04 o
  15   1   5        996.95       1352.50       188.10 o
  16   1   5        270.12        292.53       104.96 o
  17   1   5        210.88        194.22       101.28 o
 -16   2   5        224.34        208.92       101.99 o
 -15   2   5       1646.77       1565.99       216.77 o
 -14   2   5       7201.44       8064.87      1542.52 o
 -13   2   5       1821.89       1890.64       195.70 o
 -12   2   5          0.22          0.59        64.90 o
 -11   2   5        148.52        140.68        64.51 o
 -10   2   5       7614.05       6829.00       225.30 o
  -9   2   5       3008.90       3163.76       167.31 o
  -8   2   5       1900.18       1842.13       123.93 o
  -7   2   5       8279.32       7311.38       162.64 o
  -6   2   5         69.48        123.35        39.12 o
  -5   2   5       1153.95       1015.45        68.19 o
  -4   2   5      11312.51      10022.84       156.46 o
  -3   2   5      82129.34      92888.71      8677.45 o
  -2   2   5      39855.18      39237.08       171.81 o
  -1   2   5        605.99        776.71       130.11 o
   0   2   5       6339.67       6058.34        44.34 o
   1   2   5       5335.07       5047.81        42.38 o
   2   2   5      16492.57      19350.15       138.42 o
   3   2   5        556.70        548.05        36.69 o
   4   2   5      15562.24      14739.37       534.90 o
   5   2   5      34526.73      36544.14       204.04 o
   6   2   5        212.08        676.69        61.29 o
   7   2   5       8319.03       7908.61       122.09 o
   8   2   5      10991.01      11529.78       162.12 o
   9   2   5      25015.64      27547.83       245.64 o
  10   2   5       2711.44       2722.52       109.78 o
  11   2   5      10984.60       9812.72       194.90 o
  12   2   5       7215.72       6859.54       235.13 o
  13   2   5       3372.76       3397.09       176.62 o
  14   2   5         34.52         37.86        73.89 o
  15   2   5       8986.66      13276.16       312.59 o
  16   2   5       8504.89       8367.29       785.65 o
  17   2   5       2678.70       2562.52       251.76 o
 -15   3   5        430.24        435.96        99.76 o
 -14   3   5        195.23        232.32        95.21 o
 -13   3   5        198.90        133.67        75.47 o
 -12   3   5       1771.16       1764.11       183.26 o
 -11   3   5       7003.13       8557.92      1978.52 o
 -10   3   5      10055.10      12415.80       271.33 o
  -9   3   5       4049.27       3753.31       190.77 o
  -8   3   5       2256.62       2287.71       131.68 o
  -7   3   5       3863.06       3546.05       128.59 o
  -6   3   5      14278.86      12643.91       243.69 o
  -5   3   5      13344.83      13836.67      1833.87 o
  -4   3   5      19590.02      23493.97       148.80 o
  -3   3   5      22900.50      24172.56       161.71 o
  -2   3   5        644.86        698.01        55.09 o
  -1   3   5       4077.85       3880.09        66.26 o
   0   3   5       1829.45       1998.50        56.07 o
   1   3   5      28149.69      25523.67       145.86 o
   2   3   5      13073.11      16435.45       108.44 o
   3   3   5        357.64        469.96        97.34 o
   4   3   5        204.21        195.02        46.24 o
   5   3   5      51883.26      49616.00       278.85 o
   6   3   5       5214.01       4616.00        75.24 o
   7   3   5        959.31        890.50        53.37 o
   8   3   5      34505.89      31336.82       266.11 o
   9   3   5        765.93        686.09        52.19 o
  10   3   5       2951.58       3017.90       106.29 o
  11   3   5         22.25         45.52        41.79 o
  12   3   5       5466.94       5100.46       151.79 o
  13   3   5      11787.78      14149.50       291.92 o
  14   3   5        156.62        135.40        66.59 o
  15   3   5       1140.68       1616.24       183.59 o
  16   3   5         48.61         54.33        81.69 o
  17   3   5         56.27         52.57        92.52 o
  18   3   5         12.61          8.52       100.82 o
 -15   4   5          3.61          5.05       104.19 o
 -14   4   5       3943.48       4038.06       263.05 o
 -13   4   5       1865.07       2197.75       221.94 o
 -12   4   5       5754.29       6885.33      1484.07 o
 -11   4   5       1804.08       2001.55       172.51 o
 -10   4   5        281.78        218.74        62.80 o
  -9   4   5         25.87         25.85        53.82 o
  -8   4   5       1488.58       1816.39       121.81 o
  -7   4   5      18508.95      22854.96       267.16 o
  -6   4   5      44282.00      40899.93       400.22 o
  -5   4   5       7765.35       8804.66      1552.27 o
  -4   4   5       3263.19       3167.03        87.11 o
  -3   4   5       1383.23       1312.38        61.65 o
  -2   4   5      27108.14      28259.71       180.19 o
  -1   4   5       1025.61       1267.32        55.61 o
   0   4   5       1436.03       1289.81        37.59 o
   1   4   5        521.24        535.41        51.57 o
   2   4   5       1103.45       1020.72        17.13 o
   3   4   5       5774.11       5515.07        58.86 o
   4   4   5       1412.93       1420.96       122.19 o
   5   4   5     160515.02     154516.67       636.06 o
   6   4   5        484.36        431.19        30.54 o
   7   4   5       2136.06       2351.35        87.18 o
   8   4   5       1134.52       1021.79        63.05 o
   9   4   5      11104.37      11369.51       175.54 o
  10   4   5       1414.81       1505.62        95.35 o
  11   4   5       5222.01       5011.39       167.35 o
  12   4   5      17975.98      18059.98       272.52 o
  13   4   5        174.32        157.42        68.81 o
  14   4   5       1603.65       1988.07       178.50 o
  15   4   5       3478.50       3304.00       224.80 o
  16   4   5       6468.48       8840.21      2239.33 o
  17   4   5       3304.86       2950.38       250.97 o
  18   4   5        173.97        170.64       105.88 o
 -14   5   5       1136.14       1362.78       294.00 o
 -13   5   5        126.67        104.41        85.97 o
 -12   5   5        480.50        495.77       176.71 o
 -11   5   5       3421.83       3326.54       219.32 o
 -10   5   5       9487.19      10474.54      1658.97 o
  -9   5   5      14751.51      16615.79       319.28 o
  -8   5   5         23.35         60.80        60.08 o
  -7   5   5        238.89        260.64        44.81 o
  -6   5   5          5.01          4.19        27.32 o
  -5   5   5       1713.23       1753.03        72.75 o
  -4   5   5       6337.34       5564.21        94.42 o
  -3   5   5      11925.78      11191.63       136.16 o
  -2   5   5      88463.29      82582.63       311.27 o
  -1   5   5        678.30        876.80       102.36 o
   0   5   5         28.45         30.25        13.38 o
   1   5   5        146.77        165.12        29.65 o
   2   5   5      35362.45      31412.71       156.37 o
   3   5   5       1190.39       1156.36        46.27 o
   4   5   5      18733.77      21248.98       145.81 o
   5   5   5      46805.34      43547.02       260.59 o
   6   5   5        759.76        685.50        46.86 o
   7   5   5        159.81        149.65        65.94 o
   8   5   5      40996.37      37491.00       309.43 o
   9   5   5      29098.48      30499.66       258.08 o
  10   5   5      15881.52      16095.48       208.17 o
  11   5   5       4679.10       4221.81       150.42 o
  12   5   5        550.14        516.03        65.28 o
  13   5   5       3127.45       2990.18       201.23 o
  14   5   5       2310.06       2496.76       186.18 o
  15   5   5       3281.66       3478.75       226.47 o
  16   5   5       3288.29       3164.78       238.69 o
  17   5   5        234.09        234.67        89.92 o
  18   5   5        293.41        283.42       106.85 o
 -14   6   5        775.46       1164.23       300.75 o
 -13   6   5       2855.21       3089.45       364.19 o
 -12   6   5       5069.65       4743.28       384.46 o
 -11   6   5       1504.09       1457.35       244.65 o
 -10   6   5       1125.81       1165.85       155.22 o
  -9   6   5        481.68        480.15        65.88 o
  -8   6   5         36.14         25.09        56.83 o
  -7   6   5       4528.25       4109.24       178.29 o
  -6   6   5      29756.71      30880.50       241.84 o
  -5   6   5      27808.45      25188.30       221.39 o
  -4   6   5        956.38        876.82        75.71 o
  -3   6   5        411.29        404.47        32.79 o
  -2   6   5       4445.18       4201.37        86.10 o
  -1   6   5        708.35        683.15        56.90 o
   0   6   5       6857.82       6421.16       133.63 o
   1   6   5      31533.34      30687.42       264.20 o
   2   6   5      10098.84       9133.17       128.54 o
   3   6   5      14713.08      14711.57      1244.35 o
   4   6   5       2638.71       2585.92        82.71 o
   5   6   5      38264.00      38973.76       228.68 o
   6   6   5       2163.14       1986.09        65.44 o
   7   6   5      19861.38      18456.68       221.73 o
   8   6   5      13229.33      16634.67       195.20 o
   9   6   5         96.89        105.44        31.21 o
  10   6   5       1133.24       1175.62       132.69 o
  11   6   5        779.68       1250.29        96.22 o
  12   6   5       8204.01      10563.48      1883.00 o
  13   6   5       8743.44      10936.39       221.87 o
  14   6   5       7896.14       7260.16       267.70 o
  15   6   5        601.20        703.74       165.65 o
  16   6   5        180.93        198.84        81.69 o
  17   6   5       2605.96       2826.29       249.31 o
  18   6   5         66.63        103.09        97.77 o
 -13   7   5       1600.30       1697.60       327.48 o
 -12   7   5        630.83        553.63       154.19 o
 -11   7   5        484.75        485.49       129.23 o
 -10   7   5       2375.29       2029.48       270.79 o
  -9   7   5      18417.75      19144.07       496.06 o
  -8   7   5      13270.46      16707.81       407.66 o
  -7   7   5       1167.48       1351.91       186.21 o
  -6   7   5        359.85        577.46       177.54 o
  -5   7   5       6361.00       6090.72       116.02 o
  -4   7   5       1700.26       1842.50       189.64 o
  -3   7   5       3295.01       3030.07        87.31 o
  -2   7   5      67701.16      64618.84       291.07 o
  -1   7   5       3323.06       2899.41       102.41 o
   0   7   5        901.42       1096.32       218.07 o
   1   7   5       6593.58       6696.34       139.79 o
   2   7   5      52290.03      51097.95       363.75 o
   3   7   5       6421.06       6158.50        90.24 o
   4   7   5       4181.83       5125.00      1102.40 o
   5   7   5      56787.68      52456.15       274.31 o
   6   7   5      10278.63       9394.36       116.68 o
   7   7   5        560.36        546.58        28.98 o
   8   7   5       8615.94       8172.87       126.23 o
   9   7   5      48880.45      48014.07       354.04 o
  10   7   5      11592.12      15945.21       199.90 o
  11   7   5          2.14          2.48        37.08 o
  12   7   5        652.65        568.71        94.88 o
  13   7   5       3131.55       2901.77       134.73 o
  14   7   5       1099.66       1404.33       162.95 o
  15   7   5       4379.35       3892.29       227.02 o
  16   7   5       6541.55       5959.65       280.97 o
  17   7   5       7705.93       7423.90       323.24 o
  18   7   5        595.81        742.77       209.65 o
 -12   8   5       1599.42       1616.83       318.08 o
 -11   8   5         78.55        128.64       127.17 o
 -10   8   5       2758.35       2718.80       300.75 o
  -9   8   5       6741.88       6056.42       379.46 o
  -8   8   5          3.84          9.99        91.63 o
  -7   8   5        234.07        261.69        81.06 o
  -6   8   5       1214.16       1117.54       177.40 o
  -5   8   5      11013.64      13590.01       231.46 o
  -4   8   5       6666.62       6421.94       133.93 o
  -3   8   5        201.61        203.44        27.10 o
  -2   8   5       3768.47       3579.93       127.31 o
  -1   8   5      11952.45      10993.99       262.72 o
   0   8   5       2350.38       2372.66       105.11 o
   1   8   5      16186.58      20208.11       227.50 o
   2   8   5      23766.53      25721.44       254.48 o
   3   8   5      18492.45      16715.26       234.89 o
   4   8   5       1585.60       1828.45        59.96 o
   5   8   5       1692.13       1635.41        67.53 o
   6   8   5      28727.80      29861.31       242.14 o
   7   8   5       2804.07       2809.77        76.71 o
   8   8   5      14021.72      15018.76       186.52 o
   9   8   5      12320.15      16215.27       193.91 o
  10   8   5       1417.00       1634.83        96.17 o
  11   8   5        300.65        477.84       170.22 o
  12   8   5      12024.02      15278.66       218.05 o
  13   8   5      20058.07      21823.46       289.80 o
  14   8   5       7010.15       6867.19       246.05 o
  15   8   5         67.44         62.33        71.83 o
  16   8   5        175.03        172.90        77.63 o
  17   8   5        263.67        268.44        97.48 o
  18   8   5         16.39         15.86        88.87 o
 -12   9   5       2097.56       2043.87       360.37 o
 -11   9   5         59.90         56.39       151.26 o
 -10   9   5         32.09         41.41       113.66 o
  -9   9   5        144.47        159.48       114.54 o
  -8   9   5       3299.74       3380.80       273.73 o
  -6   9   5        129.01        120.12        74.31 o
  -5   9   5       5654.45       5031.44       172.58 o
  -4   9   5         70.49         58.80        42.23 o
  -3   9   5          6.04         15.57        54.92 o
  -2   9   5      12241.78      13623.78       221.36 o
  -1   9   5      28361.03      28011.72       304.67 o
   0   9   5       6740.54       6262.55       160.22 o
   1   9   5       3350.32       3521.75       130.30 o
   2   9   5         23.27         15.86        31.96 o
   3   9   5        263.17        242.30        37.75 o
   4   9   5      14524.42      13661.90       145.01 o
   5   9   5      38888.71      38794.36       223.61 o
   6   9   5      18875.36      22304.97       196.75 o
   7   9   5       3206.29       2862.40        90.15 o
   8   9   5       1266.04       1372.25        83.09 o
   9   9   5       8048.70       9674.57      1711.42 o
  10   9   5      21612.19      20024.15       261.63 o
  11   9   5       7977.58       7437.56       458.24 o
  12   9   5       1372.12       1271.53       119.13 o
  13   9   5       4236.89       3948.91       168.25 o
  14   9   5        889.31        977.24       127.58 o
  15   9   5         11.02         10.56        67.96 o
  16   9   5       6186.94       5585.47       272.21 o
  17   9   5      13655.88      16518.52       403.55 o
  18   9   5       2101.30       1808.32       226.64 o
 -11  10   5        142.66        169.47       134.81 o
 -10  10   5       1762.33       1755.16       303.39 o
  -9  10   5       7656.42       7044.73       421.17 o
  -8  10   5       4193.39       4136.50       310.15 o
  -7  10   5         56.93         45.82        94.57 o
  -6  10   5         23.85         30.84        81.06 o
  -5  10   5      13343.60      11651.58       254.71 o
  -4  10   5       2052.12       2243.16       125.48 o
  -3  10   5         42.68         27.02        39.30 o
  -2  10   5      14959.98      17435.45       263.64 o
  -1  10   5       2006.53       1946.49       226.88 o
   0  10   5        577.71        584.17        96.38 o
   1  10   5         25.19         44.05        42.87 o
   2  10   5      24835.71      27921.73       304.39 o
   3  10   5      14393.45      15515.98       235.51 o
   4  10   5       1984.82       1999.06       112.48 o
   5  10   5       9733.97       9911.05      1311.99 o
   6  10   5        193.87        251.16       116.45 o
   7  10   5       7107.75       7537.97       943.58 o
   8  10   5       2755.79       2285.86       108.73 o
   9  10   5       4359.19       4071.67       134.87 o
  10  10   5       8359.54       7486.51       156.27 o
  11  10   5          6.85         10.48        38.36 o
  12  10   5          1.72          2.94        42.77 o
  13  10   5       3934.75       3557.00       138.10 o
  14  10   5      21456.54      23665.10       324.71 o
  15  10   5        686.98        590.05        92.95 o
  16  10   5       1290.41       1325.48       201.01 o
  17  10   5       2391.87       2533.90       218.33 o
  18  10   5        384.68        343.04       143.36 o
 -10  11   5         16.48         12.92       117.48 o
  -9  11   5         33.69         25.55       118.66 o
  -8  11   5       1041.25       1285.24       237.90 o
  -7  11   5         52.75         52.57        90.46 o
  -6  11   5       4462.34       4533.29       306.33 o
  -5  11   5      15409.97      19373.16       426.75 o
  -4  11   5        500.93        536.30        55.26 o
  -3  11   5       2609.52       2335.52       161.45 o
  -2  11   5         81.31         54.04        46.28 o
  -1  11   5      16613.31      19368.74       294.99 o
   0  11   5        959.38        871.25       102.67 o
   1  11   5       3208.01       3345.98       135.93 o
   2  11   5       8248.77       7628.41       182.67 o
   3  11   5       1549.09       1705.07       106.79 o
   4  11   5        151.88        156.66        45.53 o
   5  11   5       7189.17       6576.07       205.57 o
   6  11   5      17999.71      17714.16       167.40 o
   7  11   5      11403.28      10721.74       601.06 o
   8  11   5        250.82        231.20        33.10 o
   9  11   5         60.94         48.58        33.06 o
  10  11   5        223.83        213.63        39.73 o
  11  11   5       2362.85       2393.39       122.50 o
  12  11   5        259.28        266.09        46.55 o
  13  11   5       6767.92       6280.41       192.34 o
  14  11   5       7284.76       8041.90      1115.66 o
  15  11   5         93.28         92.81        73.89 o
  16  11   5        133.24        101.03        78.95 o
  17  11   5       1921.51       1805.39       206.20 o
  18  11   5       2528.89       2405.54       250.40 o
  -9  12   5       2386.21       2453.00       316.02 o
  -8  12   5       7240.56       6949.28       418.23 o
  -7  12   5       2014.56       2125.23       268.74 o
  -6  12   5          5.05          4.11        89.58 o
  -5  12   5         27.73         19.09        82.82 o
  -4  12   5       2301.09       2479.14       163.65 o
  -3  12   5         47.28         33.97        51.48 o
  -2  12   5       8689.14       7934.50       228.24 o
  -1  12   5      14851.22      15311.38       287.31 o
   0  12   5       3170.33       3435.71       158.17 o
   1  12   5         32.51         20.82        46.70 o
   2  12   5       9226.37       9357.09      1134.57 o
   3  12   5      19966.08      19823.01       283.05 o
   4  12   5       6701.90       6352.45       189.21 o
   5  12   5       9902.91       8880.48       231.58 o
   6  12   5       2606.86       2245.73       168.73 o
   7  12   5        936.09        896.97        63.65 o
   8  12   5        228.68        230.56        53.45 o
   9  12   5       9580.83       8977.33       621.18 o
  10  12   5      10238.30      11422.15      1668.37 o
  11  12   5       2931.71       3211.71       121.04 o
  12  12   5        126.76         92.27        44.95 o
  13  12   5        113.81        158.19        54.15 o
  14  12   5       1947.52       2335.10       145.87 o
  15  12   5         55.70         75.78        76.77 o
  16  12   5        356.27        317.96        77.97 o
  17  12   5       3272.42       3114.24       244.23 o
  18  12   5        294.34        295.17        95.09 o
  -8  13   5        159.72        174.17       127.17 o
  -7  13   5         89.33         95.75       110.73 o
  -6  13   5         30.54         37.59        98.39 o
  -5  13   5       6958.54       6622.09       355.38 o
  -4  13   5       8718.03       7945.81       398.85 o
  -3  13   5       8588.64       8226.74       240.64 o
  -2  13   5        481.10        534.83        64.06 o
  -1  13   5       5709.76       5652.28       211.46 o
   0  13   5       5415.64       4960.33       187.01 o
   1  13   5       1416.92       1559.11       142.65 o
   2  13   5       9049.99      11198.28      2384.71 o
   3  13   5      16736.13      20600.03       319.90 o
   4  13   5       5780.01       5372.65       177.25 o
   5  13   5        217.31        226.15        62.89 o
   6  13   5      11263.02      14088.68       259.98 o
   7  13   5      37974.01      34289.93       464.75 o
   8  13   5       1186.27       1148.81       129.98 o
   9  13   5        199.19        203.83        54.80 o
  10  13   5       2302.81       2129.61       182.31 o
  11  13   5        892.47       1323.56       148.12 o
  12  13   5        928.14        833.82        56.39 o
  13  13   5       9263.31       8603.04       275.40 o
  14  13   5      19747.83      23095.24       327.98 o
  15  13   5        419.46        410.89        57.87 o
  16  13   5        208.09        216.05        75.74 o
  17  13   5        175.64        152.61        79.45 o
  18  13   5       2062.78       1849.56       222.09 o
  -7  14   5        615.57       1101.09       245.53 o
  -6  14   5         17.92         15.57       103.97 o
  -5  14   5         46.65         48.17       101.03 o
  -4  14   5        157.11        180.33        99.27 o
  -3  14   5         73.98         71.96        59.36 o
  -2  14   5        156.98        139.80        63.75 o
  -1  14   5       7178.76       6392.42       246.25 o
   0  14   5       6193.11       6083.30       210.47 o
   1  14   5       2267.97       2524.37       162.09 o
   2  14   5        929.66        878.21       133.94 o
   3  14   5        755.66        649.08       126.93 o
   4  14   5       9209.41      11281.91      2326.27 o
   5  14   5        499.42        478.15        71.65 o
   6  14   5       2693.93       2894.72       176.68 o
   7  14   5       2802.50       2522.02       274.61 o
   8  14   5          7.03          4.99        57.50 o
   9  14   5        817.18        783.96        84.94 o
  10  14   5       3171.12       3334.96       190.41 o
  11  14   5      22604.91      25037.55       408.70 o
  12  14   5       1400.45       1471.30       165.91 o
  13  14   5        115.40         85.63        72.89 o
  14  14   5        522.35        532.84       126.40 o
  15  14   5       1451.14       1213.29       202.55 o
  16  14   5        142.87        139.21        82.70 o
  17  14   5       3684.73       3692.06       243.39 o
  -6  15   5          4.14          7.05       116.60 o
  -5  15   5       1259.62       1181.27       279.31 o
  -4  15   5       2758.89       3107.37       289.88 o
  -3  15   5       1172.00       1541.05       162.09 o
  -2  15   5        215.67        218.35        65.30 o
  -1  15   5        270.45        256.14        65.75 o
   0  15   5        727.97        720.74        76.97 o
   1  15   5       1032.34       1244.93       270.65 o
   2  15   5       3836.41       3758.21       200.30 o
   3  15   5       4446.24       4014.90       192.77 o
   4  15   5       2999.23       2745.68       174.25 o
   5  15   5        304.84        303.69        70.88 o
   6  15   5       2652.78       2769.77       183.97 o
   7  15   5       5097.85       5068.12       319.84 o
   8  15   5       5595.91       5132.28       227.35 o
   9  15   5        127.31        123.64        67.49 o
  10  15   5       3280.71       3203.09       221.03 o
  11  15   5        723.79        731.61        91.87 o
  12  15   5        168.22        196.19        73.20 o
  13  15   5         19.07         24.86        77.18 o
  14  15   5       6996.23       6483.45       294.46 o
  15  15   5       3537.80       3612.97       261.56 o
  16  15   5       1199.59       1079.94       172.40 o
  17  15   5         79.92         50.81       146.56 o
  -4  16   5        521.60        509.87       147.44 o
  -3  16   5          3.48          2.35        99.27 o
  -2  16   5        325.51        298.40        69.33 o
  -1  16   5       3973.93       4089.50       224.32 o
   0  16   5       6084.65       5873.89       253.73 o
   1  16   5        434.53        423.52        70.39 o
   2  16   5        565.78        545.70        78.71 o
   3  16   5          3.55          3.37        61.34 o
   4  16   5       2868.99       2910.73       182.55 o
   5  16   5        186.42        176.67        66.68 o
   6  16   5       3454.32       3333.22       184.86 o
   7  16   5       6187.88       5926.61       370.06 o
   8  16   5        214.79        206.77        73.91 o
   9  16   5        352.33        516.59       186.06 o
  10  16   5       2097.10       2012.58       196.09 o
  11  16   5       9162.20      13290.98       324.95 o
  12  16   5         33.30         29.06        72.67 o
  13  16   5        596.24        556.56        97.30 o
  14  16   5       1084.49       1225.18       196.22 o
  15  16   5        417.19        310.74        96.47 o
  16  16   5         81.40        117.19       152.14 o
  -2  17   5         94.44         74.01        74.14 o
  -1  17   5       2441.45       2174.70       189.60 o
   0  17   5       1680.35       1618.73       185.94 o
   1  17   5         12.15         13.80        63.43 o
   2  17   5        268.85        259.17        74.63 o
   3  17   5       4033.57       4188.48       213.56 o
   4  17   5       6960.48       6567.47       260.95 o
   5  17   5          6.80          5.87        65.88 o
   6  17   5         46.46         43.02        68.31 o
   7  17   5        289.99        233.20        93.40 o
   8  17   5       4550.25       4208.59       241.42 o
   9  17   5       1077.18       1329.88       173.00 o
  10  17   5       1421.98       1424.28       173.40 o
  11  17   5       3471.02       3576.69       221.52 o
  12  17   5         23.31         16.45        70.10 o
  13  17   5          0.09          1.47        75.99 o
  14  17   5       1121.00       1222.10       244.51 o
  15  17   5       2791.25       2598.67       251.69 o
  -1  18   5        604.57        572.80       115.55 o
   0  18   5       1097.10       1122.67       186.47 o
   1  18   5       2215.23       2535.37       203.35 o
   2  18   5         94.10         86.19        73.25 o
   3  18   5        741.28        727.79        90.78 o
   4  18   5        732.16        713.40        95.67 o
   5  18   5        590.30        513.39        88.10 o
   6  18   5        442.29        361.97        82.23 o
   7  18   5       4482.87       4134.44       337.17 o
   8  18   5       4500.97       4686.31       248.85 o
   9  18   5        271.37        259.63        82.03 o
  10  18   5       1546.98       1757.51       207.72 o
  11  18   5         18.01         13.80       109.84 o
  12  18   5        667.62        634.10       104.19 o
  13  18   5         61.50         56.15        86.76 o
  14  18   5       3336.01       2911.02       261.18 o
   2  19   5        331.74        378.58        93.58 o
   3  19   5        474.23        438.50        88.52 o
   4  19   5       4635.06       4315.65       261.20 o
   5  19   5       4100.41       3685.95       246.30 o
   6  19   5         13.39         12.92       115.72 o
   7  19   5        951.39        851.15       261.10 o
   8  19   5        184.27        197.47        79.01 o
   9  19   5        124.19        124.82        72.46 o
  10  19   5        337.37        319.01        85.54 o
  11  19   5       5757.15       5140.51       304.57 o
  12  19   5       2124.52       2473.99       219.98 o
  13  19   5        297.23        269.63        86.82 o
   6  20   5        168.67        176.51       158.01 o
 -11 -16   6       1455.61       1741.65       308.39 o
 -10 -16   6       1795.34       2067.95       294.88 o
  -9 -16   6         80.12         69.31       106.91 o
  -8 -16   6       1217.28       1408.89       292.82 o
  -7 -16   6        103.22         75.19       106.91 o
  -6 -16   6         47.55         62.26       102.21 o
  -5 -16   6        139.62         95.16       111.90 o
  -4 -16   6       2073.13       2233.31       306.33 o
  -3 -16   6       1234.66       1681.74       284.30 o
  -2 -16   6         99.05         94.28       119.54 o
 -11 -15   6       4052.17       3502.10       375.64 o
 -10 -15   6        500.02        527.19       113.66 o
  -9 -15   6        472.59        492.24       120.42 o
  -8 -15   6         22.00         17.92        98.39 o
  -7 -15   6       3376.78       3262.15       307.21 o
  -6 -15   6       1637.88       1774.84       266.97 o
  -5 -15   6         13.03          9.40       103.09 o
  -4 -15   6       2779.50       2611.30       299.58 o
  -3 -15   6        209.08        200.60       114.54 o
  -2 -15   6        126.46        116.89       116.60 o
  -1 -15   6         67.72         70.19       106.91 o
   0 -15   6       2092.91       2221.85       308.39 o
   1 -15   6       1972.96       2200.41       322.78 o
 -11 -14   6        577.49        638.80       121.30 o
 -10 -14   6       2172.41       2509.68       305.45 o
  -9 -14   6        197.59        171.52        95.45 o
  -8 -14   6        959.54       1362.19       255.23 o
  -7 -14   6       3806.81       3411.64       332.47 o
  -6 -14   6       1658.45       1542.52       279.31 o
  -5 -14   6        426.29        380.93       111.90 o
  -4 -14   6       2282.00       2474.14       288.12 o
  -3 -14   6       4583.90       4116.82       323.66 o
  -2 -14   6       4052.20       4204.93       316.02 o
  -1 -14   6        508.13        520.15       126.29 o
   0 -14   6        669.36        644.97       120.42 o
   1 -14   6         84.44        102.50       109.84 o
   2 -14   6         81.12         80.77       113.66 o
   3 -14   6        670.36        594.75       136.87 o
 -15 -13   6        630.12        583.29       152.14 o
 -14 -13   6         48.37         49.34       113.66 o
 -13 -13   6         24.06         29.08       106.91 o
 -11 -13   6       6578.72       6304.90       368.89 o
 -10 -13   6       2880.44       2798.10       268.74 o
  -9 -13   6        631.09        563.32       101.03 o
  -8 -13   6         26.69         21.73        87.82 o
  -7 -13   6       9073.65      11856.74       411.48 o
  -6 -13   6       4470.43       4448.41       319.84 o
  -5 -13   6        155.95        194.14       103.09 o
  -4 -13   6       2835.46       2750.22       292.82 o
  -3 -13   6       1377.94       1585.11       261.10 o
  -2 -13   6        737.15        999.17       237.90 o
  -1 -13   6       1667.92       2062.08       256.40 o
   0 -13   6       7699.77       7248.85       371.83 o
   1 -13   6       3583.88       3675.38       326.60 o
   2 -13   6       1259.71       1794.81       272.56 o
   3 -13   6         24.95         17.62       107.79 o
   5 -13   6        106.35        142.74       126.29 o
 -16 -12   6          1.77          4.11       120.42 o
 -15 -12   6         17.14         16.45       106.03 o
 -14 -12   6       4019.50       3634.27       340.11 o
 -13 -12   6       1904.98       1976.61       261.10 o
 -12 -12   6         45.37         27.31        96.33 o
 -11 -12   6        889.23        792.99       147.57 o
 -10 -12   6       2459.51       2552.40       176.68 o
  -9 -12   6       2385.91       2686.91       154.35 o
  -8 -12   6         17.09          8.52        84.88 o
  -7 -12   6       9263.46      13831.01       385.34 o
  -6 -12   6       1887.97       2178.97       243.77 o
  -5 -12   6          9.19          2.35        81.94 o
  -4 -12   6        289.53        269.62       100.15 o
  -3 -12   6       7562.37       6874.09       370.06 o
  -2 -12   6      12268.27      13745.83       407.66 o
  -1 -12   6        381.49        392.09       111.90 o
   0 -12   6       1976.22       2356.37       252.29 o
   1 -12   6       1602.39       1503.17       274.61 o
   2 -12   6       2080.26       1977.20       276.67 o
   3 -12   6       4298.96       4446.35       299.58 o
   4 -12   6       4030.19       3878.63       330.41 o
   5 -12   6       7095.92       6612.40       427.63 o
   6 -12   6        179.84        177.40       124.24 o
 -16 -11   6         51.91         52.57       115.72 o
 -15 -11   6        265.10        244.36       149.20 o
 -14 -11   6       2030.85       1913.17       277.55 o
 -13 -11   6         15.76         16.45        95.45 o
 -12 -11   6        542.49        540.71       131.87 o
 -11 -11   6        430.11        428.03       105.45 o
 -10 -11   6       3783.47       3707.52       202.67 o
  -9 -11   6       3481.78       3273.73       176.74 o
  -8 -11   6        144.23        178.86        60.25 o
  -7 -11   6        215.53        189.73        52.29 o
  -6 -11   6        402.24        370.65       120.67 o
  -5 -11   6       1911.05       1910.82       212.05 o
  -4 -11   6        561.03        524.85       202.36 o
  -3 -11   6       7989.32       7689.41       348.92 o
  -2 -11   6       7114.09       6656.16       340.99 o
  -1 -11   6         92.85        118.36       100.15 o
   0 -11   6       2169.28       2428.33       242.89 o
   1 -11   6       5146.21       4844.02       294.88 o
   2 -11   6       3905.70       4002.86       289.88 o
   3 -11   6         20.31         22.62        99.27 o
   4 -11   6       2843.69       3289.17       294.88 o
   5 -11   6          2.33         49.93       108.96 o
   6 -11   6        423.58        417.94       125.12 o
   7 -11   6        381.75        376.53       140.68 o
 -17 -10   6        830.58        903.72       302.51 o
 -16 -10   6        258.55        261.10       126.29 o
 -15 -10   6         20.74         13.80       112.78 o
 -14 -10   6       2879.93       2466.21       315.14 o
 -13 -10   6        842.92        768.91       122.47 o
 -12 -10   6        475.04        486.08       108.96 o
 -11 -10   6       1484.42       1753.69       239.95 o
 -10 -10   6        458.76        479.17       130.10 o
  -9 -10   6        119.93         81.94        53.45 o
  -8 -10   6         47.17         33.95        52.10 o
  -7 -10   6       6439.78       6155.24       201.40 o
  -6 -10   6       6792.56       6494.16       184.63 o
  -5 -10   6       4942.05       4890.13       279.31 o
  -4 -10   6       1506.69       1393.65       125.85 o
  -3 -10   6          0.93          3.52        49.00 o
  -2 -10   6       3221.15       2841.45       142.10 o
  -1 -10   6        301.70        264.04        87.82 o
   0 -10   6       2088.90       2093.21       227.33 o
   1 -10   6       6367.97       5840.55       304.57 o
   2 -10   6       2362.21       2619.53       255.23 o
   3 -10   6        168.24        156.25        99.27 o
   4 -10   6         65.45         61.38        91.63 o
   5 -10   6      11876.27      12055.28       434.68 o
   6 -10   6       1311.12       1660.59       300.75 o
   7 -10   6         80.51         56.39       109.84 o
   8 -10   6       2008.31       1936.38       315.14 o
 -17  -9   6       1111.76       1446.19       315.14 o
 -16  -9   6       1045.16       1126.64       285.18 o
 -15  -9   6        183.79        203.83       139.80 o
 -14  -9   6       9562.12      11346.58       481.67 o
 -13  -9   6       3821.70       3439.84       300.75 o
 -12  -9   6        335.01        331.30       210.00 o
 -11  -9   6          7.72         11.75        84.88 o
 -10  -9   6      12916.26      15898.41       287.34 o
  -9  -9   6       4532.85       4341.22       188.29 o
  -8  -9   6         13.96         20.85        49.00 o
  -7  -9   6       3859.76       3416.93       163.28 o
  -6  -9   6       1312.89       1334.70       114.71 o
  -5  -9   6        998.81        905.78       172.40 o
  -4  -9   6       2847.24       3050.09       126.17 o
  -3  -9   6       8759.89       8186.26       195.45 o
  -2  -9   6      22428.64      24050.99       301.25 o
  -1  -9   6         35.14         37.02        47.28 o
   0  -9   6         40.29         44.64        43.92 o
   1  -9   6        706.85        696.66       119.45 o
   2  -9   6       3506.94       3565.54       261.10 o
   4  -9   6       1391.29       1541.35       224.39 o
   5  -9   6       3134.79       2939.96       282.25 o
   6  -9   6         13.55         22.62       102.21 o
   7  -9   6          1.80         59.33       118.66 o
   8  -9   6        905.09        823.25       249.65 o
 -17  -8   6       7090.74      10089.38       352.72 o
 -16  -8   6       3299.00       3263.61       242.28 o
 -15  -8   6        807.03        656.13       124.09 o
 -14  -8   6        122.15        154.48        72.30 o
 -13  -8   6       3376.96       3406.48       215.89 o
 -12  -8   6       6534.39       5975.19       229.87 o
 -11  -8   6        419.89        414.50       134.19 o
 -10  -8   6      12546.69      11437.77       205.54 o
  -9  -8   6       8269.87       7326.96       165.41 o
  -8  -8   6        183.19        208.82        49.34 o
  -7  -8   6       4413.86       4418.31       116.39 o
  -6  -8   6      24948.64      28201.35       230.46 o
  -5  -8   6      23530.78      25362.84       250.80 o
  -4  -8   6       1649.36       1515.96       105.79 o
  -3  -8   6       2456.77       2465.51       118.91 o
  -1  -8   6       4847.72       4384.60       155.09 o
   0  -8   6       5244.11       5012.37       154.13 o
   1  -8   6      18082.00      17018.26       234.83 o
   2  -8   6       7652.86       7486.85       199.90 o
   3  -8   6       1537.23       1722.56       144.64 o
   4  -8   6        562.58        911.14       273.44 o
   5  -8   6       2844.49       2632.45       247.59 o
   6  -8   6       3933.48       3478.31       269.91 o
   7  -8   6        256.29        227.03        98.39 o
   8  -8   6       9352.24       8488.86       377.70 o
 -17  -7   6        750.66        784.23       180.48 o
 -16  -7   6       1817.53       1995.70       215.55 o
 -15  -7   6         11.31         19.25        72.17 o
 -14  -7   6       2274.33       2654.90       185.69 o
 -13  -7   6       7222.26       6573.58       291.21 o
 -12  -7   6       7195.62       9964.87      2791.64 o
 -11  -7   6          4.09         34.66        59.91 o
 -10  -7   6        248.10        671.70       121.52 o
  -9  -7   6       7670.93       7110.86       152.14 o
  -8  -7   6       8941.97       8208.82       153.72 o
  -7  -7   6       4294.65       3991.36        97.10 o
  -6  -7   6      16077.89      19214.14       198.81 o
  -5  -7   6       3105.57       2942.53        97.50 o
  -4  -7   6         10.80         11.16        26.74 o
  -3  -7   6       3333.41       3229.84        90.10 o
  -2  -7   6      52990.58      53681.24       354.61 o
  -1  -7   6      20892.66      20674.09       160.65 o
   0  -7   6        320.08        284.21        37.60 o
   1  -7   6      10846.04       9646.23       138.61 o
   2  -7   6       3605.91       3359.81       106.18 o
   3  -7   6        323.02        300.75        38.96 o
   4  -7   6       2360.02       2258.08       100.13 o
   5  -7   6      26845.07      25314.70       277.42 o
   6  -7   6       6545.95       6291.41       160.39 o
   7  -7   6         16.70         11.85        48.20 o
   8  -7   6        143.40        141.71        76.31 o
   9  -7   6       6597.74       6328.09       236.67 o
 -17  -6   6       2488.80       2688.97       245.13 o
 -16  -6   6       3214.35       3366.96       242.78 o
 -15  -6   6        680.35        762.32       175.53 o
 -14  -6   6         17.05         15.47        69.71 o
 -13  -6   6        248.11        203.54        77.60 o
 -12  -6   6        482.38        489.89       129.91 o
 -11  -6   6       1762.69       1713.46       141.06 o
 -10  -6   6       2376.33       2472.60       147.40 o
  -9  -6   6      12766.00      14630.91       200.00 o
  -8  -6   6       5903.73       5512.18       127.68 o
  -7  -6   6       2418.05       2291.04       104.13 o
  -6  -6   6       2114.13       2451.68        76.17 o
  -5  -6   6      29416.70      31237.78       220.00 o
  -4  -6   6       6891.84       6271.73       136.17 o
  -3  -6   6        787.73        750.41        53.61 o
  -2  -6   6      19191.60      20932.32       138.52 o
  -1  -6   6       2008.19       2049.99        67.56 o
   0  -6   6       1682.52       2008.57        76.78 o
   1  -6   6       7575.55       7247.12       120.06 o
   2  -6   6      74758.42      72255.59       350.79 o
   3  -6   6      14258.61      14156.06       568.92 o
   4  -6   6        211.30        191.79        49.77 o
   5  -6   6        287.90        294.95        68.47 o
   6  -6   6       5993.17       5351.94       150.93 o
   7  -6   6       3801.69       3675.30       138.69 o
   8  -6   6       1498.94       1485.25       136.27 o
   9  -6   6      12837.21      16643.17       245.64 o
  10  -6   6       4567.98       4518.01       336.29 o
  11  -6   6          7.61          4.70       117.48 o
  12  -6   6       2168.71       2262.09       318.96 o
  13  -6   6       5099.59       4983.24       437.32 o
 -17  -5   6       2340.19       2482.33       250.39 o
 -16  -5   6         13.38         10.18        79.95 o
 -15  -5   6         16.42         20.85        72.26 o
 -14  -5   6       1586.83       1405.48       184.15 o
 -13  -5   6       7285.02       8615.98      1890.85 o
 -12  -5   6       4356.58       4323.82       206.13 o
 -11  -5   6         25.90         46.99        87.82 o
 -10  -5   6         15.38         38.50        50.24 o
  -9  -5   6        865.00        768.16        72.24 o
  -8  -5   6       8124.70       9240.01       832.62 o
  -7  -5   6       3410.49       3214.98        99.93 o
  -6  -5   6       2404.14       2212.61        68.65 o
  -5  -5   6      14415.28      13291.49       139.89 o
  -3  -5   6      14267.63      18300.20       118.76 o
  -2  -5   6       2537.48       2757.14        89.44 o
  -1  -5   6      25929.39      25367.53       248.63 o
   0  -5   6      13226.22      14729.73       130.98 o
   1  -5   6        243.13        218.51        50.32 o
   3  -5   6       2972.52       2805.01        90.29 o
   4  -5   6       1755.61       2032.42        87.79 o
   5  -5   6      10515.28       9693.81       154.12 o
   6  -5   6      20889.19      20242.38       238.77 o
   7  -5   6      11550.48      10580.77       192.61 o
   8  -5   6          2.76          4.70        48.26 o
   9  -5   6        653.10        673.70        91.87 o
  10  -5   6       2123.19       1960.90       193.50 o
  11  -5   6       2935.33       3116.91       210.16 o
  12  -5   6       2000.47       2292.05       201.97 o
  13  -5   6       4756.87       4698.64       436.44 o
 -17  -4   6        160.80        177.40        95.34 o
 -16  -4   6       3249.46       3306.70       264.76 o
 -15  -4   6       3704.22       3526.26       239.37 o
 -14  -4   6       1059.04       1222.50       161.60 o
 -13  -4   6       3594.72       3396.13       201.39 o
 -12  -4   6        326.60        267.56       132.23 o
 -11  -4   6       2375.43       2137.49       159.74 o
 -10  -4   6      10856.38      10443.85      1135.16 o
  -9  -4   6      18644.39      16511.48       265.99 o
  -8  -4   6      11922.81      14080.22      1369.33 o
  -7  -4   6       4015.71       3950.33        83.16 o
  -6  -4   6        556.56        577.87        26.12 o
  -5  -4   6        576.04        566.26        54.82 o
  -4  -4   6       7114.73       6865.17        84.61 o
  -3  -4   6       4365.40       4010.55        56.55 o
  -2  -4   6       3352.28       3279.92        88.22 o
  -1  -4   6       1493.74       1639.37       238.49 o
   0  -4   6       2062.15       2005.56        98.03 o
   1  -4   6       2786.15       3027.71        70.73 o
   2  -4   6      16772.82      17504.28       149.53 o
   3  -4   6       6011.62       5699.87       105.40 o
   4  -4   6       5967.79       6013.73       121.68 o
   5  -4   6       4518.32       4660.06       117.06 o
   6  -4   6         38.35         56.39        38.59 o
   7  -4   6         51.21         91.05        42.85 o
   8  -4   6        340.59        338.05        45.55 o
   9  -4   6       8318.92       7535.36       178.46 o
  10  -4   6       7415.78       6792.09       199.47 o
  11  -4   6       2106.99       2415.40       190.72 o
  12  -4   6        225.80        214.40        93.51 o
  13  -4   6        410.61        359.35        98.74 o
  14  -4   6       5690.84       5175.91       312.65 o
 -17  -3   6       1589.19       1556.16       225.44 o
 -16  -3   6       3472.13       3292.40       267.97 o
 -15  -3   6       1054.18       1353.21       204.18 o
 -14  -3   6          0.07          0.35        70.05 o
 -13  -3   6       1562.50       1680.31       178.47 o
 -12  -3   6      10303.76      11043.97      1891.59 o
 -11  -3   6       3512.24       3505.16       168.67 o
 -10  -3   6       1254.49       1150.85       112.69 o
  -9  -3   6      26927.39      28550.28       325.10 o
  -8  -3   6          8.40          9.69        25.71 o
  -7  -3   6        779.83       1139.05        66.94 o
  -6  -3   6       4405.91       4349.92        80.67 o
  -5  -3   6      58132.69      52937.61       283.13 o
  -4  -3   6      13044.47      11712.99        87.51 o
  -3  -3   6        404.12        394.74        32.95 o
  -2  -3   6      21770.38      20494.63       166.77 o
  -1  -3   6      63507.93      61531.20       316.60 o
   0  -3   6       4930.02       5057.12       105.37 o
   1  -3   6      10135.95       9590.54        85.00 o
   2  -3   6      38565.42      39127.92       200.85 o
   3  -3   6       2752.18       2638.77        87.93 o
   4  -3   6       7898.32       7530.48       130.98 o
   5  -3   6       2777.37       2490.00        83.33 o
   6  -3   6      27264.66      24679.87       243.86 o
   7  -3   6      11276.60      12636.06       922.06 o
   8  -3   6        741.29        709.58        46.48 o
   9  -3   6         42.56         37.24        42.93 o
  10  -3   6        876.00        792.70        56.42 o
  11  -3   6        362.22        324.83        88.10 o
  12  -3   6       1098.27       1479.80       174.59 o
  13  -3   6       2065.95       2080.14       224.44 o
  14  -3   6       4235.33       3909.90       280.56 o
  15  -3   6          8.45         49.64       110.24 o
 -17  -2   6         94.53        126.72       102.95 o
 -16  -2   6        178.84        160.36       101.78 o
 -15  -2   6       1577.18       1612.55       198.30 o
 -14  -2   6         33.99         50.22        78.80 o
 -13  -2   6       1018.53       1183.31       232.76 o
 -12  -2   6      12774.42      11156.27       298.11 o
 -11  -2   6       2639.10       2580.48       164.26 o
 -10  -2   6       1275.17       1575.81       119.44 o
  -9  -2   6      15316.63      16486.17       265.75 o
  -8  -2   6      44399.39      42413.12       365.04 o
  -7  -2   6        656.93        542.76        76.59 o
  -6  -2   6       1707.67       1603.36        54.43 o
  -5  -2   6      27945.71      29330.52       168.40 o
  -4  -2   6        929.22       1110.09       146.30 o
  -3  -2   6       3252.31       2901.24        38.16 o
  -2  -2   6      15019.94      16236.51       192.58 o
  -1  -2   6      86420.58      78357.55       401.90 o
   0  -2   6       6976.20       6236.91       112.59 o
   1  -2   6        109.83        126.00        61.79 o
   2  -2   6       1346.63       1259.69        50.79 o
   3  -2   6       8422.73       8014.18       101.91 o
   4  -2   6       3233.04       2955.82        62.05 o
   5  -2   6       6983.19       6637.53       108.87 o
   6  -2   6      30629.37      29897.06       239.69 o
   7  -2   6       2382.55       2395.22        92.25 o
   8  -2   6       2460.92       2278.33       118.35 o
   9  -2   6      12189.04      12732.91       198.85 o
  10  -2   6      14702.86      17378.46       225.73 o
  11  -2   6       3393.84       3576.09       203.01 o
  12  -2   6       3057.97       3037.76       179.61 o
  13  -2   6        427.80        393.96       116.08 o
  14  -2   6        836.03        699.30       119.27 o
  15  -2   6        332.97        313.97       103.30 o
 -17  -1   6        244.05        239.21       123.88 o
 -16  -1   6       4747.99       4558.00       287.05 o
 -15  -1   6       3174.34       3360.43       237.00 o
 -14  -1   6         26.15         52.66        75.25 o
 -13  -1   6       1340.13       1361.54       168.30 o
 -12  -1   6       3148.06       2976.22       176.83 o
 -11  -1   6       8511.18       8301.03       728.23 o
 -10  -1   6        113.18        140.68        56.37 o
  -9  -1   6       9054.77       7972.77       174.18 o
  -8  -1   6       4575.10       4298.15       137.71 o
  -7  -1   6        531.59        652.26       177.54 o
  -6  -1   6        416.94        369.18        36.47 o
  -5  -1   6      35213.38      32618.32       176.50 o
  -4  -1   6      28482.73      28676.24       177.04 o
  -3  -1   6      32586.36      28846.67       151.43 o
  -2  -1   6      39861.80      39099.12       178.96 o
  -1  -1   6       3901.09       3672.24       122.44 o
   0  -1   6       9516.22       8925.74       128.41 o
   1  -1   6        431.84        398.85        56.43 o
   2  -1   6      27482.38      27789.48       129.58 o
   3  -1   6      48617.80      46795.10       243.94 o
   4  -1   6      18064.53      20826.27       159.27 o
   5  -1   6       2820.38       2452.79        87.77 o
   6  -1   6       4044.88       3706.10       101.35 o
   7  -1   6      25410.74      26940.78       232.00 o
   8  -1   6       3207.17       2909.67       107.73 o
   9  -1   6       9423.39       9049.75       426.83 o
  10  -1   6      12583.54      11396.97       196.85 o
  11  -1   6       1039.21       1441.23       152.70 o
  12  -1   6          1.00         -0.29        64.68 o
  13  -1   6       1596.29       1935.63       183.62 o
  14  -1   6      11589.10      13707.72       374.29 o
  15  -1   6        770.40        827.34       186.21 o
  16  -1   6        281.16        296.19       114.13 o
 -17   0   6        173.35        192.37       163.89 o
 -16   0   6        435.08        392.54       101.24 o
 -15   0   6       1324.23       1478.62       198.45 o
 -14   0   6       2797.49       2984.85       202.66 o
 -13   0   6        789.94        828.18       165.33 o
 -12   0   6      11505.93      12058.57       303.52 o
 -11   0   6       3338.21       3201.22       184.32 o
 -10   0   6          5.33          8.81        51.00 o
  -9   0   6       1445.40       1768.87       127.22 o
  -8   0   6      17880.26      21223.68       246.79 o
  -7   0   6      21131.91      20783.99       236.77 o
  -6   0   6          9.30         32.61        33.36 o
  -5   0   6      19901.67      20484.63       179.75 o
  -4   0   6       1248.68       1418.87        54.13 o
  -3   0   6       2184.95       2130.52        76.64 o
  -2   0   6       1782.56       1701.76        31.50 o
  -1   0   6      37785.43      34210.40       147.94 o
   0   0   6      37015.16      35695.78       184.31 o
   1   0   6       2844.63       2909.41        45.77 o
   2   0   6       1893.59       1899.58        56.90 o
   3   0   6        685.70        680.51        41.91 o
   4   0   6      12144.52      15117.42       153.90 o
   5   0   6        836.18        801.51        58.95 o
   6   0   6      33975.94      36401.15       255.29 o
   7   0   6      48716.60      49107.48       308.86 o
   8   0   6       2533.25       2453.78       101.72 o
   9   0   6       5841.88       5390.10       137.37 o
  10   0   6        789.31        760.10        91.51 o
  11   0   6      22056.51      24377.73       269.76 o
  12   0   6         49.62         34.66        67.96 o
  13   0   6        833.75       1090.06       170.08 o
  14   0   6       5087.20       4819.46       259.27 o
  15   0   6          9.18          6.76        86.57 o
  16   0   6        326.40        308.68       110.33 o
 -16   1   6       1423.96       1629.88       228.81 o
 -15   1   6       3917.71       3313.57       293.48 o
 -14   1   6        380.66        780.20       179.18 o
 -13   1   6         18.36         22.37        70.13 o
 -12   1   6       2307.47       2413.59       163.50 o
 -11   1   6       4326.21       3944.57       188.21 o
 -10   1   6        572.49        544.64       115.73 o
  -9   1   6        678.39        891.96       273.58 o
  -8   1   6      24238.73      25946.54       302.25 o
  -7   1   6       1067.85       1452.28        98.30 o
  -6   1   6        985.59        889.77        80.66 o
  -5   1   6       7481.69       6737.49       140.59 o
  -4   1   6      64918.98      60215.75       361.48 o
  -3   1   6      22133.78      25567.33       132.73 o
  -2   1   6       5974.83       5581.86        52.07 o
  -1   1   6      47980.89      47213.56       167.39 o
   0   1   6        186.52        222.33        31.64 o
   1   1   6       2493.46       2572.60        41.87 o
   2   1   6       8042.04      13142.07       106.70 o
   3   1   6      25954.59      25857.55       154.24 o
   4   1   6      43483.60      40074.93       224.12 o
   5   1   6        434.55        365.37        20.37 o
   6   1   6       1315.98       1196.25        58.56 o
   7   1   6      10257.07       9361.26       137.89 o
   8   1   6      17647.20      21585.63       208.95 o
   9   1   6       8486.42       7539.76       205.77 o
  10   1   6       4534.36       4442.03       141.76 o
  11   1   6      29218.61      30814.55       307.93 o
  12   1   6        596.74        603.26        78.44 o
  13   1   6       3055.67       3054.47       212.23 o
  14   1   6       8308.19       8752.65      1279.81 o
  15   1   6       4265.57       4297.55       250.13 o
  16   1   6        401.88        410.89        97.56 o
  17   1   6       1280.79       1246.76       232.43 o
 -16   2   6        921.04       1341.34       218.51 o
 -15   2   6       1487.54       1692.58       237.29 o
 -14   2   6         84.13         88.70        90.03 o
 -13   2   6       1327.81       1506.23       174.86 o
 -12   2   6       3404.68       3291.63       209.96 o
 -11   2   6      12081.65      11310.08       292.09 o
 -10   2   6       2893.22       2686.84       165.33 o
  -9   2   6       1089.07       1158.88       124.34 o
  -8   2   6        106.92        140.68        48.18 o
  -7   2   6       2891.48       2995.41       161.12 o
  -6   2   6       3310.67       3414.47       128.19 o
  -5   2   6      20089.96      18904.96       228.29 o
  -4   2   6      18743.56      20634.51       209.71 o
  -3   2   6       6636.91       5933.55        99.07 o
  -2   2   6       5070.58       4708.25        74.14 o
  -1   2   6        151.95        164.18        29.03 o
   0   2   6      23086.94      22075.32       104.66 o
   1   2   6      11181.07      11487.72       125.56 o
   2   2   6       6332.94       5868.56        77.18 o
   3   2   6       5570.22       5109.72        85.01 o
   4   2   6       7485.62       9985.83       125.50 o
   5   2   6      15579.20      17901.17      1575.16 o
   6   2   6       7848.12       7134.19       120.17 o
   7   2   6      41208.24      41912.09       275.72 o
   8   2   6       7324.56       6800.87       139.48 o
   9   2   6        470.81        429.20        76.67 o
  10   2   6       1399.05       1452.36        99.17 o
  11   2   6      16202.09      14457.46       302.93 o
  12   2   6      10095.86      12434.28       277.38 o
  13   2   6       1241.25       1059.09       172.12 o
  14   2   6      13075.42      11709.71       344.13 o
  15   2   6         63.70         91.30        84.75 o
  16   2   6        713.03        624.67       135.25 o
  17   2   6        425.75        387.69       116.73 o
 -15   3   6       3120.22       2803.78       268.53 o
 -14   3   6       1611.67       1350.29       213.46 o
 -13   3   6         64.25         50.60        74.64 o
 -12   3   6       2078.61       1895.68       193.65 o
 -11   3   6       1604.13       1903.78       161.47 o
 -10   3   6       3518.78       3587.45       172.60 o
  -9   3   6         71.13         78.48        54.82 o
  -8   3   6      22539.69      22164.72       299.01 o
  -7   3   6       9909.84      10785.69      1863.10 o
  -6   3   6       9761.87      12048.66      2677.09 o
  -5   3   6         16.26         19.68        33.03 o
  -4   3   6       1592.68       1840.70       141.69 o
  -3   3   6       3149.46       3282.15        71.73 o
  -2   3   6        781.35        995.56        46.30 o
  -1   3   6      16943.02      18234.16       155.96 o
   0   3   6      15232.45      13599.60       131.17 o
   1   3   6        257.64        240.54        36.74 o
   2   3   6       6024.93       5382.40        58.59 o
   3   3   6       7077.33       7001.73        82.92 o
   4   3   6      30810.10      27889.33       212.81 o
   5   3   6       5512.67       5437.05        79.25 o
   6   3   6       8224.37       9133.39      1442.29 o
   7   3   6       3926.74       3833.28        92.38 o
   8   3   6       9871.45       8809.84       149.61 o
   9   3   6         96.23        112.74        34.16 o
  10   3   6       7247.67       7402.63       544.36 o
  11   3   6      26077.64      23783.79       298.59 o
  12   3   6        338.32        316.61        48.96 o
  13   3   6        916.12       1366.59       165.21 o
  14   3   6         19.60         23.79        69.12 o
  15   3   6       6569.32       6011.33       293.42 o
  16   3   6        717.86        653.33       111.50 o
  17   3   6       3113.77       2837.59       263.27 o
 -15   4   6       4143.90       4198.44       313.45 o
 -14   4   6        401.68        345.10       103.95 o
 -13   4   6        143.84        123.35        90.28 o
 -12   4   6       3411.38       3389.38       229.01 o
 -11   4   6      11248.84      13653.42       326.42 o
 -10   4   6       4495.19       4444.76       217.74 o
  -9   4   6         77.10        101.46        59.27 o
  -8   4   6       2720.39       2441.62       145.55 o
  -7   4   6       1254.26       1178.10        70.93 o
  -6   4   6       3137.51       3154.84       120.95 o
  -5   4   6      28355.11      25408.02       274.69 o
  -4   4   6      24165.29      26494.64       186.24 o
  -3   4   6      12222.35      13394.76       137.24 o
  -2   4   6        129.56        171.23        34.33 o
  -1   4   6        746.05        691.58        38.17 o
   0   4   6        869.92       1122.38        52.26 o
   1   4   6       3655.27       3497.83        47.52 o
   2   4   6       3285.24       3286.71        86.10 o
   3   4   6       3091.01       2621.75        41.44 o
   4   4   6      56166.05      54388.18       281.29 o
   5   4   6        134.05        125.41        21.10 o
   6   4   6       9029.03       8407.94        98.27 o
   7   4   6      14393.76      14985.14       195.60 o
   8   4   6      11279.73      14488.46       172.55 o
   9   4   6         11.80         15.57        31.59 o
  10   4   6       3180.96       3055.78       113.78 o
  11   4   6          8.62          8.78        39.08 o
  12   4   6        121.40        109.63        46.68 o
  13   4   6         43.01         35.83        62.57 o
  14   4   6       5932.22       5669.47       256.62 o
  15   4   6       4923.95       4525.05       285.30 o
  16   4   6        832.88        754.89       133.89 o
  17   4   6        367.91        315.73       110.66 o
  18   4   6       1286.10       1629.30       240.35 o
 -14   5   6       4180.90       4190.54       399.73 o
 -13   5   6       1029.50       1372.17       199.10 o
 -12   5   6       2712.21       2484.70       208.17 o
 -11   5   6       7754.51       9317.91      2007.75 o
 -10   5   6        481.67        624.22       221.16 o
  -9   5   6        209.06        207.94        59.84 o
  -8   5   6      12388.88      13506.36       275.78 o
  -7   5   6      32337.85      29920.65       366.83 o
  -6   5   6      10146.81       9850.16       932.50 o
  -5   5   6       3557.05       3777.13        74.78 o
  -4   5   6       1148.90       1426.63        69.39 o
  -3   5   6        166.15        159.41        23.17 o
  -2   5   6       2299.92       2198.28        54.29 o
  -1   5   6     131089.17     163049.55       411.66 o
   0   5   6      96406.96     101146.43     11839.46 o
   1   5   6      11188.65      12079.92      1693.82 o
   2   5   6       5654.64       5379.30        83.81 o
   3   5   6      15271.62      14740.18       155.37 o
   4   5   6      16094.92      20856.33       141.68 o
   5   5   6       2619.80       2694.95        58.35 o
   6   5   6        102.24        122.32        35.34 o
   7   5   6      12892.97      16315.64       166.78 o
   8   5   6        748.84        712.52        32.26 o
   9   5   6       3515.15       3711.70       119.21 o
  10   5   6       5845.34       5159.56       148.27 o
  11   5   6      12842.39      11809.21       207.76 o
  12   5   6       8574.51       8447.45       639.79 o
  13   5   6       2705.84       2731.53       133.25 o
  14   5   6       4989.25       4872.81       236.03 o
  15   5   6          3.38          2.35        69.15 o
  16   5   6         55.95         43.76        76.63 o
  17   5   6        434.23        380.64        94.96 o
  18   5   6       3765.24       3596.52       280.81 o
 -14   6   6       1880.77       1909.06       368.89 o
 -13   6   6        731.69       1094.33       281.37 o
 -12   6   6        339.52        367.13       116.60 o
 -11   6   6       2458.15       2273.55       264.04 o
 -10   6   6       7294.75       8194.02      1426.07 o
  -9   6   6       2361.10       2676.30       187.23 o
  -8   6   6       1503.75       1433.52       139.46 o
  -7   6   6       7924.43      10204.63      2298.66 o
  -6   6   6         24.90         25.35        43.62 o
  -5   6   6        108.75        108.28        26.61 o
  -4   6   6      15361.88      16479.59       155.84 o
  -3   6   6      57413.06      56243.98       295.50 o
  -2   6   6       7188.37       6267.78       105.55 o
  -1   6   6       3923.50       3812.88        73.87 o
   0   6   6       1728.14       1793.03        78.57 o
   1   6   6      19886.77      22310.12       143.56 o
   2   6   6       2436.42       2114.00        63.60 o
   3   6   6      34081.08      34192.79       207.56 o
   4   6   6      71555.25      67717.50       293.93 o
   5   6   6       1264.25       1188.90        46.49 o
   6   6   6         11.76         42.59        49.45 o
   7   6   6       4809.26       4414.09       108.28 o
   8   6   6      72669.34      70210.70       413.84 o
   9   6   6       1415.18       1717.95        90.44 o
  10   6   6       5595.47       5092.97       161.39 o
  11   6   6      10508.46      10821.44      1200.73 o
  12   6   6          7.83         11.83        41.42 o
  13   6   6       2997.38       2748.97       141.01 o
  14   6   6       5151.65       4467.94       229.97 o
  15   6   6       9925.98      12884.70       312.02 o
  16   6   6       2118.72       2352.26       207.15 o
  17   6   6          0.59          0.86        85.84 o
  18   6   6         73.20         76.10        95.01 o
 -13   7   6         10.43         18.21       119.54 o
 -12   7   6         36.05         42.88       112.78 o
 -11   7   6       4633.53       4203.17       355.38 o
 -10   7   6       3341.79       3352.61       313.97 o
  -9   7   6        777.97       1138.68       224.39 o
  -8   7   6        509.00        530.43        94.57 o
  -7   7   6       8499.17       8074.72       202.25 o
  -6   7   6       5260.17       4810.09       168.00 o
  -5   7   6       1254.55       1189.27        72.03 o
  -4   7   6       1233.79       1142.33        68.26 o
  -3   7   6       6749.59       6092.06       112.07 o
  -2   7   6       5121.00       5031.54        84.30 o
  -1   7   6         14.30         13.80        21.05 o
   0   7   6       9267.90      10585.99      1658.39 o
   1   7   6      44289.00      44898.70       319.34 o
   2   7   6      10970.51      10398.11       516.61 o
   3   7   6       1386.92       1684.18        62.53 o
   4   7   6       1419.54       1761.33        76.37 o
   5   7   6      24942.23      27303.39       220.39 o
   6   7   6       5212.76       4918.68        91.91 o
   7   7   6      37950.55      37644.36       285.82 o
   8   7   6      46176.96      46550.32       311.20 o
   9   7   6       2951.76       3176.18        97.80 o
  10   7   6         45.13         43.27        34.78 o
  11   7   6      11955.98      13331.08       214.12 o
  12   7   6      19667.45      17010.82       279.86 o
  13   7   6       5086.36       4688.36       165.72 o
  14   7   6      10367.40      14122.79       302.44 o
  15   7   6       1376.74       1457.05       168.33 o
  16   7   6         15.13         55.58        82.84 o
  17   7   6         97.11         99.93        90.48 o
  18   7   6       6343.13       5894.45       335.80 o
 -12   8   6         24.73         43.47       118.66 o
 -11   8   6        101.36        108.67       111.90 o
 -10   8   6        182.33        190.32       114.54 o
  -9   8   6       1070.08       1009.16       122.47 o
  -8   8   6       4161.31       3943.24       283.13 o
  -7   8   6       4136.62       3890.96       250.53 o
  -6   8   6       6558.44       6065.82       285.18 o
  -5   8   6        638.49        610.31        48.41 o
  -4   8   6         29.17         29.14        29.50 o
  -3   8   6        635.14        788.72        73.44 o
  -2   8   6      13151.78      12608.96       320.16 o
  -1   8   6        191.47        183.56        32.69 o
   0   8   6       5737.25       5694.67       155.71 o
   1   8   6       2744.00       2889.99       110.98 o
   2   8   6       4972.26       4721.03       162.35 o
   3   8   6       1658.73       1536.44        56.37 o
   4   8   6      17511.07      21024.22       143.05 o
   5   8   6      19753.73      21608.79       188.90 o
   6   8   6       2142.91       1970.31        63.63 o
   7   8   6       1215.11       1245.82        80.00 o
   8   8   6        704.31        683.44        69.15 o
   9   8   6       8347.82       7861.57       503.63 o
  10   8   6       1543.01       1831.99       111.26 o
  11   8   6      10842.41      15433.35       209.80 o
  12   8   6      10093.53      13040.21       211.87 o
  13   8   6       1093.07       1001.03       106.74 o
  14   8   6         28.61         27.10        51.13 o
  15   8   6       7667.73       6838.55       283.95 o
  16   8   6      13506.36      16191.49       373.61 o
  17   8   6       1568.44       1396.26       207.65 o
  18   8   6       1566.94       1523.43       229.01 o
 -11   9   6       4928.14       4755.33       397.97 o
 -10   9   6       7910.89      10512.17       449.07 o
  -9   9   6       1341.37       1282.89       245.53 o
  -8   9   6       4092.95       3915.93       281.37 o
  -7   9   6        200.94        195.31        82.82 o
  -6   9   6       7574.43       6825.04       305.45 o
  -5   9   6       1515.38       1326.36       155.07 o
  -4   9   6       9224.05       8302.41       199.74 o
  -3   9   6      17979.18      20740.05       274.55 o
  -2   9   6       2854.43       2901.92       105.28 o
  -1   9   6          7.59          5.29        51.10 o
   0   9   6       4702.78       4234.86       141.07 o
   1   9   6      22303.78      20752.64       276.00 o
   2   9   6       2647.18       2911.73       113.21 o
   3   9   6         40.73         27.02        33.31 o
   4   9   6      13030.19      12524.12       923.04 o
   5   9   6       1322.43       1244.63        81.81 o
   6   9   6         24.24         22.70        23.33 o
   7   9   6         76.30         78.22        29.57 o
   8   9   6      22668.67      25216.98       243.89 o
   9   9   6       2072.93       2145.05        93.72 o
  10   9   6        424.93        470.89        58.17 o
  11   9   6        312.20        457.81       138.71 o
  12   9   6       2026.88       2017.32       117.26 o
  13   9   6       4381.65       4179.94       186.21 o
  14   9   6        379.28        392.39        56.85 o
  15   9   6       3524.71       3368.47       215.05 o
  16   9   6       3928.32       3995.36       234.66 o
  17   9   6          0.07          5.27        82.60 o
  18   9   6        444.22        477.27        98.72 o
 -11  10   6        777.05        838.52       287.24 o
 -10  10   6       1131.22       1046.75       145.38 o
  -9  10   6          4.66          5.87       110.73 o
  -8  10   6        194.78        208.53       115.72 o
  -7  10   6       6939.09       6593.31       350.68 o
  -6  10   6      15851.58      14807.56       455.83 o
  -5  10   6         96.65         86.64        75.19 o
  -4  10   6        330.57        345.69        47.86 o
  -3  10   6        318.61        343.63        54.13 o
  -2  10   6      15781.71      15351.04       265.28 o
  -1  10   6          2.61          3.15        38.40 o
   0  10   6       7895.29       8066.33       221.24 o
   1  10   6      25278.90      26316.20       319.82 o
   2  10   6        498.88        477.85        92.88 o
   3  10   6        674.45        654.96        89.90 o
   4  10   6      11456.08      12032.38       227.23 o
   5  10   6      40439.70      40182.65       227.90 o
   6  10   6        577.96        609.49        61.47 o
   7  10   6       9388.75       8445.45       129.45 o
   8  10   6       3275.45       3107.41       119.12 o
   9  10   6         30.27         20.09        32.41 o
  10  10   6         87.52         81.08        37.28 o
  11  10   6       7736.06       7661.59       672.76 o
  12  10   6       6442.99       6029.04       162.18 o
  13  10   6       2653.27       2799.32       135.17 o
  14  10   6       1267.37       1596.62       143.66 o
  15  10   6       1083.20       1007.98        88.21 o
  16  10   6       1390.60       1644.14       180.06 o
  17  10   6       2052.37       2250.64       219.37 o
  18  10   6        332.06        290.62       104.96 o
 -10  11   6       2705.26       2435.96       328.65 o
  -9  11   6       3405.82       3064.78       340.11 o
  -8  11   6          8.10          9.99       103.09 o
  -7  11   6        575.71        596.21       121.30 o
  -6  11   6       1435.59       1265.27       209.12 o
  -5  11   6         24.32         21.15        86.64 o
  -4  11   6        247.67        263.74        55.40 o
  -3  11   6      20053.49      19975.27       318.75 o
  -2  11   6      11728.36      10564.86       242.79 o
  -1  11   6       3580.29       3164.17       163.68 o
   0  11   6          2.55          0.59        41.19 o
   1  11   6       3902.58       4003.55       156.68 o
   2  11   6       9286.23       8251.33       216.78 o
   3  11   6        283.96        243.19        53.47 o
   4  11   6      40006.20      38583.96       426.21 o
   5  11   6      18771.15      21979.87       292.17 o
   6  11   6       1607.47       1540.75       157.21 o
   7  11   6        244.62        230.85        34.69 o
   8  11   6      18587.43      19037.43       210.33 o
   9  11   6       8924.45      10162.17      1700.49 o
  10  11   6         98.07        100.30        36.11 o
  11  11   6       7724.28       8327.92      1107.83 o
  12  11   6        859.19        724.56        79.75 o
  13  11   6        487.50        434.68        54.87 o
  14  11   6        155.36        190.61        65.25 o
  15  11   6      12141.44      10571.00       315.93 o
  16  11   6       4346.48       4311.08       250.15 o
  17  11   6        481.34        428.22        89.77 o
  18  11   6          2.81          3.47        87.38 o
  -9  12   6        251.81        258.46       142.74 o
  -8  12   6         77.78         84.88       124.24 o
  -7  12   6       1702.45       1625.35       253.46 o
  -6  12   6       5191.47       5234.35       319.84 o
  -5  12   6       4961.07       4672.80       305.45 o
  -4  12   6       2097.58       2143.58       168.80 o
  -3  12   6       1426.61       1476.73       128.74 o
  -2  12   6       1760.73       1901.13       129.04 o
  -1  12   6         27.43         18.49        45.53 o
   0  12   6         32.55         33.19        44.22 o
   1  12   6      18757.86      23267.26       314.10 o
   2  12   6      13106.08      17129.78       267.13 o
   3  12   6       5821.89       5762.54       183.82 o
   4  12   6        470.55        440.55        57.79 o
   5  12   6      14327.55      16348.46       265.08 o
   6  12   6       7559.65       6672.83       223.80 o
   7  12   6        161.35        184.15        52.85 o
   8  12   6      14577.26      16117.90       308.18 o
   9  12   6       4269.52       3996.49       125.62 o
  10  12   6        136.61        139.80        34.80 o
  11  12   6       4252.59       3905.35       125.13 o
  12  12   6      17525.11      19979.71       283.62 o
  13  12   6      20687.67      20999.05       309.17 o
  14  12   6        867.23        834.70        61.32 o
  15  12   6        985.68       1370.21       138.30 o
  16  12   6          3.42          1.47        70.37 o
  17  12   6       1533.17       1437.50       206.35 o
  18  12   6        450.80        433.21        97.48 o
  -8  13   6        238.20        183.56       111.90 o
  -7  13   6        941.62        935.15       228.21 o
  -6  13   6       1019.23        938.67       220.57 o
  -5  13   6          0.12          5.29        97.22 o
  -4  13   6        841.25        726.03       118.66 o
  -3  13   6       2366.18       2205.99       173.00 o
  -2  13   6      15548.86      18521.28       316.50 o
  -1  13   6       1361.36       1349.85       135.17 o
   0  13   6        287.67        249.94        62.27 o
   1  13   6         58.48         46.13        47.07 o
   2  13   6       1437.55       1341.63       117.23 o
   3  13   6        675.75        734.25        81.25 o
   4  13   6        420.66        419.99        53.47 o
   5  13   6      12343.89      16207.11       262.62 o
   6  13   6      15493.18      17399.63       306.21 o
   7  13   6         47.80         64.91        74.31 o
   8  13   6       3109.39       2960.35       167.63 o
   9  13   6      11307.52      11165.83       294.87 o
  10  13   6      16155.86      16445.73       313.77 o
  11  13   6         19.59         15.71        57.20 o
  12  13   6       2005.18       2226.91       123.20 o
  13  13   6       5281.80       4727.66       183.78 o
  14  13   6         73.31         79.89        80.65 o
  15  13   6       1173.93       1330.04       131.23 o
  16  13   6       5543.87       5110.47       278.23 o
  17  13   6       9011.10      11473.65       334.73 o
  18  13   6         43.10         57.86        81.22 o
  -7  14   6         10.13         53.75       125.12 o
  -6  14   6        526.38        489.31       139.80 o
  -5  14   6       3730.90       3502.98       313.97 o
  -4  14   6         33.55         29.66        93.40 o
  -3  14   6       2200.79       2267.67       163.70 o
  -2  14   6       2161.04       2131.10       170.69 o
  -1  14   6       1520.97       1703.96       186.06 o
   0  14   6         70.14         71.66        81.94 o
   1  14   6       5406.00       5442.44       226.63 o
   2  14   6       6594.19       6382.42       222.18 o
   3  14   6       1504.23       1502.71       133.90 o
   4  14   6        239.50        248.03        59.28 o
   5  14   6       2258.47       2434.63       158.14 o
   6  14   6       4534.14       4019.57       189.19 o
   7  14   6        123.46        116.89        81.06 o
   8  14   6       1686.60       1596.99       136.78 o
   9  14   6       8900.56      13591.72       276.79 o
  10  14   6        517.55        481.63        64.80 o
  11  14   6       1038.55        952.18        77.30 o
  12  14   6       1827.78       2170.60       166.53 o
  13  14   6       5248.81       5085.26       253.54 o
  14  14   6       3404.41       3358.75       251.26 o
  15  14   6         32.73         21.15        77.87 o
  16  14   6        635.08        526.90       134.93 o
  17  14   6         25.12         13.80        77.24 o
  18  14   6         31.81         29.08       114.54 o
  -6  15   6       2910.57       2836.28       338.05 o
  -5  15   6       2658.92       2502.63       310.15 o
  -4  15   6        116.08        104.56       107.79 o
  -3  15   6         67.33         76.36        97.22 o
  -2  15   6       4424.98       4212.72       219.92 o
  -1  15   6       4009.68       3728.84       211.92 o
   0  15   6        366.38        369.77        70.31 o
   1  15   6       8270.42       8037.29       251.78 o
   2  15   6        883.52        884.63        72.18 o
   3  15   6        775.54        755.40        74.21 o
   4  15   6          1.64          0.59        54.80 o
   5  15   6      10118.25      15450.45       271.11 o
   6  15   6       7306.03       7116.67       254.01 o
   7  15   6        821.96        773.90       124.24 o
   8  15   6       2385.84       2250.78       193.22 o
   9  15   6       3588.81       3484.45       209.10 o
  10  15   6       6934.33       6294.86       270.75 o
  11  15   6        577.70        496.46       164.58 o
  12  15   6       2762.36       2832.31       204.48 o
  13  15   6       4191.37       3911.22       233.27 o
  14  15   6        152.15        125.19        78.53 o
  15  15   6        527.47        464.05        88.06 o
  16  15   6       1582.82       1743.41       304.57 o
  17  15   6       4463.65       3995.52       439.38 o
  -4  16   6         19.19         15.57       107.79 o
  -3  16   6        440.97        396.20       124.24 o
  -2  16   6       5062.29       5086.62       237.78 o
  -1  16   6       1915.70       2035.06       184.57 o
   0  16   6        921.20        828.53       158.60 o
   1  16   6        457.16        432.04        68.75 o
   2  16   6       2466.61       2557.56       200.61 o
   3  16   6       4877.21       4746.96       220.90 o
   4  16   6         22.93         37.11        63.33 o
   5  16   6       1321.49       1428.74       197.81 o
   6  16   6        567.02        544.52        78.53 o
   7  16   6        733.42        640.56       229.38 o
   8  16   6       1282.06       1545.30       171.80 o
   9  16   6       5134.17       5238.73       231.25 o
  10  16   6       8690.24      10621.16      2123.02 o
  11  16   6        421.63        377.11        90.23 o
  12  16   6         58.54         81.36        78.87 o
  13  16   6        678.26        710.95       151.40 o
  14  16   6       3234.94       3406.05       246.57 o
  15  16   6         28.47         23.65        78.36 o
  16  16   6       1951.52       2312.17       236.29 o
  -3  17   6        208.80        173.87       130.99 o
  -2  17   6       1004.00       1424.75       182.24 o
  -1  17   6        761.56        911.94       166.27 o
   0  17   6        117.44        120.30        64.46 o
   1  17   6       1652.26       1558.52       174.59 o
   2  17   6       1553.70       1410.94       172.68 o
   3  17   6       2446.29       2181.62       192.44 o
   4  17   6          0.69          1.47        66.85 o
   5  17   6       3453.14       3270.08       212.85 o
   6  17   6       3967.66       3938.25       227.87 o
   7  17   6       3009.40       3150.25       215.14 o
   8  17   6        255.15        245.39        85.52 o
   9  17   6        210.93        220.86        82.76 o
  10  17   6       1150.72       1321.21       177.74 o
  11  17   6        221.92        215.58        92.70 o
  12  17   6        369.24        340.95        77.63 o
  13  17   6       5162.58       4790.26       277.57 o
  14  17   6       1343.09       1530.33       197.38 o
  15  17   6          6.49         25.37        89.46 o
  16  17   6          7.50         16.22        97.68 o
  -1  18   6       1391.95       1268.05       188.34 o
   0  18   6        448.23        447.60        88.21 o
   1  18   6         57.33         71.21        74.64 o
   2  18   6       1288.73       1194.49       181.78 o
   3  18   6       3053.24       2987.97       229.19 o
   4  18   6        931.80        869.24       122.42 o
   5  18   6       1563.55       1934.47       183.26 o
   6  18   6       2303.45       2425.24       199.26 o
   7  18   6        445.84        444.37       112.78 o
   8  18   6       1766.00       1707.14       187.95 o
   9  18   6       3091.38       3044.96       214.16 o
  10  18   6       6813.17       6353.63       302.89 o
  11  18   6        658.20        623.82        97.33 o
  12  18   6         44.00         46.40        76.31 o
  13  18   6        346.23        327.00       135.25 o
  14  18   6        423.43        370.51       102.20 o
   2  19   6       2251.27       2067.80       214.03 o
   3  19   6       2323.79       2154.89       201.97 o
   4  19   6          4.37          1.47        74.26 o
   5  19   6        389.74        387.39        86.57 o
   6  19   6       2472.96       2679.87       208.14 o
   7  19   6       6585.26       6236.46       430.57 o
   8  19   6         71.09         60.50        75.82 o
   9  19   6        604.03        567.43        93.00 o
  10  19   6        544.63        592.98       107.58 o
  11  19   6         62.49         49.81        82.41 o
  12  19   6        690.34        683.44       104.19 o
  13  19   6       2360.47       2188.52       232.59 o
   6  20   6       1600.95       1586.87       301.63 o
   8  20   6        172.45        150.38       130.99 o
   9  20   6         88.92         72.84       112.78 o
  10  20   6       2273.83       2419.52       326.60 o
 -10 -16   7         55.66         39.36       106.91 o
  -9 -16   7         13.27         16.45       112.78 o
  -8 -16   7        806.15        719.28       158.01 o
  -7 -16   7        128.76        112.49       103.97 o
  -6 -16   7        176.11        187.68       122.47 o
  -5 -16   7       2284.66       2029.77       333.35 o
  -4 -16   7        202.42        210.58       129.23 o
 -11 -15   7       1061.91       1183.62       291.06 o
 -10 -15   7        127.39        159.77       118.66 o
  -9 -15   7       3239.37       3092.09       342.16 o
  -8 -15   7       2497.67       2443.31       320.72 o
  -7 -15   7        157.44        168.00       110.73 o
  -6 -15   7        281.12        272.85       116.60 o
  -5 -15   7       1330.41       1521.96       288.12 o
  -4 -15   7       1473.73       1372.76       285.18 o
  -3 -15   7         13.39         18.21       106.03 o
  -2 -15   7       2885.33       2845.97       343.04 o
  -1 -15   7        978.02        912.53       294.88 o
   0 -15   7         15.04         11.16       114.54 o
 -11 -14   7       3854.48       3289.17       347.74 o
 -10 -14   7          7.96          8.52        98.39 o
  -9 -14   7        349.74        309.56       109.84 o
  -8 -14   7       2574.92       2867.12       312.20 o
  -7 -14   7        422.28        440.85       113.66 o
  -6 -14   7        490.18        502.23       121.30 o
  -5 -14   7       6861.50       6560.12       373.00 o
  -4 -14   7       3077.24       3038.34       312.20 o
  -3 -14   7        650.71        595.04       124.24 o
  -2 -14   7        137.35        141.56       113.66 o
  -1 -14   7       9754.14       9118.56       428.80 o
   0 -14   7       1348.63       1643.85       280.49 o
   1 -14   7          6.13          3.52       114.54 o
   2 -14   7       1611.00       1442.66       316.02 o
   3 -14   7        498.57        997.71       307.21 o
 -15 -13   7       1183.93       1357.49       285.18 o
 -14 -13   7        457.16        391.50       126.29 o
 -11 -13   7        124.46        147.44       114.54 o
 -10 -13   7         49.55         54.33        90.46 o
  -9 -13   7         29.77         26.14        90.46 o
  -8 -13   7       7214.12       6810.94       389.15 o
  -7 -13   7       2365.09       2140.21       274.61 o
  -6 -13   7        267.82        208.23       103.97 o
  -5 -13   7          1.49          4.11        95.45 o
  -4 -13   7       5098.53       5077.81       315.14 o
  -3 -13   7       2887.29       3264.20       289.00 o
  -2 -13   7         72.07         81.94       106.91 o
  -1 -13   7       5700.26       5590.32       348.92 o
   0 -13   7        922.83       1271.44       278.43 o
   1 -13   7        143.00        148.61       102.21 o
   2 -13   7        879.19        898.43       275.49 o
   3 -13   7       5046.43       4740.93       388.27 o
   4 -13   7       4769.27       4602.89       392.09 o
 -15 -12   7       1373.38       1199.18       274.61 o
 -14 -12   7         13.73         11.16       107.79 o
 -13 -12   7         51.50         48.17        98.39 o
 -12 -12   7       1497.95       1799.22       260.22 o
 -11 -12   7       1400.21       1795.23       177.91 o
 -10 -12   7         28.28         23.79        64.68 o
  -9 -12   7        197.03        225.71        75.66 o
  -8 -12   7        831.94        731.02       220.57 o
  -7 -12   7         29.55         26.43        92.52 o
  -6 -12   7          4.68          6.76        88.70 o
  -5 -12   7       2544.56       2680.62       244.65 o
  -4 -12   7       6444.44       6166.86       330.41 o
  -3 -12   7       2945.62       2790.17       284.30 o
  -2 -12   7         37.65         40.24        91.63 o
  -1 -12   7        516.51        465.81       109.84 o
   0 -12   7       2377.17       2629.22       273.73 o
   1 -12   7       3384.95       3201.94       308.39 o
   2 -12   7       3946.30       4091.85       312.20 o
   3 -12   7       2307.37       2670.34       322.78 o
   4 -12   7        925.11       1055.86       301.63 o
   5 -12   7         51.52         64.32       125.12 o
   6 -12   7        722.64       1201.53       296.64 o
 -16 -11   7        177.68        137.45       130.11 o
 -15 -11   7        790.35       1178.33       272.56 o
 -14 -11   7        162.27        148.32       113.66 o
 -13 -11   7       1118.25       1019.73       249.65 o
 -12 -11   7       3986.45       3596.38       315.14 o
 -11 -11   7        947.72       1027.08       215.87 o
 -10 -11   7        128.43        105.74        57.63 o
  -9 -11   7        198.36        195.50        64.36 o
  -8 -11   7       4340.43       4145.43       193.73 o
  -7 -11   7       2420.36       2738.77       149.50 o
  -6 -11   7        239.68        237.02        62.18 o
  -5 -11   7       1287.63       1152.19       225.56 o
  -4 -11   7         54.87         39.65        79.89 o
  -3 -11   7        113.50        107.20        92.52 o
  -2 -11   7          0.34         -0.29        92.52 o
  -1 -11   7       5169.83       5117.75       309.27 o
   0 -11   7       3603.50       3584.04       295.76 o
   1 -11   7       1917.02       2247.41       271.67 o
   2 -11   7        832.99        767.74       134.81 o
   3 -11   7         27.92         74.89       109.84 o
   4 -11   7       3177.88       3261.56       318.96 o
   5 -11   7        452.50        436.44       125.12 o
   6 -11   7        376.26        423.22       140.68 o
   7 -11   7       2074.86       2288.82       329.53 o
 -16 -10   7       1057.64       1214.16       305.45 o
 -15 -10   7       8692.24       8310.59       492.24 o
 -14 -10   7       1902.69       1972.50       280.49 o
 -13 -10   7        302.58        284.30       103.09 o
 -12 -10   7          5.26          1.47        92.52 o
 -11 -10   7       2482.53       2643.61       253.46 o
 -10 -10   7       1656.97       1959.58       151.58 o
  -9 -10   7       2034.89       1830.79       159.68 o
  -8 -10   7      15055.41      16343.00       307.03 o
  -7 -10   7        749.27        721.63        59.19 o
  -6 -10   7          0.44         -0.14        51.23 o
  -5 -10   7        757.12        753.35       193.55 o
  -4 -10   7      18159.00      19867.07       279.84 o
  -3 -10   7       5604.84       5434.86       190.06 o
  -2 -10   7        358.79        364.19        59.51 o
  -1 -10   7        305.92        267.56        94.57 o
   0 -10   7         65.46         82.24        87.82 o
   1 -10   7        127.36        121.01        91.63 o
   2 -10   7       4149.30       3838.98       296.64 o
   3 -10   7       8197.54       8134.07       359.49 o
   4 -10   7       4894.29       4706.28       337.17 o
   5 -10   7         42.73         29.66       112.78 o
   6 -10   7        260.88        215.58       127.17 o
   7 -10   7        972.88        916.94       272.56 o
   8 -10   7       1632.13       1637.97       318.96 o
 -17  -9   7        594.10        526.31       178.28 o
 -16  -9   7          9.21          7.64       123.35 o
 -15  -9   7        944.29        810.91       147.44 o
 -14  -9   7        937.21       1464.40       273.73 o
 -13  -9   7          2.67          4.99       103.09 o
 -12  -9   7       1749.63       2104.67       280.49 o
 -11  -9   7      10724.62      12148.39       412.36 o
 -10  -9   7       3271.44       2963.90       173.29 o
  -9  -9   7        452.75        387.39       123.56 o
  -8  -9   7       1426.57       1432.38       133.41 o
  -7  -9   7      14347.00      16828.22       282.56 o
  -6  -9   7       5851.23       5087.80       186.06 o
  -5  -9   7       3114.71       3123.81       154.80 o
  -4  -9   7       6921.71       6645.03       184.86 o
  -3  -9   7       3378.97       3463.80       158.21 o
  -2  -9   7       2570.79       2664.36       250.09 o
  -1  -9   7       7288.53       6493.38       210.19 o
   0  -9   7      15132.60      15399.21       245.71 o
   1  -9   7       6452.76       6195.86       203.18 o
   2  -9   7        723.93        676.10       100.15 o
   3  -9   7          9.83          8.81        92.52 o
   4  -9   7        240.44        254.05       110.73 o
   5  -9   7        508.61        442.02       114.54 o
   6  -9   7       3327.74       3551.15       301.63 o
   7  -9   7       9718.37      13173.70       437.32 o
   8  -9   7        905.10       1045.28       280.49 o
 -17  -8   7         44.10         19.97       133.05 o
 -16  -8   7         10.33          8.52       118.66 o
 -15  -8   7       1987.28       1920.81       336.29 o
 -14  -8   7       5355.97       4978.54       402.67 o
 -13  -8   7       2696.72       2465.33       291.94 o
 -12  -8   7        162.34        116.89        97.22 o
 -11  -8   7       1942.08       2196.89       229.38 o
 -10  -8   7       2024.95       2047.10       243.77 o
  -9  -8   7        385.51        319.84        62.56 o
  -8  -8   7       6249.84       5645.25       208.78 o
  -7  -8   7      16814.46      16327.61       270.80 o
  -6  -8   7       7106.10       6316.94       184.77 o
  -5  -8   7        169.20        151.83        46.69 o
  -4  -8   7       8712.19       8223.68       210.29 o
  -3  -8   7       9100.58       8208.87       202.37 o
  -2  -8   7       8055.46      10124.94      1977.79 o
  -1  -8   7       5268.06       5125.44       159.76 o
   0  -8   7       5265.55       4923.97       169.64 o
   1  -8   7        942.90       1041.76       122.39 o
   2  -8   7         17.36         20.61        47.40 o
   3  -8   7       7560.30       7146.57       200.98 o
   4  -8   7      18031.08      20020.42       304.12 o
   5  -8   7       6126.96       6044.09       324.83 o
   6  -8   7         17.90         14.39        93.40 o
   8  -8   7       2163.89       2043.87       270.79 o
   9  -8   7        219.25        208.53       111.90 o
 -17  -7   7        215.71        283.13        94.60 o
 -16  -7   7         73.49         42.00        81.66 o
 -15  -7   7       1981.58       2008.63       209.00 o
 -14  -7   7        835.01        750.11        89.63 o
 -13  -7   7         79.32         67.26        68.08 o
 -12  -7   7        393.70        355.97        71.34 o
 -11  -7   7      11575.49      14850.24       273.10 o
 -10  -7   7       7269.78       6487.81       204.15 o
  -9  -7   7       2021.62       2030.36       106.98 o
  -8  -7   7          4.80          7.05        34.27 o
  -7  -7   7       5446.21       5280.77       112.11 o
  -6  -7   7       3702.19       3407.23       148.80 o
  -5  -7   7        240.56        242.10        63.19 o
  -4  -7   7      11833.84      15402.91       211.96 o
  -3  -7   7      13060.80      12117.44       223.99 o
  -2  -7   7         13.26         12.95        47.02 o
  -1  -7   7       1966.04       2033.28       229.82 o
   0  -7   7      13813.06      14936.59       239.65 o
   1  -7   7      21829.42      23409.19       277.61 o
   2  -7   7       1534.88       1736.66       115.86 o
   3  -7   7        468.83        440.26        52.29 o
   4  -7   7       1160.18       1317.43       151.09 o
   5  -7   7       1392.81       1780.71       137.63 o
   6  -7   7        402.98        313.85        61.08 o
   7  -7   7       5917.04       6054.97       229.48 o
   8  -7   7      21990.77      22794.49       547.17 o
   9  -7   7       3273.09       3460.39       307.21 o
 -17  -6   7         13.34         13.05        86.10 o
 -16  -6   7          0.34          1.12        80.54 o
 -15  -6   7         37.73         42.29        83.75 o
 -14  -6   7       7318.46       7706.80      1396.41 o
 -13  -6   7       2022.51       2138.27       177.56 o
 -12  -6   7       1512.70       1479.44       140.53 o
 -11  -6   7       2416.42       2120.04       155.67 o
 -10  -6   7        307.30        302.51       108.12 o
  -9  -6   7       3158.02       2944.93       112.79 o
  -8  -6   7       3267.21       3114.67       104.43 o
  -7  -6   7      19897.10      23540.12       191.47 o
  -6  -6   7       5862.68       5437.45       115.00 o
  -5  -6   7        664.70        581.82        30.10 o
  -4  -6   7      10490.36      10004.89       110.33 o
  -3  -6   7       2762.31       2749.50       118.78 o
  -2  -6   7      32791.19      35587.31       318.75 o
  -1  -6   7       1328.60       1682.49       100.22 o
   0  -6   7       3053.29       3192.08        77.18 o
   1  -6   7       3375.77       3527.73        85.11 o
   2  -6   7        397.54        398.32        38.76 o
   3  -6   7       5647.58       5312.34       121.23 o
   4  -6   7      12595.35      13894.26       190.49 o
   5  -6   7      14217.88      15783.77       219.44 o
   6  -6   7        412.67        355.19       103.34 o
   7  -6   7        193.52        203.83        54.83 o
   8  -6   7         51.25         55.44        52.81 o
   9  -6   7       2061.21       2484.13       140.82 o
 -17  -5   7        706.05        726.46       201.14 o
 -16  -5   7        102.95         94.11        88.30 o
 -15  -5   7       3606.53       3555.91       235.80 o
 -14  -5   7       5127.32       4941.59       246.46 o
 -13  -5   7       1678.12       1730.49       161.32 o
 -12  -5   7        402.94        413.60        60.13 o
 -11  -5   7       1763.30       1637.88       155.53 o
 -10  -5   7      15636.19      13999.35       254.61 o
  -9  -5   7      12098.74      12055.03       227.78 o
  -8  -5   7       8327.54      10564.83      1309.67 o
  -7  -5   7       1981.50       2066.35        83.73 o
  -6  -5   7        785.16        727.21        62.66 o
  -5  -5   7         27.75        223.80        64.03 o
  -3  -5   7      31634.04      30750.55       272.38 o
  -2  -5   7       4263.98       4343.42       140.45 o
  -1  -5   7       6376.15       6117.69       153.10 o
   0  -5   7        256.55        234.08        80.81 o
   1  -5   7      15667.20      17416.47      1068.59 o
   2  -5   7       1976.21       1798.04        84.26 o
   4  -5   7      14169.41      15790.18       177.81 o
   5  -5   7         19.22         45.80        38.31 o
   6  -5   7         25.63         20.85        39.30 o
   7  -5   7        458.73        450.63        52.33 o
   8  -5   7      20171.10      22043.76       269.21 o
   9  -5   7       3287.76       3422.41       165.57 o
  10  -5   7        244.57        207.91        60.10 o
  11  -5   7         59.47         81.57        82.14 o
  12  -5   7        527.00        501.64       105.65 o
  13  -5   7        296.38        281.95       150.38 o
 -17  -4   7       1799.77       1850.16       244.38 o
 -16  -4   7        177.10        164.18        97.81 o
 -15  -4   7         39.65         39.46        78.47 o
 -14  -4   7       1812.65       2095.48       180.64 o
 -13  -4   7       3084.30       2890.83       183.03 o
 -12  -4   7        138.88        135.98        63.72 o
 -11  -4   7       4937.90       4215.63       182.63 o
 -10  -4   7      10656.71      10779.07      1396.70 o
  -9  -4   7       2435.16       2548.85       135.87 o
  -8  -4   7       1330.94       1282.89        70.67 o
  -7  -4   7       8072.65       7359.49       132.96 o
  -6  -4   7      27765.38      27893.80       215.88 o
  -5  -4   7       1317.60       1173.63        42.51 o
  -4  -4   7      12294.63      11075.69       209.80 o
  -3  -4   7      44109.37      43132.72       284.82 o
  -2  -4   7      23856.35      21245.20       226.84 o
  -1  -4   7        394.14        404.43        70.35 o
   0  -4   7      16598.57      15517.90       187.27 o
   1  -4   7      71523.10      67747.77       256.25 o
   2  -4   7       1262.38       1187.62        59.90 o
   3  -4   7       4180.43       4179.61        88.88 o
   4  -4   7        215.58        236.43       115.72 o
   5  -4   7      20215.57      22771.75       208.35 o
   6  -4   7       3492.00       3499.96       106.77 o
   7  -4   7       5269.46       5145.54       135.66 o
   8  -4   7      10376.55      13968.95      1604.48 o
   9  -4   7        241.29        222.04        49.42 o
  10  -4   7       1445.71       1573.25       134.48 o
  11  -4   7       3061.89       3246.43       197.19 o
  12  -4   7       6747.95       6898.02       285.69 o
  13  -4   7       2477.48       2669.75       230.87 o
  14  -4   7        275.60        262.28       107.26 o
 -17  -3   7        927.58        830.00       112.68 o
 -16  -3   7         50.03         37.43        82.77 o
 -15  -3   7        733.10       1059.80       180.81 o
 -14  -3   7       7148.71       8358.34      1833.43 o
 -13  -3   7       5850.82       5289.95       237.31 o
 -12  -3   7        747.43        865.65       146.53 o
 -11  -3   7       3152.78       3228.67       159.21 o
 -10  -3   7       4066.09       4098.81       156.99 o
  -9  -3   7       6727.40       6443.90       181.52 o
  -8  -3   7        160.66        129.52        42.73 o
  -7  -3   7       6601.78       5993.24       100.49 o
  -6  -3   7      16020.79      13994.46       159.78 o
  -5  -3   7        952.99       1007.74        60.53 o
  -4  -3   7      30196.00      27944.91       162.57 o
  -3  -3   7       8332.78       8026.05       539.88 o
  -2  -3   7      53466.64      51380.66       317.11 o
  -1  -3   7       2742.03       2687.37        82.92 o
   0  -3   7       3097.84       2848.61        93.75 o
   1  -3   7       4219.73       3861.89       123.90 o
   2  -3   7        259.96        386.33       107.12 o
   3  -3   7         11.64         32.38        31.20 o
   4  -3   7      12096.65      10844.62       137.50 o
   5  -3   7      30165.87      28690.37       245.00 o
   6  -3   7       5352.12       5234.82       139.41 o
   7  -3   7       1055.22       1012.58        91.31 o
   8  -3   7       5002.39       4759.61       143.20 o
   9  -3   7       9246.32       8628.81       179.87 o
  10  -3   7       1036.82       1277.12       123.52 o
  11  -3   7       3486.04       3076.66       221.51 o
  12  -3   7       3602.42       3627.36       226.98 o
  13  -3   7         29.03         37.59        83.15 o
  14  -3   7       1264.21       1131.05       122.20 o
  15  -3   7       3591.16       3783.60       296.02 o
 -17  -2   7       3450.75       3164.09       305.42 o
 -16  -2   7       2630.33       2390.22       251.64 o
 -15  -2   7        526.70        584.47        89.40 o
 -14  -2   7         91.47        109.25        72.90 o
 -13  -2   7       2374.89       2477.12       179.36 o
 -12  -2   7       1516.41       1353.79       150.65 o
 -11  -2   7       8327.21      10029.62      2473.12 o
 -10  -2   7      10681.32      11803.68      2269.73 o
  -9  -2   7       4715.90       4595.06       176.94 o
  -8  -2   7        241.52        211.17        40.73 o
  -7  -2   7      11039.27      10221.34       204.30 o
  -6  -2   7      14248.57      17811.78       141.88 o
  -5  -2   7      14207.32      16013.19      2530.53 o
  -4  -2   7       3104.41       3024.98       156.97 o
  -3  -2   7       1228.51       1310.55        48.13 o
  -2  -2   7         37.51         90.17        81.06 o
  -1  -2   7      17010.81      17605.49       173.87 o
   0  -2   7      16672.76      19334.37       174.25 o
   1  -2   7      53675.49      47352.52       321.27 o
   2  -2   7      30898.83      27915.33       191.21 o
   3  -2   7       2508.35       2327.08        63.11 o
   4  -2   7         49.15         80.77        52.63 o
   5  -2   7        229.12        208.05        33.12 o
   6  -2   7        107.40        110.14        31.29 o
   7  -2   7         28.44         40.64        35.12 o
   8  -2   7      15959.87      18393.24       217.12 o
   9  -2   7      12737.50      11771.86       203.10 o
  10  -2   7       3413.54       3511.29       145.54 o
  11  -2   7        551.48        556.29       118.84 o
  12  -2   7       2381.35       2609.38       182.63 o
  13  -2   7       4037.22       3701.21       251.62 o
  14  -2   7        426.52        397.08       101.57 o
  15  -2   7       1848.72       2289.98       244.60 o
 -17  -1   7       1581.05       1499.77       238.22 o
 -16  -1   7        259.55        247.46        87.36 o
 -15  -1   7        815.50        703.71        92.12 o
 -14  -1   7       3648.77       3443.06       228.76 o
 -13  -1   7       9185.89      10192.33      2037.12 o
 -12  -1   7       4077.38       3814.07       214.75 o
 -11  -1   7       1518.56       1923.96       144.16 o
 -10  -1   7         25.67         79.01        54.01 o
  -9  -1   7       3397.39       3300.42       140.93 o
  -8  -1   7      15060.80      13485.12       467.13 o
  -7  -1   7      12429.46      12205.65      1310.06 o
  -6  -1   7      35039.80      31167.20       272.34 o
  -5  -1   7       5003.89       4635.30        87.62 o
  -4  -1   7        944.67       1140.65       133.49 o
  -3  -1   7         93.81        276.73        53.03 o
  -2  -1   7     129581.77     124921.72       403.00 o
  -1  -1   7       2452.00       2344.03        54.80 o
   0  -1   7      15102.22      14281.53       189.71 o
   1  -1   7      10964.80      10191.89       129.48 o
   2  -1   7          6.48         44.51        40.65 o
   3  -1   7        396.24        386.81        22.00 o
   4  -1   7       3227.90       2991.85        60.38 o
   5  -1   7      54643.07      49721.02       291.06 o
   6  -1   7       8314.82       7540.00       139.63 o
   7  -1   7        438.34        455.86        43.03 o
   8  -1   7       2452.84       2329.43       103.61 o
   9  -1   7       1162.27       1352.38       110.66 o
  10  -1   7       1768.06       1737.03       121.75 o
  11  -1   7       7062.91       6806.28       183.53 o
  12  -1   7       4558.87       4536.50       216.59 o
  13  -1   7       5063.43       4544.13       255.48 o
  14  -1   7         82.68        108.96        92.51 o
  15  -1   7       2251.29       2511.58       227.00 o
  16  -1   7       2193.31       2334.03       271.63 o
 -16   0   7       1554.11       1832.49       239.26 o
 -15   0   7         20.52         20.08        84.59 o
 -14   0   7        752.52        886.01       170.27 o
 -13   0   7       1160.50       1040.88       161.33 o
 -12   0   7        339.74        383.28        69.01 o
 -11   0   7         12.34         15.27        58.69 o
 -10   0   7       1008.95       1019.05       126.29 o
  -9   0   7      13944.67      13850.63       269.18 o
  -8   0   7        135.08        125.12        48.30 o
  -7   0   7         22.46         40.84        38.08 o
  -6   0   7        171.10        192.37        38.62 o
  -5   0   7      38348.09      39179.29       193.22 o
  -4   0   7        295.63        279.63        27.89 o
  -3   0   7       8121.28       8777.78      1263.08 o
  -2   0   7      51238.02      50313.79       199.89 o
  -1   0   7       5623.98      10072.48        98.63 o
   0   0   7        676.49        614.72        36.86 o
   1   0   7      25577.80      22822.95       131.02 o
   2   0   7     102145.81      92860.30       373.42 o
   3   0   7      11937.00      15011.58       142.27 o
   4   0   7        466.82        441.73        28.81 o
   5   0   7       1594.46       1906.71        92.26 o
   6   0   7       3699.04       3876.28        91.58 o
   7   0   7       2475.89       2397.29        89.40 o
   8   0   7      31542.60      31616.14       279.10 o
   9   0   7      31336.62      32082.51       294.91 o
  10   0   7       7755.70       9529.19      1769.64 o
  11   0   7       1189.58       1101.97       103.04 o
  12   0   7       4141.02       4231.50       212.28 o
  13   0   7       6544.00       6035.67       260.91 o
  14   0   7       2896.16       2726.56       210.61 o
  15   0   7       3917.53       3509.58       256.71 o
  16   0   7       3127.81       2849.01       278.75 o
 -16   1   7       2030.62       2056.34       251.32 o
 -15   1   7        374.38        352.15       105.68 o
 -14   1   7       2510.47       2513.38       217.88 o
 -13   1   7       1798.74       1764.62       202.78 o
 -12   1   7       3571.13       3360.14       214.09 o
 -11   1   7       2768.77       3114.63       154.15 o
 -10   1   7       3855.12       3804.17       170.37 o
  -9   1   7       1883.53       2102.24       134.14 o
  -8   1   7       7963.79       7158.81       189.11 o
  -7   1   7       4210.28       3593.86       147.94 o
  -6   1   7      14382.24      13773.65      1136.19 o
  -5   1   7      25919.85      27138.99       249.31 o
  -4   1   7       3135.15       2977.06        83.92 o
  -3   1   7       3937.30       3871.31        89.58 o
  -2   1   7       1190.91       1605.15        52.01 o
  -1   1   7       7879.31       7065.90        78.65 o
   0   1   7       6368.85       6102.53        71.60 o
   1   1   7      63031.14      58913.60       234.00 o
   2   1   7      19319.98      22714.96       139.84 o
   3   1   7       1367.77       1190.15        42.39 o
   4   1   7       5390.97       5194.61        67.47 o
   5   1   7      11686.21      13039.06      1008.17 o
   6   1   7      34995.15      31002.39       241.73 o
   7   1   7      12565.92      11535.89       171.28 o
   8   1   7      13379.28      12934.92       230.92 o
   9   1   7         64.10         90.98        49.00 o
  10   1   7      11782.84      16023.56       204.00 o
  11   1   7        619.48        603.26        49.77 o
  12   1   7       4483.34       4548.93       165.00 o
  13   1   7      20245.66      22198.49       412.99 o
  14   1   7        689.31        616.19       129.77 o
  15   1   7          3.68          4.11        81.92 o
  16   1   7       1730.67       1798.61       227.00 o
  17   1   7       5958.66       5583.25       334.59 o
 -16   2   7        798.53       1268.50       325.72 o
 -15   2   7        324.63        271.97       100.22 o
 -14   2   7       2903.65       2694.49       228.03 o
 -13   2   7       5418.86       4834.72       268.80 o
 -12   2   7       1085.95       1104.15       158.81 o
 -11   2   7         97.19        115.85        76.22 o
 -10   2   7       2406.29       2484.58       170.83 o
  -9   2   7      11673.76      10928.93       729.26 o
  -8   2   7       4085.04       3638.75       170.60 o
  -7   2   7        373.48        378.88        45.65 o
  -6   2   7       3837.46       3524.22       147.28 o
  -5   2   7       8347.48       7968.13       146.06 o
  -4   2   7        402.61        372.70        24.52 o
  -3   2   7       2874.67       2877.42        53.89 o
  -2   2   7      90170.02      80597.05       312.19 o
  -1   2   7      15835.01      15546.82      1264.35 o
   0   2   7         36.01         78.03        33.64 o
   1   2   7        828.62       1023.76        68.45 o
   2   2   7      22723.79      21489.37       141.07 o
   3   2   7       9602.59      11581.37       123.67 o
   4   2   7       8326.97      11486.05       132.34 o
   5   2   7      19447.71      19133.23       190.30 o
   6   2   7       5493.82       4936.33        84.84 o
   7   2   7       9215.25      12047.13      1402.92 o
   8   2   7       1122.53       1555.44        84.38 o
   9   2   7       9874.45       9562.74       181.10 o
  10   2   7      32341.43      29649.35       323.35 o
  11   2   7        937.30        812.38       134.88 o
  12   2   7        186.46        204.42        71.30 o
  13   2   7        229.12        243.48        79.89 o
  14   2   7       8150.30      10535.42      2529.80 o
  15   2   7         29.83         28.78        77.60 o
  16   2   7       6166.19       6272.08       727.21 o
  17   2   7       7136.39       6333.66       333.37 o
 -15   3   7       1501.32       1690.39       235.42 o
 -14   3   7        178.39        173.87        91.88 o
 -13   3   7        422.40        409.55        98.81 o
 -12   3   7      10419.62      13623.26       306.48 o
 -11   3   7        205.58        245.24        75.40 o
 -10   3   7       1564.10       1380.44       152.28 o
  -9   3   7      15055.38      17373.45       288.19 o
  -8   3   7         53.61         65.78        49.01 o
  -7   3   7       6812.19       6587.31       181.48 o
  -6   3   7      22801.75      24629.19       271.68 o
  -5   3   7      72124.72      66373.04       446.59 o
  -4   3   7       7873.52       7451.41       103.41 o
  -3   3   7       2613.64       2683.59        64.31 o
  -2   3   7       9694.79      13237.00      1577.14 o
  -1   3   7        180.87        163.09        32.47 o
   0   3   7        103.93        109.84        15.16 o
   1   3   7      11024.03       9695.27        88.45 o
   2   3   7      22522.12      24733.04       135.78 o
   3   3   7      23983.33      24180.04       197.07 o
   4   3   7       1695.49       1878.66        63.50 o
   5   3   7      16352.81      18331.34       171.41 o
   6   3   7        466.14        446.48        40.38 o
   7   3   7       8870.88       8007.16       125.82 o
   8   3   7      14034.48      13620.08       212.25 o
   9   3   7       5826.81       5214.67       156.45 o
  10   3   7       1627.36       1900.84       108.64 o
  11   3   7       1461.46       1464.72       102.89 o
  12   3   7       6079.49       5578.00       170.46 o
  13   3   7       4499.51       4034.14       223.11 o
  14   3   7       7365.15       7045.60       283.47 o
  15   3   7         42.77         43.76        75.14 o
  16   3   7        228.54        214.11        95.17 o
  17   3   7        177.32        219.10       101.99 o
 -15   4   7        787.04       1253.52       316.90 o
 -14   4   7        225.70        255.81        98.18 o
 -13   4   7       1166.88       1122.79       202.49 o
 -12   4   7      10691.98      11977.30       345.74 o
 -11   4   7       1040.31       1214.24       176.71 o
 -10   4   7        200.83        200.01        70.36 o
  -9   4   7       2455.47       2652.00       157.42 o
  -8   4   7      23176.99      26142.42       330.59 o
  -7   4   7       2950.40       2792.97       134.08 o
  -6   4   7      13657.01      14979.21      2415.55 o
  -5   4   7      20425.72      21422.69       172.72 o
  -4   4   7       2120.18       2220.12        69.34 o
  -3   4   7        427.52        379.01        35.19 o
  -2   4   7      21982.92      20598.03       167.18 o
  -1   4   7      76749.23      73589.82       296.77 o
   0   4   7      13379.43      16574.90       123.84 o
   1   4   7       3935.83       3742.12        49.25 o
   2   4   7       4149.36       6220.40      1624.07 o
   3   4   7      10485.18      14398.63       131.38 o
   4   4   7       2517.17       2726.80        58.50 o
   5   4   7      77835.26      68545.71       328.50 o
   6   4   7      18454.38      19046.59       183.63 o
   7   4   7      15673.77      18716.30       186.56 o
   8   4   7        409.80        337.17        72.39 o
   9   4   7      12842.35      14913.86       192.61 o
  10   4   7      13882.72      15299.61       204.89 o
  11   4   7       3951.10       3871.98       145.28 o
  12   4   7       1123.28       1121.55       111.29 o
  13   4   7       6320.86       5720.36       181.77 o
  14   4   7        184.14        181.21        75.45 o
  15   4   7       1462.22       1770.29       181.92 o
  16   4   7       2720.65       2687.52       224.06 o
  17   4   7       6731.22       6129.02       336.64 o
  18   4   7        738.41        622.35       194.72 o
 -14   5   7         57.89        111.31       133.05 o
 -13   5   7          3.37          6.30        83.46 o
 -12   5   7        541.42        496.94        94.30 o
 -11   5   7        689.57        665.23       161.15 o
 -10   5   7         62.14         65.79        65.77 o
  -9   5   7       8601.13       9480.33      1513.89 o
  -8   5   7       8939.45       8236.94       554.66 o
  -7   5   7       3791.24       3553.35       161.86 o
  -6   5   7        392.75        616.00       200.89 o
  -5   5   7      14324.44      13539.04       162.64 o
  -4   5   7      26053.55      23703.50       197.09 o
  -3   5   7      17355.42      18442.50       172.97 o
  -2   5   7      20745.51      24137.08       215.91 o
  -1   5   7       1964.79       2257.38        54.31 o
   0   5   7         64.33         58.45        19.18 o
   1   5   7         48.64         92.22        40.87 o
   2   5   7      39349.29      40201.66       237.58 o
   3   5   7      67590.07      65333.52       291.28 o
   4   5   7      19643.05      22440.29       150.13 o
   5   5   7       1174.74       1488.26        64.76 o
   6   5   7        451.64        553.12        66.81 o
   7   5   7      38586.77      36739.56       311.64 o
   8   5   7        267.45        243.77        68.93 o
   9   5   7      16756.21      19253.95       232.14 o
  10   5   7      29294.66      31329.71       280.69 o
  11   5   7        298.62        313.38        48.62 o
  12   5   7          9.72         13.51        43.83 o
  13   5   7       3268.14       3153.31       156.86 o
  14   5   7      15284.83      18944.05       343.35 o
  15   5   7         41.37         39.18        73.61 o
  16   5   7        421.41        343.34        94.70 o
  17   5   7        269.12        326.89        99.30 o
  18   5   7        167.72        163.89       107.26 o
 -13   6   7        589.57        735.43       267.86 o
 -12   6   7       5775.25       5318.65       400.90 o
 -11   6   7        141.12        125.41       106.91 o
 -10   6   7        333.40        362.44       101.94 o
  -9   6   7        341.81        321.11        88.60 o
  -8   6   7       2228.00       2211.37       146.57 o
  -7   6   7        116.48        121.22        54.19 o
  -6   6   7       1106.78       1082.14       113.66 o
  -5   6   7       3572.71       3500.95       107.49 o
  -4   6   7       1844.97       1908.97        72.96 o
  -3   6   7        654.79        602.63        61.17 o
  -2   6   7      14510.07      13965.43       147.15 o
  -1   6   7       5342.99       5071.97        94.26 o
   0   6   7      47064.54      45795.18       249.13 o
   1   6   7       4856.06       4591.63        79.58 o
   2   6   7       5501.37       5267.18        80.54 o
   3   6   7       4229.86       3826.02        73.74 o
   4   6   7        479.87        844.96        78.34 o
   5   6   7       1707.04       1833.72        75.58 o
   6   6   7      37730.66      35723.04       263.66 o
   7   6   7      52411.87      50366.99       317.19 o
   8   6   7       1370.99       1341.30        92.63 o
   9   6   7       3299.27       3290.51        96.28 o
  10   6   7       5389.20       5056.73       147.12 o
  11   6   7      11657.38      12897.79       218.94 o
  12   6   7        196.60        206.77        49.91 o
  13   6   7       6324.07       5967.85       192.83 o
  14   6   7      12553.01      16006.16       304.87 o
  15   6   7         93.97         98.39        69.04 o
  16   6   7        382.86        373.00        95.80 o
  17   6   7       8455.69       9137.51       341.57 o
  18   6   7       6062.37       5399.70       315.95 o
[truncated: 605,020 more chars]
